# Supplementary material for: Sedimentary conditions drive modern pyrite burial flux to exceed oxidation
Source: Nat Geosci. 2025 Dec 12;19(1):99–105. doi: 10.1038/s41561-025-01855-5 (PMC12791017; doi:10.1038/s41561-025-01855-5)
Supplement: Supplementary file 2 — Globally gridded pyrite model results for the ‘standard’ model runs (25 arcminute resolution), including: formation depth (zmax, (cm)), burial flux (pyrite_burial_rate, (g cm−2 y−1)), depth-integrated total content (total_mol_pyrite, (mol cm−2)) and (weighted) depth-average isotopic composition (delta_pyrite, (‰)). All iron- and sulfur species input data (concentrations, contents, isotopic compositions) and sedimentological data, where available, for all sites compiled for model validation in this study. [file 41561_2025_1855_MOESM2_ESM.xlsx]

## Sheet: latitude
-89.9583	-89.5417	-89.125	-88.7083	-88.2917	-87.875	-87.4583	-87.0417	-86.625	-86.2083	-85.7917	-85.375	-84.9583	-84.5417	-84.125	-83.7083	-83.2917	-82.875	-82.4583	-82.0417	-81.625	-81.2083	-80.7917	-80.375	-79.9583	-79.5417	-79.125	-78.7083	-78.2917	-77.875	-77.4583	-77.0417	-76.625	-76.2083	-75.7917	-75.375	-74.9583	-74.5417	-74.125	-73.7083	-73.2917	-72.875	-72.4583	-72.0417	-71.625	-71.2083	-70.7917	-70.375	-69.9583	-69.5417
-89.9583	-89.5417	-89.125	-88.7083	-88.2917	-87.875	-87.4583	-87.0417	-86.625	-86.2083	-85.7917	-85.375	-84.9583	-84.5417	-84.125	-83.7083	-83.2917	-82.875	-82.4583	-82.0417	-81.625	-81.2083	-80.7917	-80.375	-79.9583	-79.5417	-79.125	-78.7083	-78.2917	-77.875	-77.4583	-77.0417	-76.625	-76.2083	-75.7917	-75.375	-74.9583	-74.5417	-74.125	-73.7083	-73.2917	-72.875	-72.4583	-72.0417	-71.625	-71.2083	-70.7917	-70.375	-69.9583	-69.5417
-89.9583	-89.5417	-89.125	-88.7083	-88.2917	-87.875	-87.4583	-87.0417	-86.625	-86.2083	-85.7917	-85.375	-84.9583	-84.5417	-84.125	-83.7083	-83.2917	-82.875	-82.4583	-82.0417	-81.625	-81.2083	-80.7917	-80.375	-79.9583	-79.5417	-79.125	-78.7083	-78.2917	-77.875	-77.4583	-77.0417	-76.625	-76.2083	-75.7917	-75.375	-74.9583	-74.5417	-74.125	-73.7083	-73.2917	-72.875	-72.4583	-72.0417	-71.625	-71.2083	-70.7917	-70.375	-69.9583	-69.5417
-89.9583	-89.5417	-89.125	-88.7083	-88.2917	-87.875	-87.4583	-87.0417	-86.625	-86.2083	-85.7917	-85.375	-84.9583	-84.5417	-84.125	-83.7083	-83.2917	-82.875	-82.4583	-82.0417	-81.625	-81.2083	-80.7917	-80.375	-79.9583	-79.5417	-79.125	-78.7083	-78.2917	-77.875	-77.4583	-77.0417	-76.625	-76.2083	-75.7917	-75.375	-74.9583	-74.5417	-74.125	-73.7083	-73.2917	-72.875	-72.4583	-72.0417	-71.625	-71.2083	-70.7917	-70.375	-69.9583	-69.5417
-89.9583	-89.5417	-89.125	-88.7083	-88.2917	-87.875	-87.4583	-87.0417	-86.625	-86.2083	-85.7917	-85.375	-84.9583	-84.5417	-84.125	-83.7083	-83.2917	-82.875	-82.4583	-82.0417	-81.625	-81.2083	-80.7917	-80.375	-79.9583	-79.5417	-79.125	-78.7083	-78.2917	-77.875	-77.4583	-77.0417	-76.625	-76.2083	-75.7917	-75.375	-74.9583	-74.5417	-74.125	-73.7083	-73.2917	-72.875	-72.4583	-72.0417	-71.625	-71.2083	-70.7917	-70.375	-69.9583	-69.5417
-89.9583	-89.5417	-89.125	-88.7083	-88.2917	-87.875	-87.4583	-87.0417	-86.625	-86.2083	-85.7917	-85.375	-84.9583	-84.5417	-84.125	-83.7083	-83.2917	-82.875	-82.4583	-82.0417	-81.625	-81.2083	-80.7917	-80.375	-79.9583	-79.5417	-79.125	-78.7083	-78.2917	-77.875	-77.4583	-77.0417	-76.625	-76.2083	-75.7917	-75.375	-74.9583	-74.5417	-74.125	-73.7083	-73.2917	-72.875	-72.4583	-72.0417	-71.625	-71.2083	-70.7917	-70.375	-69.9583	-69.5417
-89.9583	-89.5417	-89.125	-88.7083	-88.2917	-87.875	-87.4583	-87.0417	-86.625	-86.2083	-85.7917	-85.375	-84.9583	-84.5417	-84.125	-83.7083	-83.2917	-82.875	-82.4583	-82.0417	-81.625	-81.2083	-80.7917	-80.375	-79.9583	-79.5417	-79.125	-78.7083	-78.2917	-77.875	-77.4583	-77.0417	-76.625	-76.2083	-75.7917	-75.375	-74.9583	-74.5417	-74.125	-73.7083	-73.2917	-72.875	-72.4583	-72.0417	-71.625	-71.2083	-70.7917	-70.375	-69.9583	-69.5417
-89.9583	-89.5417	-89.125	-88.7083	-88.2917	-87.875	-87.4583	-87.0417	-86.625	-86.2083	-85.7917	-85.375	-84.9583	-84.5417	-84.125	-83.7083	-83.2917	-82.875	-82.4583	-82.0417	-81.625	-81.2083	-80.7917	-80.375	-79.9583	-79.5417	-79.125	-78.7083	-78.2917	-77.875	-77.4583	-77.0417	-76.625	-76.2083	-75.7917	-75.375	-74.9583	-74.5417	-74.125	-73.7083	-73.2917	-72.875	-72.4583	-72.0417	-71.625	-71.2083	-70.7917	-70.375	-69.9583	-69.5417
-89.9583	-89.5417	-89.125	-88.7083	-88.2917	-87.875	-87.4583	-87.0417	-86.625	-86.2083	-85.7917	-85.375	-84.9583	-84.5417	-84.125	-83.7083	-83.2917	-82.875	-82.4583	-82.0417	-81.625	-81.2083	-80.7917	-80.375	-79.9583	-79.5417	-79.125	-78.7083	-78.2917	-77.875	-77.4583	-77.0417	-76.625	-76.2083	-75.7917	-75.375	-74.9583	-74.5417	-74.125	-73.7083	-73.2917	-72.875	-72.4583	-72.0417	-71.625	-71.2083	-70.7917	-70.375	-69.9583	-69.5417
-89.9583	-89.5417	-89.125	-88.7083	-88.2917	-87.875	-87.4583	-87.0417	-86.625	-86.2083	-85.7917	-85.375	-84.9583	-84.5417	-84.125	-83.7083	-83.2917	-82.875	-82.4583	-82.0417	-81.625	-81.2083	-80.7917	-80.375	-79.9583	-79.5417	-79.125	-78.7083	-78.2917	-77.875	-77.4583	-77.0417	-76.625	-76.2083	-75.7917	-75.375	-74.9583	-74.5417	-74.125	-73.7083	-73.2917	-72.875	-72.4583	-72.0417	-71.625	-71.2083	-70.7917	-70.375	-69.9583	-69.5417
-89.9583	-89.5417	-89.125	-88.7083	-88.2917	-87.875	-87.4583	-87.0417	-86.625	-86.2083	-85.7917	-85.375	-84.9583	-84.5417	-84.125	-83.7083	-83.2917	-82.875	-82.4583	-82.0417	-81.625	-81.2083	-80.7917	-80.375	-79.9583	-79.5417	-79.125	-78.7083	-78.2917	-77.875	-77.4583	-77.0417	-76.625	-76.2083	-75.7917	-75.375	-74.9583	-74.5417	-74.125	-73.7083	-73.2917	-72.875	-72.4583	-72.0417	-71.625	-71.2083	-70.7917	-70.375	-69.9583	-69.5417
-89.9583	-89.5417	-89.125	-88.7083	-88.2917	-87.875	-87.4583	-87.0417	-86.625	-86.2083	-85.7917	-85.375	-84.9583	-84.5417	-84.125	-83.7083	-83.2917	-82.875	-82.4583	-82.0417	-81.625	-81.2083	-80.7917	-80.375	-79.9583	-79.5417	-79.125	-78.7083	-78.2917	-77.875	-77.4583	-77.0417	-76.625	-76.2083	-75.7917	-75.375	-74.9583	-74.5417	-74.125	-73.7083	-73.2917	-72.875	-72.4583	-72.0417	-71.625	-71.2083	-70.7917	-70.375	-69.9583	-69.5417
-89.9583	-89.5417	-89.125	-88.7083	-88.2917	-87.875	-87.4583	-87.0417	-86.625	-86.2083	-85.7917	-85.375	-84.9583	-84.5417	-84.125	-83.7083	-83.2917	-82.875	-82.4583	-82.0417	-81.625	-81.2083	-80.7917	-80.375	-79.9583	-79.5417	-79.125	-78.7083	-78.2917	-77.875	-77.4583	-77.0417	-76.625	-76.2083	-75.7917	-75.375	-74.9583	-74.5417	-74.125	-73.7083	-73.2917	-72.875	-72.4583	-72.0417	-71.625	-71.2083	-70.7917	-70.375	-69.9583	-69.5417
-89.9583	-89.5417	-89.125	-88.7083	-88.2917	-87.875	-87.4583	-87.0417	-86.625	-86.2083	-85.7917	-85.375	-84.9583	-84.5417	-84.125	-83.7083	-83.2917	-82.875	-82.4583	-82.0417	-81.625	-81.2083	-80.7917	-80.375	-79.9583	-79.5417	-79.125	-78.7083	-78.2917	-77.875	-77.4583	-77.0417	-76.625	-76.2083	-75.7917	-75.375	-74.9583	-74.5417	-74.125	-73.7083	-73.2917	-72.875	-72.4583	-72.0417	-71.625	-71.2083	-70.7917	-70.375	-69.9583	-69.5417
-89.9583	-89.5417	-89.125	-88.7083	-88.2917	-87.875	-87.4583	-87.0417	-86.625	-86.2083	-85.7917	-85.375	-84.9583	-84.5417	-84.125	-83.7083	-83.2917	-82.875	-82.4583	-82.0417	-81.625	-81.2083	-80.7917	-80.375	-79.9583	-79.5417	-79.125	-78.7083	-78.2917	-77.875	-77.4583	-77.0417	-76.625	-76.2083	-75.7917	-75.375	-74.9583	-74.5417	-74.125	-73.7083	-73.2917	-72.875	-72.4583	-72.0417	-71.625	-71.2083	-70.7917	-70.375	-69.9583	-69.5417
-89.9583	-89.5417	-89.125	-88.7083	-88.2917	-87.875	-87.4583	-87.0417	-86.625	-86.2083	-85.7917	-85.375	-84.9583	-84.5417	-84.125	-83.7083	-83.2917	-82.875	-82.4583	-82.0417	-81.625	-81.2083	-80.7917	-80.375	-79.9583	-79.5417	-79.125	-78.7083	-78.2917	-77.875	-77.4583	-77.0417	-76.625	-76.2083	-75.7917	-75.375	-74.9583	-74.5417	-74.125	-73.7083	-73.2917	-72.875	-72.4583	-72.0417	-71.625	-71.2083	-70.7917	-70.375	-69.9583	-69.5417
-89.9583	-89.5417	-89.125	-88.7083	-88.2917	-87.875	-87.4583	-87.0417	-86.625	-86.2083	-85.7917	-85.375	-84.9583	-84.5417	-84.125	-83.7083	-83.2917	-82.875	-82.4583	-82.0417	-81.625	-81.2083	-80.7917	-80.375	-79.9583	-79.5417	-79.125	-78.7083	-78.2917	-77.875	-77.4583	-77.0417	-76.625	-76.2083	-75.7917	-75.375	-74.9583	-74.5417	-74.125	-73.7083	-73.2917	-72.875	-72.4583	-72.0417	-71.625	-71.2083	-70.7917	-70.375	-69.9583	-69.5417
-89.9583	-89.5417	-89.125	-88.7083	-88.2917	-87.875	-87.4583	-87.0417	-86.625	-86.2083	-85.7917	-85.375	-84.9583	-84.5417	-84.125	-83.7083	-83.2917	-82.875	-82.4583	-82.0417	-81.625	-81.2083	-80.7917	-80.375	-79.9583	-79.5417	-79.125	-78.7083	-78.2917	-77.875	-77.4583	-77.0417	-76.625	-76.2083	-75.7917	-75.375	-74.9583	-74.5417	-74.125	-73.7083	-73.2917	-72.875	-72.4583	-72.0417	-71.625	-71.2083	-70.7917	-70.375	-69.9583	-69.5417
-89.9583	-89.5417	-89.125	-88.7083	-88.2917	-87.875	-87.4583	-87.0417	-86.625	-86.2083	-85.7917	-85.375	-84.9583	-84.5417	-84.125	-83.7083	-83.2917	-82.875	-82.4583	-82.0417	-81.625	-81.2083	-80.7917	-80.375	-79.9583	-79.5417	-79.125	-78.7083	-78.2917	-77.875	-77.4583	-77.0417	-76.625	-76.2083	-75.7917	-75.375	-74.9583	-74.5417	-74.125	-73.7083	-73.2917	-72.875	-72.4583	-72.0417	-71.625	-71.2083	-70.7917	-70.375	-69.9583	-69.5417
-89.9583	-89.5417	-89.125	-88.7083	-88.2917	-87.875	-87.4583	-87.0417	-86.625	-86.2083	-85.7917	-85.375	-84.9583	-84.5417	-84.125	-83.7083	-83.2917	-82.875	-82.4583	-82.0417	-81.625	-81.2083	-80.7917	-80.375	-79.9583	-79.5417	-79.125	-78.7083	-78.2917	-77.875	-77.4583	-77.0417	-76.625	-76.2083	-75.7917	-75.375	-74.9583	-74.5417	-74.125	-73.7083	-73.2917	-72.875	-72.4583	-72.0417	-71.625	-71.2083	-70.7917	-70.375	-69.9583	-69.5417
-89.9583	-89.5417	-89.125	-88.7083	-88.2917	-87.875	-87.4583	-87.0417	-86.625	-86.2083	-85.7917	-85.375	-84.9583	-84.5417	-84.125	-83.7083	-83.2917	-82.875	-82.4583	-82.0417	-81.625	-81.2083	-80.7917	-80.375	-79.9583	-79.5417	-79.125	-78.7083	-78.2917	-77.875	-77.4583	-77.0417	-76.625	-76.2083	-75.7917	-75.375	-74.9583	-74.5417	-74.125	-73.7083	-73.2917	-72.875	-72.4583	-72.0417	-71.625	-71.2083	-70.7917	-70.375	-69.9583	-69.5417
-89.9583	-89.5417	-89.125	-88.7083	-88.2917	-87.875	-87.4583	-87.0417	-86.625	-86.2083	-85.7917	-85.375	-84.9583	-84.5417	-84.125	-83.7083	-83.2917	-82.875	-82.4583	-82.0417	-81.625	-81.2083	-80.7917	-80.375	-79.9583	-79.5417	-79.125	-78.7083	-78.2917	-77.875	-77.4583	-77.0417	-76.625	-76.2083	-75.7917	-75.375	-74.9583	-74.5417	-74.125	-73.7083	-73.2917	-72.875	-72.4583	-72.0417	-71.625	-71.2083	-70.7917	-70.375	-69.9583	-69.5417
-89.9583	-89.5417	-89.125	-88.7083	-88.2917	-87.875	-87.4583	-87.0417	-86.625	-86.2083	-85.7917	-85.375	-84.9583	-84.5417	-84.125	-83.7083	-83.2917	-82.875	-82.4583	-82.0417	-81.625	-81.2083	-80.7917	-80.375	-79.9583	-79.5417	-79.125	-78.7083	-78.2917	-77.875	-77.4583	-77.0417	-76.625	-76.2083	-75.7917	-75.375	-74.9583	-74.5417	-74.125	-73.7083	-73.2917	-72.875	-72.4583	-72.0417	-71.625	-71.2083	-70.7917	-70.375	-69.9583	-69.5417
-89.9583	-89.5417	-89.125	-88.7083	-88.2917	-87.875	-87.4583	-87.0417	-86.625	-86.2083	-85.7917	-85.375	-84.9583	-84.5417	-84.125	-83.7083	-83.2917	-82.875	-82.4583	-82.0417	-81.625	-81.2083	-80.7917	-80.375	-79.9583	-79.5417	-79.125	-78.7083	-78.2917	-77.875	-77.4583	-77.0417	-76.625	-76.2083	-75.7917	-75.375	-74.9583	-74.5417	-74.125	-73.7083	-73.2917	-72.875	-72.4583	-72.0417	-71.625	-71.2083	-70.7917	-70.375	-69.9583	-69.5417
-89.9583	-89.5417	-89.125	-88.7083	-88.2917	-87.875	-87.4583	-87.0417	-86.625	-86.2083	-85.7917	-85.375	-84.9583	-84.5417	-84.125	-83.7083	-83.2917	-82.875	-82.4583	-82.0417	-81.625	-81.2083	-80.7917	-80.375	-79.9583	-79.5417	-79.125	-78.7083	-78.2917	-77.875	-77.4583	-77.0417	-76.625	-76.2083	-75.7917	-75.375	-74.9583	-74.5417	-74.125	-73.7083	-73.2917	-72.875	-72.4583	-72.0417	-71.625	-71.2083	-70.7917	-70.375	-69.9583	-69.5417
-89.9583	-89.5417	-89.125	-88.7083	-88.2917	-87.875	-87.4583	-87.0417	-86.625	-86.2083	-85.7917	-85.375	-84.9583	-84.5417	-84.125	-83.7083	-83.2917	-82.875	-82.4583	-82.0417	-81.625	-81.2083	-80.7917	-80.375	-79.9583	-79.5417	-79.125	-78.7083	-78.2917	-77.875	-77.4583	-77.0417	-76.625	-76.2083	-75.7917	-75.375	-74.9583	-74.5417	-74.125	-73.7083	-73.2917	-72.875	-72.4583	-72.0417	-71.625	-71.2083	-70.7917	-70.375	-69.9583	-69.5417
-89.9583	-89.5417	-89.125	-88.7083	-88.2917	-87.875	-87.4583	-87.0417	-86.625	-86.2083	-85.7917	-85.375	-84.9583	-84.5417	-84.125	-83.7083	-83.2917	-82.875	-82.4583	-82.0417	-81.625	-81.2083	-80.7917	-80.375	-79.9583	-79.5417	-79.125	-78.7083	-78.2917	-77.875	-77.4583	-77.0417	-76.625	-76.2083	-75.7917	-75.375	-74.9583	-74.5417	-74.125	-73.7083	-73.2917	-72.875	-72.4583	-72.0417	-71.625	-71.2083	-70.7917	-70.375	-69.9583	-69.5417
-89.9583	-89.5417	-89.125	-88.7083	-88.2917	-87.875	-87.4583	-87.0417	-86.625	-86.2083	-85.7917	-85.375	-84.9583	-84.5417	-84.125	-83.7083	-83.2917	-82.875	-82.4583	-82.0417	-81.625	-81.2083	-80.7917	-80.375	-79.9583	-79.5417	-79.125	-78.7083	-78.2917	-77.875	-77.4583	-77.0417	-76.625	-76.2083	-75.7917	-75.375	-74.9583	-74.5417	-74.125	-73.7083	-73.2917	-72.875	-72.4583	-72.0417	-71.625	-71.2083	-70.7917	-70.375	-69.9583	-69.5417
-89.9583	-89.5417	-89.125	-88.7083	-88.2917	-87.875	-87.4583	-87.0417	-86.625	-86.2083	-85.7917	-85.375	-84.9583	-84.5417	-84.125	-83.7083	-83.2917	-82.875	-82.4583	-82.0417	-81.625	-81.2083	-80.7917	-80.375	-79.9583	-79.5417	-79.125	-78.7083	-78.2917	-77.875	-77.4583	-77.0417	-76.625	-76.2083	-75.7917	-75.375	-74.9583	-74.5417	-74.125	-73.7083	-73.2917	-72.875	-72.4583	-72.0417	-71.625	-71.2083	-70.7917	-70.375	-69.9583	-69.5417
-89.9583	-89.5417	-89.125	-88.7083	-88.2917	-87.875	-87.4583	-87.0417	-86.625	-86.2083	-85.7917	-85.375	-84.9583	-84.5417	-84.125	-83.7083	-83.2917	-82.875	-82.4583	-82.0417	-81.625	-81.2083	-80.7917	-80.375	-79.9583	-79.5417	-79.125	-78.7083	-78.2917	-77.875	-77.4583	-77.0417	-76.625	-76.2083	-75.7917	-75.375	-74.9583	-74.5417	-74.125	-73.7083	-73.2917	-72.875	-72.4583	-72.0417	-71.625	-71.2083	-70.7917	-70.375	-69.9583	-69.5417
-89.9583	-89.5417	-89.125	-88.7083	-88.2917	-87.875	-87.4583	-87.0417	-86.625	-86.2083	-85.7917	-85.375	-84.9583	-84.5417	-84.125	-83.7083	-83.2917	-82.875	-82.4583	-82.0417	-81.625	-81.2083	-80.7917	-80.375	-79.9583	-79.5417	-79.125	-78.7083	-78.2917	-77.875	-77.4583	-77.0417	-76.625	-76.2083	-75.7917	-75.375	-74.9583	-74.5417	-74.125	-73.7083	-73.2917	-72.875	-72.4583	-72.0417	-71.625	-71.2083	-70.7917	-70.375	-69.9583	-69.5417
-89.9583	-89.5417	-89.125	-88.7083	-88.2917	-87.875	-87.4583	-87.0417	-86.625	-86.2083	-85.7917	-85.375	-84.9583	-84.5417	-84.125	-83.7083	-83.2917	-82.875	-82.4583	-82.0417	-81.625	-81.2083	-80.7917	-80.375	-79.9583	-79.5417	-79.125	-78.7083	-78.2917	-77.875	-77.4583	-77.0417	-76.625	-76.2083	-75.7917	-75.375	-74.9583	-74.5417	-74.125	-73.7083	-73.2917	-72.875	-72.4583	-72.0417	-71.625	-71.2083	-70.7917	-70.375	-69.9583	-69.5417
-89.9583	-89.5417	-89.125	-88.7083	-88.2917	-87.875	-87.4583	-87.0417	-86.625	-86.2083	-85.7917	-85.375	-84.9583	-84.5417	-84.125	-83.7083	-83.2917	-82.875	-82.4583	-82.0417	-81.625	-81.2083	-80.7917	-80.375	-79.9583	-79.5417	-79.125	-78.7083	-78.2917	-77.875	-77.4583	-77.0417	-76.625	-76.2083	-75.7917	-75.375	-74.9583	-74.5417	-74.125	-73.7083	-73.2917	-72.875	-72.4583	-72.0417	-71.625	-71.2083	-70.7917	-70.375	-69.9583	-69.5417
-89.9583	-89.5417	-89.125	-88.7083	-88.2917	-87.875	-87.4583	-87.0417	-86.625	-86.2083	-85.7917	-85.375	-84.9583	-84.5417	-84.125	-83.7083	-83.2917	-82.875	-82.4583	-82.0417	-81.625	-81.2083	-80.7917	-80.375	-79.9583	-79.5417	-79.125	-78.7083	-78.2917	-77.875	-77.4583	-77.0417	-76.625	-76.2083	-75.7917	-75.375	-74.9583	-74.5417	-74.125	-73.7083	-73.2917	-72.875	-72.4583	-72.0417	-71.625	-71.2083	-70.7917	-70.375	-69.9583	-69.5417
-89.9583	-89.5417	-89.125	-88.7083	-88.2917	-87.875	-87.4583	-87.0417	-86.625	-86.2083	-85.7917	-85.375	-84.9583	-84.5417	-84.125	-83.7083	-83.2917	-82.875	-82.4583	-82.0417	-81.625	-81.2083	-80.7917	-80.375	-79.9583	-79.5417	-79.125	-78.7083	-78.2917	-77.875	-77.4583	-77.0417	-76.625	-76.2083	-75.7917	-75.375	-74.9583	-74.5417	-74.125	-73.7083	-73.2917	-72.875	-72.4583	-72.0417	-71.625	-71.2083	-70.7917	-70.375	-69.9583	-69.5417
-89.9583	-89.5417	-89.125	-88.7083	-88.2917	-87.875	-87.4583	-87.0417	-86.625	-86.2083	-85.7917	-85.375	-84.9583	-84.5417	-84.125	-83.7083	-83.2917	-82.875	-82.4583	-82.0417	-81.625	-81.2083	-80.7917	-80.375	-79.9583	-79.5417	-79.125	-78.7083	-78.2917	-77.875	-77.4583	-77.0417	-76.625	-76.2083	-75.7917	-75.375	-74.9583	-74.5417	-74.125	-73.7083	-73.2917	-72.875	-72.4583	-72.0417	-71.625	-71.2083	-70.7917	-70.375	-69.9583	-69.5417
-89.9583	-89.5417	-89.125	-88.7083	-88.2917	-87.875	-87.4583	-87.0417	-86.625	-86.2083	-85.7917	-85.375	-84.9583	-84.5417	-84.125	-83.7083	-83.2917	-82.875	-82.4583	-82.0417	-81.625	-81.2083	-80.7917	-80.375	-79.9583	-79.5417	-79.125	-78.7083	-78.2917	-77.875	-77.4583	-77.0417	-76.625	-76.2083	-75.7917	-75.375	-74.9583	-74.5417	-74.125	-73.7083	-73.2917	-72.875	-72.4583	-72.0417	-71.625	-71.2083	-70.7917	-70.375	-69.9583	-69.5417
-89.9583	-89.5417	-89.125	-88.7083	-88.2917	-87.875	-87.4583	-87.0417	-86.625	-86.2083	-85.7917	-85.375	-84.9583	-84.5417	-84.125	-83.7083	-83.2917	-82.875	-82.4583	-82.0417	-81.625	-81.2083	-80.7917	-80.375	-79.9583	-79.5417	-79.125	-78.7083	-78.2917	-77.875	-77.4583	-77.0417	-76.625	-76.2083	-75.7917	-75.375	-74.9583	-74.5417	-74.125	-73.7083	-73.2917	-72.875	-72.4583	-72.0417	-71.625	-71.2083	-70.7917	-70.375	-69.9583	-69.5417
-89.9583	-89.5417	-89.125	-88.7083	-88.2917	-87.875	-87.4583	-87.0417	-86.625	-86.2083	-85.7917	-85.375	-84.9583	-84.5417	-84.125	-83.7083	-83.2917	-82.875	-82.4583	-82.0417	-81.625	-81.2083	-80.7917	-80.375	-79.9583	-79.5417	-79.125	-78.7083	-78.2917	-77.875	-77.4583	-77.0417	-76.625	-76.2083	-75.7917	-75.375	-74.9583	-74.5417	-74.125	-73.7083	-73.2917	-72.875	-72.4583	-72.0417	-71.625	-71.2083	-70.7917	-70.375	-69.9583	-69.5417
-89.9583	-89.5417	-89.125	-88.7083	-88.2917	-87.875	-87.4583	-87.0417	-86.625	-86.2083	-85.7917	-85.375	-84.9583	-84.5417	-84.125	-83.7083	-83.2917	-82.875	-82.4583	-82.0417	-81.625	-81.2083	-80.7917	-80.375	-79.9583	-79.5417	-79.125	-78.7083	-78.2917	-77.875	-77.4583	-77.0417	-76.625	-76.2083	-75.7917	-75.375	-74.9583	-74.5417	-74.125	-73.7083	-73.2917	-72.875	-72.4583	-72.0417	-71.625	-71.2083	-70.7917	-70.375	-69.9583	-69.5417
-89.9583	-89.5417	-89.125	-88.7083	-88.2917	-87.875	-87.4583	-87.0417	-86.625	-86.2083	-85.7917	-85.375	-84.9583	-84.5417	-84.125	-83.7083	-83.2917	-82.875	-82.4583	-82.0417	-81.625	-81.2083	-80.7917	-80.375	-79.9583	-79.5417	-79.125	-78.7083	-78.2917	-77.875	-77.4583	-77.0417	-76.625	-76.2083	-75.7917	-75.375	-74.9583	-74.5417	-74.125	-73.7083	-73.2917	-72.875	-72.4583	-72.0417	-71.625	-71.2083	-70.7917	-70.375	-69.9583	-69.5417
-89.9583	-89.5417	-89.125	-88.7083	-88.2917	-87.875	-87.4583	-87.0417	-86.625	-86.2083	-85.7917	-85.375	-84.9583	-84.5417	-84.125	-83.7083	-83.2917	-82.875	-82.4583	-82.0417	-81.625	-81.2083	-80.7917	-80.375	-79.9583	-79.5417	-79.125	-78.7083	-78.2917	-77.875	-77.4583	-77.0417	-76.625	-76.2083	-75.7917	-75.375	-74.9583	-74.5417	-74.125	-73.7083	-73.2917	-72.875	-72.4583	-72.0417	-71.625	-71.2083	-70.7917	-70.375	-69.9583	-69.5417
-89.9583	-89.5417	-89.125	-88.7083	-88.2917	-87.875	-87.4583	-87.0417	-86.625	-86.2083	-85.7917	-85.375	-84.9583	-84.5417	-84.125	-83.7083	-83.2917	-82.875	-82.4583	-82.0417	-81.625	-81.2083	-80.7917	-80.375	-79.9583	-79.5417	-79.125	-78.7083	-78.2917	-77.875	-77.4583	-77.0417	-76.625	-76.2083	-75.7917	-75.375	-74.9583	-74.5417	-74.125	-73.7083	-73.2917	-72.875	-72.4583	-72.0417	-71.625	-71.2083	-70.7917	-70.375	-69.9583	-69.5417
-89.9583	-89.5417	-89.125	-88.7083	-88.2917	-87.875	-87.4583	-87.0417	-86.625	-86.2083	-85.7917	-85.375	-84.9583	-84.5417	-84.125	-83.7083	-83.2917	-82.875	-82.4583	-82.0417	-81.625	-81.2083	-80.7917	-80.375	-79.9583	-79.5417	-79.125	-78.7083	-78.2917	-77.875	-77.4583	-77.0417	-76.625	-76.2083	-75.7917	-75.375	-74.9583	-74.5417	-74.125	-73.7083	-73.2917	-72.875	-72.4583	-72.0417	-71.625	-71.2083	-70.7917	-70.375	-69.9583	-69.5417
-89.9583	-89.5417	-89.125	-88.7083	-88.2917	-87.875	-87.4583	-87.0417	-86.625	-86.2083	-85.7917	-85.375	-84.9583	-84.5417	-84.125	-83.7083	-83.2917	-82.875	-82.4583	-82.0417	-81.625	-81.2083	-80.7917	-80.375	-79.9583	-79.5417	-79.125	-78.7083	-78.2917	-77.875	-77.4583	-77.0417	-76.625	-76.2083	-75.7917	-75.375	-74.9583	-74.5417	-74.125	-73.7083	-73.2917	-72.875	-72.4583	-72.0417	-71.625	-71.2083	-70.7917	-70.375	-69.9583	-69.5417
-89.9583	-89.5417	-89.125	-88.7083	-88.2917	-87.875	-87.4583	-87.0417	-86.625	-86.2083	-85.7917	-85.375	-84.9583	-84.5417	-84.125	-83.7083	-83.2917	-82.875	-82.4583	-82.0417	-81.625	-81.2083	-80.7917	-80.375	-79.9583	-79.5417	-79.125	-78.7083	-78.2917	-77.875	-77.4583	-77.0417	-76.625	-76.2083	-75.7917	-75.375	-74.9583	-74.5417	-74.125	-73.7083	-73.2917	-72.875	-72.4583	-72.0417	-71.625	-71.2083	-70.7917	-70.375	-69.9583	-69.5417
-89.9583	-89.5417	-89.125	-88.7083	-88.2917	-87.875	-87.4583	-87.0417	-86.625	-86.2083	-85.7917	-85.375	-84.9583	-84.5417	-84.125	-83.7083	-83.2917	-82.875	-82.4583	-82.0417	-81.625	-81.2083	-80.7917	-80.375	-79.9583	-79.5417	-79.125	-78.7083	-78.2917	-77.875	-77.4583	-77.0417	-76.625	-76.2083	-75.7917	-75.375	-74.9583	-74.5417	-74.125	-73.7083	-73.2917	-72.875	-72.4583	-72.0417	-71.625	-71.2083	-70.7917	-70.375	-69.9583	-69.5417
-89.9583	-89.5417	-89.125	-88.7083	-88.2917	-87.875	-87.4583	-87.0417	-86.625	-86.2083	-85.7917	-85.375	-84.9583	-84.5417	-84.125	-83.7083	-83.2917	-82.875	-82.4583	-82.0417	-81.625	-81.2083	-80.7917	-80.375	-79.9583	-79.5417	-79.125	-78.7083	-78.2917	-77.875	-77.4583	-77.0417	-76.625	-76.2083	-75.7917	-75.375	-74.9583	-74.5417	-74.125	-73.7083	-73.2917	-72.875	-72.4583	-72.0417	-71.625	-71.2083	-70.7917	-70.375	-69.9583	-69.5417
-89.9583	-89.5417	-89.125	-88.7083	-88.2917	-87.875	-87.4583	-87.0417	-86.625	-86.2083	-85.7917	-85.375	-84.9583	-84.5417	-84.125	-83.7083	-83.2917	-82.875	-82.4583	-82.0417	-81.625	-81.2083	-80.7917	-80.375	-79.9583	-79.5417	-79.125	-78.7083	-78.2917	-77.875	-77.4583	-77.0417	-76.625	-76.2083	-75.7917	-75.375	-74.9583	-74.5417	-74.125	-73.7083	-73.2917	-72.875	-72.4583	-72.0417	-71.625	-71.2083	-70.7917	-70.375	-69.9583	-69.5417
-89.9583	-89.5417	-89.125	-88.7083	-88.2917	-87.875	-87.4583	-87.0417	-86.625	-86.2083	-85.7917	-85.375	-84.9583	-84.5417	-84.125	-83.7083	-83.2917	-82.875	-82.4583	-82.0417	-81.625	-81.2083	-80.7917	-80.375	-79.9583	-79.5417	-79.125	-78.7083	-78.2917	-77.875	-77.4583	-77.0417	-76.625	-76.2083	-75.7917	-75.375	-74.9583	-74.5417	-74.125	-73.7083	-73.2917	-72.875	-72.4583	-72.0417	-71.625	-71.2083	-70.7917	-70.375	-69.9583	-69.5417
-89.9583	-89.5417	-89.125	-88.7083	-88.2917	-87.875	-87.4583	-87.0417	-86.625	-86.2083	-85.7917	-85.375	-84.9583	-84.5417	-84.125	-83.7083	-83.2917	-82.875	-82.4583	-82.0417	-81.625	-81.2083	-80.7917	-80.375	-79.9583	-79.5417	-79.125	-78.7083	-78.2917	-77.875	-77.4583	-77.0417	-76.625	-76.2083	-75.7917	-75.375	-74.9583	-74.5417	-74.125	-73.7083	-73.2917	-72.875	-72.4583	-72.0417	-71.625	-71.2083	-70.7917	-70.375	-69.9583	-69.5417
-89.9583	-89.5417	-89.125	-88.7083	-88.2917	-87.875	-87.4583	-87.0417	-86.625	-86.2083	-85.7917	-85.375	-84.9583	-84.5417	-84.125	-83.7083	-83.2917	-82.875	-82.4583	-82.0417	-81.625	-81.2083	-80.7917	-80.375	-79.9583	-79.5417	-79.125	-78.7083	-78.2917	-77.875	-77.4583	-77.0417	-76.625	-76.2083	-75.7917	-75.375	-74.9583	-74.5417	-74.125	-73.7083	-73.2917	-72.875	-72.4583	-72.0417	-71.625	-71.2083	-70.7917	-70.375	-69.9583	-69.5417
-89.9583	-89.5417	-89.125	-88.7083	-88.2917	-87.875	-87.4583	-87.0417	-86.625	-86.2083	-85.7917	-85.375	-84.9583	-84.5417	-84.125	-83.7083	-83.2917	-82.875	-82.4583	-82.0417	-81.625	-81.2083	-80.7917	-80.375	-79.9583	-79.5417	-79.125	-78.7083	-78.2917	-77.875	-77.4583	-77.0417	-76.625	-76.2083	-75.7917	-75.375	-74.9583	-74.5417	-74.125	-73.7083	-73.2917	-72.875	-72.4583	-72.0417	-71.625	-71.2083	-70.7917	-70.375	-69.9583	-69.5417
-89.9583	-89.5417	-89.125	-88.7083	-88.2917	-87.875	-87.4583	-87.0417	-86.625	-86.2083	-85.7917	-85.375	-84.9583	-84.5417	-84.125	-83.7083	-83.2917	-82.875	-82.4583	-82.0417	-81.625	-81.2083	-80.7917	-80.375	-79.9583	-79.5417	-79.125	-78.7083	-78.2917	-77.875	-77.4583	-77.0417	-76.625	-76.2083	-75.7917	-75.375	-74.9583	-74.5417	-74.125	-73.7083	-73.2917	-72.875	-72.4583	-72.0417	-71.625	-71.2083	-70.7917	-70.375	-69.9583	-69.5417
-89.9583	-89.5417	-89.125	-88.7083	-88.2917	-87.875	-87.4583	-87.0417	-86.625	-86.2083	-85.7917	-85.375	-84.9583	-84.5417	-84.125	-83.7083	-83.2917	-82.875	-82.4583	-82.0417	-81.625	-81.2083	-80.7917	-80.375	-79.9583	-79.5417	-79.125	-78.7083	-78.2917	-77.875	-77.4583	-77.0417	-76.625	-76.2083	-75.7917	-75.375	-74.9583	-74.5417	-74.125	-73.7083	-73.2917	-72.875	-72.4583	-72.0417	-71.625	-71.2083	-70.7917	-70.375	-69.9583	-69.5417
-89.9583	-89.5417	-89.125	-88.7083	-88.2917	-87.875	-87.4583	-87.0417	-86.625	-86.2083	-85.7917	-85.375	-84.9583	-84.5417	-84.125	-83.7083	-83.2917	-82.875	-82.4583	-82.0417	-81.625	-81.2083	-80.7917	-80.375	-79.9583	-79.5417	-79.125	-78.7083	-78.2917	-77.875	-77.4583	-77.0417	-76.625	-76.2083	-75.7917	-75.375	-74.9583	-74.5417	-74.125	-73.7083	-73.2917	-72.875	-72.4583	-72.0417	-71.625	-71.2083	-70.7917	-70.375	-69.9583	-69.5417
-89.9583	-89.5417	-89.125	-88.7083	-88.2917	-87.875	-87.4583	-87.0417	-86.625	-86.2083	-85.7917	-85.375	-84.9583	-84.5417	-84.125	-83.7083	-83.2917	-82.875	-82.4583	-82.0417	-81.625	-81.2083	-80.7917	-80.375	-79.9583	-79.5417	-79.125	-78.7083	-78.2917	-77.875	-77.4583	-77.0417	-76.625	-76.2083	-75.7917	-75.375	-74.9583	-74.5417	-74.125	-73.7083	-73.2917	-72.875	-72.4583	-72.0417	-71.625	-71.2083	-70.7917	-70.375	-69.9583	-69.5417
-89.9583	-89.5417	-89.125	-88.7083	-88.2917	-87.875	-87.4583	-87.0417	-86.625	-86.2083	-85.7917	-85.375	-84.9583	-84.5417	-84.125	-83.7083	-83.2917	-82.875	-82.4583	-82.0417	-81.625	-81.2083	-80.7917	-80.375	-79.9583	-79.5417	-79.125	-78.7083	-78.2917	-77.875	-77.4583	-77.0417	-76.625	-76.2083	-75.7917	-75.375	-74.9583	-74.5417	-74.125	-73.7083	-73.2917	-72.875	-72.4583	-72.0417	-71.625	-71.2083	-70.7917	-70.375	-69.9583	-69.5417
-89.9583	-89.5417	-89.125	-88.7083	-88.2917	-87.875	-87.4583	-87.0417	-86.625	-86.2083	-85.7917	-85.375	-84.9583	-84.5417	-84.125	-83.7083	-83.2917	-82.875	-82.4583	-82.0417	-81.625	-81.2083	-80.7917	-80.375	-79.9583	-79.5417	-79.125	-78.7083	-78.2917	-77.875	-77.4583	-77.0417	-76.625	-76.2083	-75.7917	-75.375	-74.9583	-74.5417	-74.125	-73.7083	-73.2917	-72.875	-72.4583	-72.0417	-71.625	-71.2083	-70.7917	-70.375	-69.9583	-69.5417
-89.9583	-89.5417	-89.125	-88.7083	-88.2917	-87.875	-87.4583	-87.0417	-86.625	-86.2083	-85.7917	-85.375	-84.9583	-84.5417	-84.125	-83.7083	-83.2917	-82.875	-82.4583	-82.0417	-81.625	-81.2083	-80.7917	-80.375	-79.9583	-79.5417	-79.125	-78.7083	-78.2917	-77.875	-77.4583	-77.0417	-76.625	-76.2083	-75.7917	-75.375	-74.9583	-74.5417	-74.125	-73.7083	-73.2917	-72.875	-72.4583	-72.0417	-71.625	-71.2083	-70.7917	-70.375	-69.9583	-69.5417
-89.9583	-89.5417	-89.125	-88.7083	-88.2917	-87.875	-87.4583	-87.0417	-86.625	-86.2083	-85.7917	-85.375	-84.9583	-84.5417	-84.125	-83.7083	-83.2917	-82.875	-82.4583	-82.0417	-81.625	-81.2083	-80.7917	-80.375	-79.9583	-79.5417	-79.125	-78.7083	-78.2917	-77.875	-77.4583	-77.0417	-76.625	-76.2083	-75.7917	-75.375	-74.9583	-74.5417	-74.125	-73.7083	-73.2917	-72.875	-72.4583	-72.0417	-71.625	-71.2083	-70.7917	-70.375	-69.9583	-69.5417
-89.9583	-89.5417	-89.125	-88.7083	-88.2917	-87.875	-87.4583	-87.0417	-86.625	-86.2083	-85.7917	-85.375	-84.9583	-84.5417	-84.125	-83.7083	-83.2917	-82.875	-82.4583	-82.0417	-81.625	-81.2083	-80.7917	-80.375	-79.9583	-79.5417	-79.125	-78.7083	-78.2917	-77.875	-77.4583	-77.0417	-76.625	-76.2083	-75.7917	-75.375	-74.9583	-74.5417	-74.125	-73.7083	-73.2917	-72.875	-72.4583	-72.0417	-71.625	-71.2083	-70.7917	-70.375	-69.9583	-69.5417
-89.9583	-89.5417	-89.125	-88.7083	-88.2917	-87.875	-87.4583	-87.0417	-86.625	-86.2083	-85.7917	-85.375	-84.9583	-84.5417	-84.125	-83.7083	-83.2917	-82.875	-82.4583	-82.0417	-81.625	-81.2083	-80.7917	-80.375	-79.9583	-79.5417	-79.125	-78.7083	-78.2917	-77.875	-77.4583	-77.0417	-76.625	-76.2083	-75.7917	-75.375	-74.9583	-74.5417	-74.125	-73.7083	-73.2917	-72.875	-72.4583	-72.0417	-71.625	-71.2083	-70.7917	-70.375	-69.9583	-69.5417
-89.9583	-89.5417	-89.125	-88.7083	-88.2917	-87.875	-87.4583	-87.0417	-86.625	-86.2083	-85.7917	-85.375	-84.9583	-84.5417	-84.125	-83.7083	-83.2917	-82.875	-82.4583	-82.0417	-81.625	-81.2083	-80.7917	-80.375	-79.9583	-79.5417	-79.125	-78.7083	-78.2917	-77.875	-77.4583	-77.0417	-76.625	-76.2083	-75.7917	-75.375	-74.9583	-74.5417	-74.125	-73.7083	-73.2917	-72.875	-72.4583	-72.0417	-71.625	-71.2083	-70.7917	-70.375	-69.9583	-69.5417
-89.9583	-89.5417	-89.125	-88.7083	-88.2917	-87.875	-87.4583	-87.0417	-86.625	-86.2083	-85.7917	-85.375	-84.9583	-84.5417	-84.125	-83.7083	-83.2917	-82.875	-82.4583	-82.0417	-81.625	-81.2083	-80.7917	-80.375	-79.9583	-79.5417	-79.125	-78.7083	-78.2917	-77.875	-77.4583	-77.0417	-76.625	-76.2083	-75.7917	-75.375	-74.9583	-74.5417	-74.125	-73.7083	-73.2917	-72.875	-72.4583	-72.0417	-71.625	-71.2083	-70.7917	-70.375	-69.9583	-69.5417
-89.9583	-89.5417	-89.125	-88.7083	-88.2917	-87.875	-87.4583	-87.0417	-86.625	-86.2083	-85.7917	-85.375	-84.9583	-84.5417	-84.125	-83.7083	-83.2917	-82.875	-82.4583	-82.0417	-81.625	-81.2083	-80.7917	-80.375	-79.9583	-79.5417	-79.125	-78.7083	-78.2917	-77.875	-77.4583	-77.0417	-76.625	-76.2083	-75.7917	-75.375	-74.9583	-74.5417	-74.125	-73.7083	-73.2917	-72.875	-72.4583	-72.0417	-71.625	-71.2083	-70.7917	-70.375	-69.9583	-69.5417
-89.9583	-89.5417	-89.125	-88.7083	-88.2917	-87.875	-87.4583	-87.0417	-86.625	-86.2083	-85.7917	-85.375	-84.9583	-84.5417	-84.125	-83.7083	-83.2917	-82.875	-82.4583	-82.0417	-81.625	-81.2083	-80.7917	-80.375	-79.9583	-79.5417	-79.125	-78.7083	-78.2917	-77.875	-77.4583	-77.0417	-76.625	-76.2083	-75.7917	-75.375	-74.9583	-74.5417	-74.125	-73.7083	-73.2917	-72.875	-72.4583	-72.0417	-71.625	-71.2083	-70.7917	-70.375	-69.9583	-69.5417
-89.9583	-89.5417	-89.125	-88.7083	-88.2917	-87.875	-87.4583	-87.0417	-86.625	-86.2083	-85.7917	-85.375	-84.9583	-84.5417	-84.125	-83.7083	-83.2917	-82.875	-82.4583	-82.0417	-81.625	-81.2083	-80.7917	-80.375	-79.9583	-79.5417	-79.125	-78.7083	-78.2917	-77.875	-77.4583	-77.0417	-76.625	-76.2083	-75.7917	-75.375	-74.9583	-74.5417	-74.125	-73.7083	-73.2917	-72.875	-72.4583	-72.0417	-71.625	-71.2083	-70.7917	-70.375	-69.9583	-69.5417
-89.9583	-89.5417	-89.125	-88.7083	-88.2917	-87.875	-87.4583	-87.0417	-86.625	-86.2083	-85.7917	-85.375	-84.9583	-84.5417	-84.125	-83.7083	-83.2917	-82.875	-82.4583	-82.0417	-81.625	-81.2083	-80.7917	-80.375	-79.9583	-79.5417	-79.125	-78.7083	-78.2917	-77.875	-77.4583	-77.0417	-76.625	-76.2083	-75.7917	-75.375	-74.9583	-74.5417	-74.125	-73.7083	-73.2917	-72.875	-72.4583	-72.0417	-71.625	-71.2083	-70.7917	-70.375	-69.9583	-69.5417
-89.9583	-89.5417	-89.125	-88.7083	-88.2917	-87.875	-87.4583	-87.0417	-86.625	-86.2083	-85.7917	-85.375	-84.9583	-84.5417	-84.125	-83.7083	-83.2917	-82.875	-82.4583	-82.0417	-81.625	-81.2083	-80.7917	-80.375	-79.9583	-79.5417	-79.125	-78.7083	-78.2917	-77.875	-77.4583	-77.0417	-76.625	-76.2083	-75.7917	-75.375	-74.9583	-74.5417	-74.125	-73.7083	-73.2917	-72.875	-72.4583	-72.0417	-71.625	-71.2083	-70.7917	-70.375	-69.9583	-69.5417
-89.9583	-89.5417	-89.125	-88.7083	-88.2917	-87.875	-87.4583	-87.0417	-86.625	-86.2083	-85.7917	-85.375	-84.9583	-84.5417	-84.125	-83.7083	-83.2917	-82.875	-82.4583	-82.0417	-81.625	-81.2083	-80.7917	-80.375	-79.9583	-79.5417	-79.125	-78.7083	-78.2917	-77.875	-77.4583	-77.0417	-76.625	-76.2083	-75.7917	-75.375	-74.9583	-74.5417	-74.125	-73.7083	-73.2917	-72.875	-72.4583	-72.0417	-71.625	-71.2083	-70.7917	-70.375	-69.9583	-69.5417
-89.9583	-89.5417	-89.125	-88.7083	-88.2917	-87.875	-87.4583	-87.0417	-86.625	-86.2083	-85.7917	-85.375	-84.9583	-84.5417	-84.125	-83.7083	-83.2917	-82.875	-82.4583	-82.0417	-81.625	-81.2083	-80.7917	-80.375	-79.9583	-79.5417	-79.125	-78.7083	-78.2917	-77.875	-77.4583	-77.0417	-76.625	-76.2083	-75.7917	-75.375	-74.9583	-74.5417	-74.125	-73.7083	-73.2917	-72.875	-72.4583	-72.0417	-71.625	-71.2083	-70.7917	-70.375	-69.9583	-69.5417
-89.9583	-89.5417	-89.125	-88.7083	-88.2917	-87.875	-87.4583	-87.0417	-86.625	-86.2083	-85.7917	-85.375	-84.9583	-84.5417	-84.125	-83.7083	-83.2917	-82.875	-82.4583	-82.0417	-81.625	-81.2083	-80.7917	-80.375	-79.9583	-79.5417	-79.125	-78.7083	-78.2917	-77.875	-77.4583	-77.0417	-76.625	-76.2083	-75.7917	-75.375	-74.9583	-74.5417	-74.125	-73.7083	-73.2917	-72.875	-72.4583	-72.0417	-71.625	-71.2083	-70.7917	-70.375	-69.9583	-69.5417
-89.9583	-89.5417	-89.125	-88.7083	-88.2917	-87.875	-87.4583	-87.0417	-86.625	-86.2083	-85.7917	-85.375	-84.9583	-84.5417	-84.125	-83.7083	-83.2917	-82.875	-82.4583	-82.0417	-81.625	-81.2083	-80.7917	-80.375	-79.9583	-79.5417	-79.125	-78.7083	-78.2917	-77.875	-77.4583	-77.0417	-76.625	-76.2083	-75.7917	-75.375	-74.9583	-74.5417	-74.125	-73.7083	-73.2917	-72.875	-72.4583	-72.0417	-71.625	-71.2083	-70.7917	-70.375	-69.9583	-69.5417
-89.9583	-89.5417	-89.125	-88.7083	-88.2917	-87.875	-87.4583	-87.0417	-86.625	-86.2083	-85.7917	-85.375	-84.9583	-84.5417	-84.125	-83.7083	-83.2917	-82.875	-82.4583	-82.0417	-81.625	-81.2083	-80.7917	-80.375	-79.9583	-79.5417	-79.125	-78.7083	-78.2917	-77.875	-77.4583	-77.0417	-76.625	-76.2083	-75.7917	-75.375	-74.9583	-74.5417	-74.125	-73.7083	-73.2917	-72.875	-72.4583	-72.0417	-71.625	-71.2083	-70.7917	-70.375	-69.9583	-69.5417
-89.9583	-89.5417	-89.125	-88.7083	-88.2917	-87.875	-87.4583	-87.0417	-86.625	-86.2083	-85.7917	-85.375	-84.9583	-84.5417	-84.125	-83.7083	-83.2917	-82.875	-82.4583	-82.0417	-81.625	-81.2083	-80.7917	-80.375	-79.9583	-79.5417	-79.125	-78.7083	-78.2917	-77.875	-77.4583	-77.0417	-76.625	-76.2083	-75.7917	-75.375	-74.9583	-74.5417	-74.125	-73.7083	-73.2917	-72.875	-72.4583	-72.0417	-71.625	-71.2083	-70.7917	-70.375	-69.9583	-69.5417
-89.9583	-89.5417	-89.125	-88.7083	-88.2917	-87.875	-87.4583	-87.0417	-86.625	-86.2083	-85.7917	-85.375	-84.9583	-84.5417	-84.125	-83.7083	-83.2917	-82.875	-82.4583	-82.0417	-81.625	-81.2083	-80.7917	-80.375	-79.9583	-79.5417	-79.125	-78.7083	-78.2917	-77.875	-77.4583	-77.0417	-76.625	-76.2083	-75.7917	-75.375	-74.9583	-74.5417	-74.125	-73.7083	-73.2917	-72.875	-72.4583	-72.0417	-71.625	-71.2083	-70.7917	-70.375	-69.9583	-69.5417
-89.9583	-89.5417	-89.125	-88.7083	-88.2917	-87.875	-87.4583	-87.0417	-86.625	-86.2083	-85.7917	-85.375	-84.9583	-84.5417	-84.125	-83.7083	-83.2917	-82.875	-82.4583	-82.0417	-81.625	-81.2083	-80.7917	-80.375	-79.9583	-79.5417	-79.125	-78.7083	-78.2917	-77.875	-77.4583	-77.0417	-76.625	-76.2083	-75.7917	-75.375	-74.9583	-74.5417	-74.125	-73.7083	-73.2917	-72.875	-72.4583	-72.0417	-71.625	-71.2083	-70.7917	-70.375	-69.9583	-69.5417
-89.9583	-89.5417	-89.125	-88.7083	-88.2917	-87.875	-87.4583	-87.0417	-86.625	-86.2083	-85.7917	-85.375	-84.9583	-84.5417	-84.125	-83.7083	-83.2917	-82.875	-82.4583	-82.0417	-81.625	-81.2083	-80.7917	-80.375	-79.9583	-79.5417	-79.125	-78.7083	-78.2917	-77.875	-77.4583	-77.0417	-76.625	-76.2083	-75.7917	-75.375	-74.9583	-74.5417	-74.125	-73.7083	-73.2917	-72.875	-72.4583	-72.0417	-71.625	-71.2083	-70.7917	-70.375	-69.9583	-69.5417
-89.9583	-89.5417	-89.125	-88.7083	-88.2917	-87.875	-87.4583	-87.0417	-86.625	-86.2083	-85.7917	-85.375	-84.9583	-84.5417	-84.125	-83.7083	-83.2917	-82.875	-82.4583	-82.0417	-81.625	-81.2083	-80.7917	-80.375	-79.9583	-79.5417	-79.125	-78.7083	-78.2917	-77.875	-77.4583	-77.0417	-76.625	-76.2083	-75.7917	-75.375	-74.9583	-74.5417	-74.125	-73.7083	-73.2917	-72.875	-72.4583	-72.0417	-71.625	-71.2083	-70.7917	-70.375	-69.9583	-69.5417
-89.9583	-89.5417	-89.125	-88.7083	-88.2917	-87.875	-87.4583	-87.0417	-86.625	-86.2083	-85.7917	-85.375	-84.9583	-84.5417	-84.125	-83.7083	-83.2917	-82.875	-82.4583	-82.0417	-81.625	-81.2083	-80.7917	-80.375	-79.9583	-79.5417	-79.125	-78.7083	-78.2917	-77.875	-77.4583	-77.0417	-76.625	-76.2083	-75.7917	-75.375	-74.9583	-74.5417	-74.125	-73.7083	-73.2917	-72.875	-72.4583	-72.0417	-71.625	-71.2083	-70.7917	-70.375	-69.9583	-69.5417
-89.9583	-89.5417	-89.125	-88.7083	-88.2917	-87.875	-87.4583	-87.0417	-86.625	-86.2083	-85.7917	-85.375	-84.9583	-84.5417	-84.125	-83.7083	-83.2917	-82.875	-82.4583	-82.0417	-81.625	-81.2083	-80.7917	-80.375	-79.9583	-79.5417	-79.125	-78.7083	-78.2917	-77.875	-77.4583	-77.0417	-76.625	-76.2083	-75.7917	-75.375	-74.9583	-74.5417	-74.125	-73.7083	-73.2917	-72.875	-72.4583	-72.0417	-71.625	-71.2083	-70.7917	-70.375	-69.9583	-69.5417
-89.9583	-89.5417	-89.125	-88.7083	-88.2917	-87.875	-87.4583	-87.0417	-86.625	-86.2083	-85.7917	-85.375	-84.9583	-84.5417	-84.125	-83.7083	-83.2917	-82.875	-82.4583	-82.0417	-81.625	-81.2083	-80.7917	-80.375	-79.9583	-79.5417	-79.125	-78.7083	-78.2917	-77.875	-77.4583	-77.0417	-76.625	-76.2083	-75.7917	-75.375	-74.9583	-74.5417	-74.125	-73.7083	-73.2917	-72.875	-72.4583	-72.0417	-71.625	-71.2083	-70.7917	-70.375	-69.9583	-69.5417
-89.9583	-89.5417	-89.125	-88.7083	-88.2917	-87.875	-87.4583	-87.0417	-86.625	-86.2083	-85.7917	-85.375	-84.9583	-84.5417	-84.125	-83.7083	-83.2917	-82.875	-82.4583	-82.0417	-81.625	-81.2083	-80.7917	-80.375	-79.9583	-79.5417	-79.125	-78.7083	-78.2917	-77.875	-77.4583	-77.0417	-76.625	-76.2083	-75.7917	-75.375	-74.9583	-74.5417	-74.125	-73.7083	-73.2917	-72.875	-72.4583	-72.0417	-71.625	-71.2083	-70.7917	-70.375	-69.9583	-69.5417
-89.9583	-89.5417	-89.125	-88.7083	-88.2917	-87.875	-87.4583	-87.0417	-86.625	-86.2083	-85.7917	-85.375	-84.9583	-84.5417	-84.125	-83.7083	-83.2917	-82.875	-82.4583	-82.0417	-81.625	-81.2083	-80.7917	-80.375	-79.9583	-79.5417	-79.125	-78.7083	-78.2917	-77.875	-77.4583	-77.0417	-76.625	-76.2083	-75.7917	-75.375	-74.9583	-74.5417	-74.125	-73.7083	-73.2917	-72.875	-72.4583	-72.0417	-71.625	-71.2083	-70.7917	-70.375	-69.9583	-69.5417
-89.9583	-89.5417	-89.125	-88.7083	-88.2917	-87.875	-87.4583	-87.0417	-86.625	-86.2083	-85.7917	-85.375	-84.9583	-84.5417	-84.125	-83.7083	-83.2917	-82.875	-82.4583	-82.0417	-81.625	-81.2083	-80.7917	-80.375	-79.9583	-79.5417	-79.125	-78.7083	-78.2917	-77.875	-77.4583	-77.0417	-76.625	-76.2083	-75.7917	-75.375	-74.9583	-74.5417	-74.125	-73.7083	-73.2917	-72.875	-72.4583	-72.0417	-71.625	-71.2083	-70.7917	-70.375	-69.9583	-69.5417
-89.9583	-89.5417	-89.125	-88.7083	-88.2917	-87.875	-87.4583	-87.0417	-86.625	-86.2083	-85.7917	-85.375	-84.9583	-84.5417	-84.125	-83.7083	-83.2917	-82.875	-82.4583	-82.0417	-81.625	-81.2083	-80.7917	-80.375	-79.9583	-79.5417	-79.125	-78.7083	-78.2917	-77.875	-77.4583	-77.0417	-76.625	-76.2083	-75.7917	-75.375	-74.9583	-74.5417	-74.125	-73.7083	-73.2917	-72.875	-72.4583	-72.0417	-71.625	-71.2083	-70.7917	-70.375	-69.9583	-69.5417
-89.9583	-89.5417	-89.125	-88.7083	-88.2917	-87.875	-87.4583	-87.0417	-86.625	-86.2083	-85.7917	-85.375	-84.9583	-84.5417	-84.125	-83.7083	-83.2917	-82.875	-82.4583	-82.0417	-81.625	-81.2083	-80.7917	-80.375	-79.9583	-79.5417	-79.125	-78.7083	-78.2917	-77.875	-77.4583	-77.0417	-76.625	-76.2083	-75.7917	-75.375	-74.9583	-74.5417	-74.125	-73.7083	-73.2917	-72.875	-72.4583	-72.0417	-71.625	-71.2083	-70.7917	-70.375	-69.9583	-69.5417
-89.9583	-89.5417	-89.125	-88.7083	-88.2917	-87.875	-87.4583	-87.0417	-86.625	-86.2083	-85.7917	-85.375	-84.9583	-84.5417	-84.125	-83.7083	-83.2917	-82.875	-82.4583	-82.0417	-81.625	-81.2083	-80.7917	-80.375	-79.9583	-79.5417	-79.125	-78.7083	-78.2917	-77.875	-77.4583	-77.0417	-76.625	-76.2083	-75.7917	-75.375	-74.9583	-74.5417	-74.125	-73.7083	-73.2917	-72.875	-72.4583	-72.0417	-71.625	-71.2083	-70.7917	-70.375	-69.9583	-69.5417
-89.9583	-89.5417	-89.125	-88.7083	-88.2917	-87.875	-87.4583	-87.0417	-86.625	-86.2083	-85.7917	-85.375	-84.9583	-84.5417	-84.125	-83.7083	-83.2917	-82.875	-82.4583	-82.0417	-81.625	-81.2083	-80.7917	-80.375	-79.9583	-79.5417	-79.125	-78.7083	-78.2917	-77.875	-77.4583	-77.0417	-76.625	-76.2083	-75.7917	-75.375	-74.9583	-74.5417	-74.125	-73.7083	-73.2917	-72.875	-72.4583	-72.0417	-71.625	-71.2083	-70.7917	-70.375	-69.9583	-69.5417
-89.9583	-89.5417	-89.125	-88.7083	-88.2917	-87.875	-87.4583	-87.0417	-86.625	-86.2083	-85.7917	-85.375	-84.9583	-84.5417	-84.125	-83.7083	-83.2917	-82.875	-82.4583	-82.0417	-81.625	-81.2083	-80.7917	-80.375	-79.9583	-79.5417	-79.125	-78.7083	-78.2917	-77.875	-77.4583	-77.0417	-76.625	-76.2083	-75.7917	-75.375	-74.9583	-74.5417	-74.125	-73.7083	-73.2917	-72.875	-72.4583	-72.0417	-71.625	-71.2083	-70.7917	-70.375	-69.9583	-69.5417
-89.9583	-89.5417	-89.125	-88.7083	-88.2917	-87.875	-87.4583	-87.0417	-86.625	-86.2083	-85.7917	-85.375	-84.9583	-84.5417	-84.125	-83.7083	-83.2917	-82.875	-82.4583	-82.0417	-81.625	-81.2083	-80.7917	-80.375	-79.9583	-79.5417	-79.125	-78.7083	-78.2917	-77.875	-77.4583	-77.0417	-76.625	-76.2083	-75.7917	-75.375	-74.9583	-74.5417	-74.125	-73.7083	-73.2917	-72.875	-72.4583	-72.0417	-71.625	-71.2083	-70.7917	-70.375	-69.9583	-69.5417
-89.9583	-89.5417	-89.125	-88.7083	-88.2917	-87.875	-87.4583	-87.0417	-86.625	-86.2083	-85.7917	-85.375	-84.9583	-84.5417	-84.125	-83.7083	-83.2917	-82.875	-82.4583	-82.0417	-81.625	-81.2083	-80.7917	-80.375	-79.9583	-79.5417	-79.125	-78.7083	-78.2917	-77.875	-77.4583	-77.0417	-76.625	-76.2083	-75.7917	-75.375	-74.9583	-74.5417	-74.125	-73.7083	-73.2917	-72.875	-72.4583	-72.0417	-71.625	-71.2083	-70.7917	-70.375	-69.9583	-69.5417
-89.9583	-89.5417	-89.125	-88.7083	-88.2917	-87.875	-87.4583	-87.0417	-86.625	-86.2083	-85.7917	-85.375	-84.9583	-84.5417	-84.125	-83.7083	-83.2917	-82.875	-82.4583	-82.0417	-81.625	-81.2083	-80.7917	-80.375	-79.9583	-79.5417	-79.125	-78.7083	-78.2917	-77.875	-77.4583	-77.0417	-76.625	-76.2083	-75.7917	-75.375	-74.9583	-74.5417	-74.125	-73.7083	-73.2917	-72.875	-72.4583	-72.0417	-71.625	-71.2083	-70.7917	-70.375	-69.9583	-69.5417
-89.9583	-89.5417	-89.125	-88.7083	-88.2917	-87.875	-87.4583	-87.0417	-86.625	-86.2083	-85.7917	-85.375	-84.9583	-84.5417	-84.125	-83.7083	-83.2917	-82.875	-82.4583	-82.0417	-81.625	-81.2083	-80.7917	-80.375	-79.9583	-79.5417	-79.125	-78.7083	-78.2917	-77.875	-77.4583	-77.0417	-76.625	-76.2083	-75.7917	-75.375	-74.9583	-74.5417	-74.125	-73.7083	-73.2917	-72.875	-72.4583	-72.0417	-71.625	-71.2083	-70.7917	-70.375	-69.9583	-69.5417
-89.9583	-89.5417	-89.125	-88.7083	-88.2917	-87.875	-87.4583	-87.0417	-86.625	-86.2083	-85.7917	-85.375	-84.9583	-84.5417	-84.125	-83.7083	-83.2917	-82.875	-82.4583	-82.0417	-81.625	-81.2083	-80.7917	-80.375	-79.9583	-79.5417	-79.125	-78.7083	-78.2917	-77.875	-77.4583	-77.0417	-76.625	-76.2083	-75.7917	-75.375	-74.9583	-74.5417	-74.125	-73.7083	-73.2917	-72.875	-72.4583	-72.0417	-71.625	-71.2083	-70.7917	-70.375	-69.9583	-69.5417
-89.9583	-89.5417	-89.125	-88.7083	-88.2917	-87.875	-87.4583	-87.0417	-86.625	-86.2083	-85.7917	-85.375	-84.9583	-84.5417	-84.125	-83.7083	-83.2917	-82.875	-82.4583	-82.0417	-81.625	-81.2083	-80.7917	-80.375	-79.9583	-79.5417	-79.125	-78.7083	-78.2917	-77.875	-77.4583	-77.0417	-76.625	-76.2083	-75.7917	-75.375	-74.9583	-74.5417	-74.125	-73.7083	-73.2917	-72.875	-72.4583	-72.0417	-71.625	-71.2083	-70.7917	-70.375	-69.9583	-69.5417
-89.9583	-89.5417	-89.125	-88.7083	-88.2917	-87.875	-87.4583	-87.0417	-86.625	-86.2083	-85.7917	-85.375	-84.9583	-84.5417	-84.125	-83.7083	-83.2917	-82.875	-82.4583	-82.0417	-81.625	-81.2083	-80.7917	-80.375	-79.9583	-79.5417	-79.125	-78.7083	-78.2917	-77.875	-77.4583	-77.0417	-76.625	-76.2083	-75.7917	-75.375	-74.9583	-74.5417	-74.125	-73.7083	-73.2917	-72.875	-72.4583	-72.0417	-71.625	-71.2083	-70.7917	-70.375	-69.9583	-69.5417
-89.9583	-89.5417	-89.125	-88.7083	-88.2917	-87.875	-87.4583	-87.0417	-86.625	-86.2083	-85.7917	-85.375	-84.9583	-84.5417	-84.125	-83.7083	-83.2917	-82.875	-82.4583	-82.0417	-81.625	-81.2083	-80.7917	-80.375	-79.9583	-79.5417	-79.125	-78.7083	-78.2917	-77.875	-77.4583	-77.0417	-76.625	-76.2083	-75.7917	-75.375	-74.9583	-74.5417	-74.125	-73.7083	-73.2917	-72.875	-72.4583	-72.0417	-71.625	-71.2083	-70.7917	-70.375	-69.9583	-69.5417
-89.9583	-89.5417	-89.125	-88.7083	-88.2917	-87.875	-87.4583	-87.0417	-86.625	-86.2083	-85.7917	-85.375	-84.9583	-84.5417	-84.125	-83.7083	-83.2917	-82.875	-82.4583	-82.0417	-81.625	-81.2083	-80.7917	-80.375	-79.9583	-79.5417	-79.125	-78.7083	-78.2917	-77.875	-77.4583	-77.0417	-76.625	-76.2083	-75.7917	-75.375	-74.9583	-74.5417	-74.125	-73.7083	-73.2917	-72.875	-72.4583	-72.0417	-71.625	-71.2083	-70.7917	-70.375	-69.9583	-69.5417
-89.9583	-89.5417	-89.125	-88.7083	-88.2917	-87.875	-87.4583	-87.0417	-86.625	-86.2083	-85.7917	-85.375	-84.9583	-84.5417	-84.125	-83.7083	-83.2917	-82.875	-82.4583	-82.0417	-81.625	-81.2083	-80.7917	-80.375	-79.9583	-79.5417	-79.125	-78.7083	-78.2917	-77.875	-77.4583	-77.0417	-76.625	-76.2083	-75.7917	-75.375	-74.9583	-74.5417	-74.125	-73.7083	-73.2917	-72.875	-72.4583	-72.0417	-71.625	-71.2083	-70.7917	-70.375	-69.9583	-69.5417
-89.9583	-89.5417	-89.125	-88.7083	-88.2917	-87.875	-87.4583	-87.0417	-86.625	-86.2083	-85.7917	-85.375	-84.9583	-84.5417	-84.125	-83.7083	-83.2917	-82.875	-82.4583	-82.0417	-81.625	-81.2083	-80.7917	-80.375	-79.9583	-79.5417	-79.125	-78.7083	-78.2917	-77.875	-77.4583	-77.0417	-76.625	-76.2083	-75.7917	-75.375	-74.9583	-74.5417	-74.125	-73.7083	-73.2917	-72.875	-72.4583	-72.0417	-71.625	-71.2083	-70.7917	-70.375	-69.9583	-69.5417
-89.9583	-89.5417	-89.125	-88.7083	-88.2917	-87.875	-87.4583	-87.0417	-86.625	-86.2083	-85.7917	-85.375	-84.9583	-84.5417	-84.125	-83.7083	-83.2917	-82.875	-82.4583	-82.0417	-81.625	-81.2083	-80.7917	-80.375	-79.9583	-79.5417	-79.125	-78.7083	-78.2917	-77.875	-77.4583	-77.0417	-76.625	-76.2083	-75.7917	-75.375	-74.9583	-74.5417	-74.125	-73.7083	-73.2917	-72.875	-72.4583	-72.0417	-71.625	-71.2083	-70.7917	-70.375	-69.9583	-69.5417
-89.9583	-89.5417	-89.125	-88.7083	-88.2917	-87.875	-87.4583	-87.0417	-86.625	-86.2083	-85.7917	-85.375	-84.9583	-84.5417	-84.125	-83.7083	-83.2917	-82.875	-82.4583	-82.0417	-81.625	-81.2083	-80.7917	-80.375	-79.9583	-79.5417	-79.125	-78.7083	-78.2917	-77.875	-77.4583	-77.0417	-76.625	-76.2083	-75.7917	-75.375	-74.9583	-74.5417	-74.125	-73.7083	-73.2917	-72.875	-72.4583	-72.0417	-71.625	-71.2083	-70.7917	-70.375	-69.9583	-69.5417
-89.9583	-89.5417	-89.125	-88.7083	-88.2917	-87.875	-87.4583	-87.0417	-86.625	-86.2083	-85.7917	-85.375	-84.9583	-84.5417	-84.125	-83.7083	-83.2917	-82.875	-82.4583	-82.0417	-81.625	-81.2083	-80.7917	-80.375	-79.9583	-79.5417	-79.125	-78.7083	-78.2917	-77.875	-77.4583	-77.0417	-76.625	-76.2083	-75.7917	-75.375	-74.9583	-74.5417	-74.125	-73.7083	-73.2917	-72.875	-72.4583	-72.0417	-71.625	-71.2083	-70.7917	-70.375	-69.9583	-69.5417
-89.9583	-89.5417	-89.125	-88.7083	-88.2917	-87.875	-87.4583	-87.0417	-86.625	-86.2083	-85.7917	-85.375	-84.9583	-84.5417	-84.125	-83.7083	-83.2917	-82.875	-82.4583	-82.0417	-81.625	-81.2083	-80.7917	-80.375	-79.9583	-79.5417	-79.125	-78.7083	-78.2917	-77.875	-77.4583	-77.0417	-76.625	-76.2083	-75.7917	-75.375	-74.9583	-74.5417	-74.125	-73.7083	-73.2917	-72.875	-72.4583	-72.0417	-71.625	-71.2083	-70.7917	-70.375	-69.9583	-69.5417
-89.9583	-89.5417	-89.125	-88.7083	-88.2917	-87.875	-87.4583	-87.0417	-86.625	-86.2083	-85.7917	-85.375	-84.9583	-84.5417	-84.125	-83.7083	-83.2917	-82.875	-82.4583	-82.0417	-81.625	-81.2083	-80.7917	-80.375	-79.9583	-79.5417	-79.125	-78.7083	-78.2917	-77.875	-77.4583	-77.0417	-76.625	-76.2083	-75.7917	-75.375	-74.9583	-74.5417	-74.125	-73.7083	-73.2917	-72.875	-72.4583	-72.0417	-71.625	-71.2083	-70.7917	-70.375	-69.9583	-69.5417
-89.9583	-89.5417	-89.125	-88.7083	-88.2917	-87.875	-87.4583	-87.0417	-86.625	-86.2083	-85.7917	-85.375	-84.9583	-84.5417	-84.125	-83.7083	-83.2917	-82.875	-82.4583	-82.0417	-81.625	-81.2083	-80.7917	-80.375	-79.9583	-79.5417	-79.125	-78.7083	-78.2917	-77.875	-77.4583	-77.0417	-76.625	-76.2083	-75.7917	-75.375	-74.9583	-74.5417	-74.125	-73.7083	-73.2917	-72.875	-72.4583	-72.0417	-71.625	-71.2083	-70.7917	-70.375	-69.9583	-69.5417
-89.9583	-89.5417	-89.125	-88.7083	-88.2917	-87.875	-87.4583	-87.0417	-86.625	-86.2083	-85.7917	-85.375	-84.9583	-84.5417	-84.125	-83.7083	-83.2917	-82.875	-82.4583	-82.0417	-81.625	-81.2083	-80.7917	-80.375	-79.9583	-79.5417	-79.125	-78.7083	-78.2917	-77.875	-77.4583	-77.0417	-76.625	-76.2083	-75.7917	-75.375	-74.9583	-74.5417	-74.125	-73.7083	-73.2917	-72.875	-72.4583	-72.0417	-71.625	-71.2083	-70.7917	-70.375	-69.9583	-69.5417
-89.9583	-89.5417	-89.125	-88.7083	-88.2917	-87.875	-87.4583	-87.0417	-86.625	-86.2083	-85.7917	-85.375	-84.9583	-84.5417	-84.125	-83.7083	-83.2917	-82.875	-82.4583	-82.0417	-81.625	-81.2083	-80.7917	-80.375	-79.9583	-79.5417	-79.125	-78.7083	-78.2917	-77.875	-77.4583	-77.0417	-76.625	-76.2083	-75.7917	-75.375	-74.9583	-74.5417	-74.125	-73.7083	-73.2917	-72.875	-72.4583	-72.0417	-71.625	-71.2083	-70.7917	-70.375	-69.9583	-69.5417
-89.9583	-89.5417	-89.125	-88.7083	-88.2917	-87.875	-87.4583	-87.0417	-86.625	-86.2083	-85.7917	-85.375	-84.9583	-84.5417	-84.125	-83.7083	-83.2917	-82.875	-82.4583	-82.0417	-81.625	-81.2083	-80.7917	-80.375	-79.9583	-79.5417	-79.125	-78.7083	-78.2917	-77.875	-77.4583	-77.0417	-76.625	-76.2083	-75.7917	-75.375	-74.9583	-74.5417	-74.125	-73.7083	-73.2917	-72.875	-72.4583	-72.0417	-71.625	-71.2083	-70.7917	-70.375	-69.9583	-69.5417
-89.9583	-89.5417	-89.125	-88.7083	-88.2917	-87.875	-87.4583	-87.0417	-86.625	-86.2083	-85.7917	-85.375	-84.9583	-84.5417	-84.125	-83.7083	-83.2917	-82.875	-82.4583	-82.0417	-81.625	-81.2083	-80.7917	-80.375	-79.9583	-79.5417	-79.125	-78.7083	-78.2917	-77.875	-77.4583	-77.0417	-76.625	-76.2083	-75.7917	-75.375	-74.9583	-74.5417	-74.125	-73.7083	-73.2917	-72.875	-72.4583	-72.0417	-71.625	-71.2083	-70.7917	-70.375	-69.9583	-69.5417
-89.9583	-89.5417	-89.125	-88.7083	-88.2917	-87.875	-87.4583	-87.0417	-86.625	-86.2083	-85.7917	-85.375	-84.9583	-84.5417	-84.125	-83.7083	-83.2917	-82.875	-82.4583	-82.0417	-81.625	-81.2083	-80.7917	-80.375	-79.9583	-79.5417	-79.125	-78.7083	-78.2917	-77.875	-77.4583	-77.0417	-76.625	-76.2083	-75.7917	-75.375	-74.9583	-74.5417	-74.125	-73.7083	-73.2917	-72.875	-72.4583	-72.0417	-71.625	-71.2083	-70.7917	-70.375	-69.9583	-69.5417
-89.9583	-89.5417	-89.125	-88.7083	-88.2917	-87.875	-87.4583	-87.0417	-86.625	-86.2083	-85.7917	-85.375	-84.9583	-84.5417	-84.125	-83.7083	-83.2917	-82.875	-82.4583	-82.0417	-81.625	-81.2083	-80.7917	-80.375	-79.9583	-79.5417	-79.125	-78.7083	-78.2917	-77.875	-77.4583	-77.0417	-76.625	-76.2083	-75.7917	-75.375	-74.9583	-74.5417	-74.125	-73.7083	-73.2917	-72.875	-72.4583	-72.0417	-71.625	-71.2083	-70.7917	-70.375	-69.9583	-69.5417
-89.9583	-89.5417	-89.125	-88.7083	-88.2917	-87.875	-87.4583	-87.0417	-86.625	-86.2083	-85.7917	-85.375	-84.9583	-84.5417	-84.125	-83.7083	-83.2917	-82.875	-82.4583	-82.0417	-81.625	-81.2083	-80.7917	-80.375	-79.9583	-79.5417	-79.125	-78.7083	-78.2917	-77.875	-77.4583	-77.0417	-76.625	-76.2083	-75.7917	-75.375	-74.9583	-74.5417	-74.125	-73.7083	-73.2917	-72.875	-72.4583	-72.0417	-71.625	-71.2083	-70.7917	-70.375	-69.9583	-69.5417
-89.9583	-89.5417	-89.125	-88.7083	-88.2917	-87.875	-87.4583	-87.0417	-86.625	-86.2083	-85.7917	-85.375	-84.9583	-84.5417	-84.125	-83.7083	-83.2917	-82.875	-82.4583	-82.0417	-81.625	-81.2083	-80.7917	-80.375	-79.9583	-79.5417	-79.125	-78.7083	-78.2917	-77.875	-77.4583	-77.0417	-76.625	-76.2083	-75.7917	-75.375	-74.9583	-74.5417	-74.125	-73.7083	-73.2917	-72.875	-72.4583	-72.0417	-71.625	-71.2083	-70.7917	-70.375	-69.9583	-69.5417
-89.9583	-89.5417	-89.125	-88.7083	-88.2917	-87.875	-87.4583	-87.0417	-86.625	-86.2083	-85.7917	-85.375	-84.9583	-84.5417	-84.125	-83.7083	-83.2917	-82.875	-82.4583	-82.0417	-81.625	-81.2083	-80.7917	-80.375	-79.9583	-79.5417	-79.125	-78.7083	-78.2917	-77.875	-77.4583	-77.0417	-76.625	-76.2083	-75.7917	-75.375	-74.9583	-74.5417	-74.125	-73.7083	-73.2917	-72.875	-72.4583	-72.0417	-71.625	-71.2083	-70.7917	-70.375	-69.9583	-69.5417
-89.9583	-89.5417	-89.125	-88.7083	-88.2917	-87.875	-87.4583	-87.0417	-86.625	-86.2083	-85.7917	-85.375	-84.9583	-84.5417	-84.125	-83.7083	-83.2917	-82.875	-82.4583	-82.0417	-81.625	-81.2083	-80.7917	-80.375	-79.9583	-79.5417	-79.125	-78.7083	-78.2917	-77.875	-77.4583	-77.0417	-76.625	-76.2083	-75.7917	-75.375	-74.9583	-74.5417	-74.125	-73.7083	-73.2917	-72.875	-72.4583	-72.0417	-71.625	-71.2083	-70.7917	-70.375	-69.9583	-69.5417
-89.9583	-89.5417	-89.125	-88.7083	-88.2917	-87.875	-87.4583	-87.0417	-86.625	-86.2083	-85.7917	-85.375	-84.9583	-84.5417	-84.125	-83.7083	-83.2917	-82.875	-82.4583	-82.0417	-81.625	-81.2083	-80.7917	-80.375	-79.9583	-79.5417	-79.125	-78.7083	-78.2917	-77.875	-77.4583	-77.0417	-76.625	-76.2083	-75.7917	-75.375	-74.9583	-74.5417	-74.125	-73.7083	-73.2917	-72.875	-72.4583	-72.0417	-71.625	-71.2083	-70.7917	-70.375	-69.9583	-69.5417
-89.9583	-89.5417	-89.125	-88.7083	-88.2917	-87.875	-87.4583	-87.0417	-86.625	-86.2083	-85.7917	-85.375	-84.9583	-84.5417	-84.125	-83.7083	-83.2917	-82.875	-82.4583	-82.0417	-81.625	-81.2083	-80.7917	-80.375	-79.9583	-79.5417	-79.125	-78.7083	-78.2917	-77.875	-77.4583	-77.0417	-76.625	-76.2083	-75.7917	-75.375	-74.9583	-74.5417	-74.125	-73.7083	-73.2917	-72.875	-72.4583	-72.0417	-71.625	-71.2083	-70.7917	-70.375	-69.9583	-69.5417
-89.9583	-89.5417	-89.125	-88.7083	-88.2917	-87.875	-87.4583	-87.0417	-86.625	-86.2083	-85.7917	-85.375	-84.9583	-84.5417	-84.125	-83.7083	-83.2917	-82.875	-82.4583	-82.0417	-81.625	-81.2083	-80.7917	-80.375	-79.9583	-79.5417	-79.125	-78.7083	-78.2917	-77.875	-77.4583	-77.0417	-76.625	-76.2083	-75.7917	-75.375	-74.9583	-74.5417	-74.125	-73.7083	-73.2917	-72.875	-72.4583	-72.0417	-71.625	-71.2083	-70.7917	-70.375	-69.9583	-69.5417
-89.9583	-89.5417	-89.125	-88.7083	-88.2917	-87.875	-87.4583	-87.0417	-86.625	-86.2083	-85.7917	-85.375	-84.9583	-84.5417	-84.125	-83.7083	-83.2917	-82.875	-82.4583	-82.0417	-81.625	-81.2083	-80.7917	-80.375	-79.9583	-79.5417	-79.125	-78.7083	-78.2917	-77.875	-77.4583	-77.0417	-76.625	-76.2083	-75.7917	-75.375	-74.9583	-74.5417	-74.125	-73.7083	-73.2917	-72.875	-72.4583	-72.0417	-71.625	-71.2083	-70.7917	-70.375	-69.9583	-69.5417
-89.9583	-89.5417	-89.125	-88.7083	-88.2917	-87.875	-87.4583	-87.0417	-86.625	-86.2083	-85.7917	-85.375	-84.9583	-84.5417	-84.125	-83.7083	-83.2917	-82.875	-82.4583	-82.0417	-81.625	-81.2083	-80.7917	-80.375	-79.9583	-79.5417	-79.125	-78.7083	-78.2917	-77.875	-77.4583	-77.0417	-76.625	-76.2083	-75.7917	-75.375	-74.9583	-74.5417	-74.125	-73.7083	-73.2917	-72.875	-72.4583	-72.0417	-71.625	-71.2083	-70.7917	-70.375	-69.9583	-69.5417
-89.9583	-89.5417	-89.125	-88.7083	-88.2917	-87.875	-87.4583	-87.0417	-86.625	-86.2083	-85.7917	-85.375	-84.9583	-84.5417	-84.125	-83.7083	-83.2917	-82.875	-82.4583	-82.0417	-81.625	-81.2083	-80.7917	-80.375	-79.9583	-79.5417	-79.125	-78.7083	-78.2917	-77.875	-77.4583	-77.0417	-76.625	-76.2083	-75.7917	-75.375	-74.9583	-74.5417	-74.125	-73.7083	-73.2917	-72.875	-72.4583	-72.0417	-71.625	-71.2083	-70.7917	-70.375	-69.9583	-69.5417
-89.9583	-89.5417	-89.125	-88.7083	-88.2917	-87.875	-87.4583	-87.0417	-86.625	-86.2083	-85.7917	-85.375	-84.9583	-84.5417	-84.125	-83.7083	-83.2917	-82.875	-82.4583	-82.0417	-81.625	-81.2083	-80.7917	-80.375	-79.9583	-79.5417	-79.125	-78.7083	-78.2917	-77.875	-77.4583	-77.0417	-76.625	-76.2083	-75.7917	-75.375	-74.9583	-74.5417	-74.125	-73.7083	-73.2917	-72.875	-72.4583	-72.0417	-71.625	-71.2083	-70.7917	-70.375	-69.9583	-69.5417
-89.9583	-89.5417	-89.125	-88.7083	-88.2917	-87.875	-87.4583	-87.0417	-86.625	-86.2083	-85.7917	-85.375	-84.9583	-84.5417	-84.125	-83.7083	-83.2917	-82.875	-82.4583	-82.0417	-81.625	-81.2083	-80.7917	-80.375	-79.9583	-79.5417	-79.125	-78.7083	-78.2917	-77.875	-77.4583	-77.0417	-76.625	-76.2083	-75.7917	-75.375	-74.9583	-74.5417	-74.125	-73.7083	-73.2917	-72.875	-72.4583	-72.0417	-71.625	-71.2083	-70.7917	-70.375	-69.9583	-69.5417
-89.9583	-89.5417	-89.125	-88.7083	-88.2917	-87.875	-87.4583	-87.0417	-86.625	-86.2083	-85.7917	-85.375	-84.9583	-84.5417	-84.125	-83.7083	-83.2917	-82.875	-82.4583	-82.0417	-81.625	-81.2083	-80.7917	-80.375	-79.9583	-79.5417	-79.125	-78.7083	-78.2917	-77.875	-77.4583	-77.0417	-76.625	-76.2083	-75.7917	-75.375	-74.9583	-74.5417	-74.125	-73.7083	-73.2917	-72.875	-72.4583	-72.0417	-71.625	-71.2083	-70.7917	-70.375	-69.9583	-69.5417
-89.9583	-89.5417	-89.125	-88.7083	-88.2917	-87.875	-87.4583	-87.0417	-86.625	-86.2083	-85.7917	-85.375	-84.9583	-84.5417	-84.125	-83.7083	-83.2917	-82.875	-82.4583	-82.0417	-81.625	-81.2083	-80.7917	-80.375	-79.9583	-79.5417	-79.125	-78.7083	-78.2917	-77.875	-77.4583	-77.0417	-76.625	-76.2083	-75.7917	-75.375	-74.9583	-74.5417	-74.125	-73.7083	-73.2917	-72.875	-72.4583	-72.0417	-71.625	-71.2083	-70.7917	-70.375	-69.9583	-69.5417
-89.9583	-89.5417	-89.125	-88.7083	-88.2917	-87.875	-87.4583	-87.0417	-86.625	-86.2083	-85.7917	-85.375	-84.9583	-84.5417	-84.125	-83.7083	-83.2917	-82.875	-82.4583	-82.0417	-81.625	-81.2083	-80.7917	-80.375	-79.9583	-79.5417	-79.125	-78.7083	-78.2917	-77.875	-77.4583	-77.0417	-76.625	-76.2083	-75.7917	-75.375	-74.9583	-74.5417	-74.125	-73.7083	-73.2917	-72.875	-72.4583	-72.0417	-71.625	-71.2083	-70.7917	-70.375	-69.9583	-69.5417
-89.9583	-89.5417	-89.125	-88.7083	-88.2917	-87.875	-87.4583	-87.0417	-86.625	-86.2083	-85.7917	-85.375	-84.9583	-84.5417	-84.125	-83.7083	-83.2917	-82.875	-82.4583	-82.0417	-81.625	-81.2083	-80.7917	-80.375	-79.9583	-79.5417	-79.125	-78.7083	-78.2917	-77.875	-77.4583	-77.0417	-76.625	-76.2083	-75.7917	-75.375	-74.9583	-74.5417	-74.125	-73.7083	-73.2917	-72.875	-72.4583	-72.0417	-71.625	-71.2083	-70.7917	-70.375	-69.9583	-69.5417
-89.9583	-89.5417	-89.125	-88.7083	-88.2917	-87.875	-87.4583	-87.0417	-86.625	-86.2083	-85.7917	-85.375	-84.9583	-84.5417	-84.125	-83.7083	-83.2917	-82.875	-82.4583	-82.0417	-81.625	-81.2083	-80.7917	-80.375	-79.9583	-79.5417	-79.125	-78.7083	-78.2917	-77.875	-77.4583	-77.0417	-76.625	-76.2083	-75.7917	-75.375	-74.9583	-74.5417	-74.125	-73.7083	-73.2917	-72.875	-72.4583	-72.0417	-71.625	-71.2083	-70.7917	-70.375	-69.9583	-69.5417
-89.9583	-89.5417	-89.125	-88.7083	-88.2917	-87.875	-87.4583	-87.0417	-86.625	-86.2083	-85.7917	-85.375	-84.9583	-84.5417	-84.125	-83.7083	-83.2917	-82.875	-82.4583	-82.0417	-81.625	-81.2083	-80.7917	-80.375	-79.9583	-79.5417	-79.125	-78.7083	-78.2917	-77.875	-77.4583	-77.0417	-76.625	-76.2083	-75.7917	-75.375	-74.9583	-74.5417	-74.125	-73.7083	-73.2917	-72.875	-72.4583	-72.0417	-71.625	-71.2083	-70.7917	-70.375	-69.9583	-69.5417
-89.9583	-89.5417	-89.125	-88.7083	-88.2917	-87.875	-87.4583	-87.0417	-86.625	-86.2083	-85.7917	-85.375	-84.9583	-84.5417	-84.125	-83.7083	-83.2917	-82.875	-82.4583	-82.0417	-81.625	-81.2083	-80.7917	-80.375	-79.9583	-79.5417	-79.125	-78.7083	-78.2917	-77.875	-77.4583	-77.0417	-76.625	-76.2083	-75.7917	-75.375	-74.9583	-74.5417	-74.125	-73.7083	-73.2917	-72.875	-72.4583	-72.0417	-71.625	-71.2083	-70.7917	-70.375	-69.9583	-69.5417
-89.9583	-89.5417	-89.125	-88.7083	-88.2917	-87.875	-87.4583	-87.0417	-86.625	-86.2083	-85.7917	-85.375	-84.9583	-84.5417	-84.125	-83.7083	-83.2917	-82.875	-82.4583	-82.0417	-81.625	-81.2083	-80.7917	-80.375	-79.9583	-79.5417	-79.125	-78.7083	-78.2917	-77.875	-77.4583	-77.0417	-76.625	-76.2083	-75.7917	-75.375	-74.9583	-74.5417	-74.125	-73.7083	-73.2917	-72.875	-72.4583	-72.0417	-71.625	-71.2083	-70.7917	-70.375	-69.9583	-69.5417
-89.9583	-89.5417	-89.125	-88.7083	-88.2917	-87.875	-87.4583	-87.0417	-86.625	-86.2083	-85.7917	-85.375	-84.9583	-84.5417	-84.125	-83.7083	-83.2917	-82.875	-82.4583	-82.0417	-81.625	-81.2083	-80.7917	-80.375	-79.9583	-79.5417	-79.125	-78.7083	-78.2917	-77.875	-77.4583	-77.0417	-76.625	-76.2083	-75.7917	-75.375	-74.9583	-74.5417	-74.125	-73.7083	-73.2917	-72.875	-72.4583	-72.0417	-71.625	-71.2083	-70.7917	-70.375	-69.9583	-69.5417
-89.9583	-89.5417	-89.125	-88.7083	-88.2917	-87.875	-87.4583	-87.0417	-86.625	-86.2083	-85.7917	-85.375	-84.9583	-84.5417	-84.125	-83.7083	-83.2917	-82.875	-82.4583	-82.0417	-81.625	-81.2083	-80.7917	-80.375	-79.9583	-79.5417	-79.125	-78.7083	-78.2917	-77.875	-77.4583	-77.0417	-76.625	-76.2083	-75.7917	-75.375	-74.9583	-74.5417	-74.125	-73.7083	-73.2917	-72.875	-72.4583	-72.0417	-71.625	-71.2083	-70.7917	-70.375	-69.9583	-69.5417
-89.9583	-89.5417	-89.125	-88.7083	-88.2917	-87.875	-87.4583	-87.0417	-86.625	-86.2083	-85.7917	-85.375	-84.9583	-84.5417	-84.125	-83.7083	-83.2917	-82.875	-82.4583	-82.0417	-81.625	-81.2083	-80.7917	-80.375	-79.9583	-79.5417	-79.125	-78.7083	-78.2917	-77.875	-77.4583	-77.0417	-76.625	-76.2083	-75.7917	-75.375	-74.9583	-74.5417	-74.125	-73.7083	-73.2917	-72.875	-72.4583	-72.0417	-71.625	-71.2083	-70.7917	-70.375	-69.9583	-69.5417
-89.9583	-89.5417	-89.125	-88.7083	-88.2917	-87.875	-87.4583	-87.0417	-86.625	-86.2083	-85.7917	-85.375	-84.9583	-84.5417	-84.125	-83.7083	-83.2917	-82.875	-82.4583	-82.0417	-81.625	-81.2083	-80.7917	-80.375	-79.9583	-79.5417	-79.125	-78.7083	-78.2917	-77.875	-77.4583	-77.0417	-76.625	-76.2083	-75.7917	-75.375	-74.9583	-74.5417	-74.125	-73.7083	-73.2917	-72.875	-72.4583	-72.0417	-71.625	-71.2083	-70.7917	-70.375	-69.9583	-69.5417
-89.9583	-89.5417	-89.125	-88.7083	-88.2917	-87.875	-87.4583	-87.0417	-86.625	-86.2083	-85.7917	-85.375	-84.9583	-84.5417	-84.125	-83.7083	-83.2917	-82.875	-82.4583	-82.0417	-81.625	-81.2083	-80.7917	-80.375	-79.9583	-79.5417	-79.125	-78.7083	-78.2917	-77.875	-77.4583	-77.0417	-76.625	-76.2083	-75.7917	-75.375	-74.9583	-74.5417	-74.125	-73.7083	-73.2917	-72.875	-72.4583	-72.0417	-71.625	-71.2083	-70.7917	-70.375	-69.9583	-69.5417
-89.9583	-89.5417	-89.125	-88.7083	-88.2917	-87.875	-87.4583	-87.0417	-86.625	-86.2083	-85.7917	-85.375	-84.9583	-84.5417	-84.125	-83.7083	-83.2917	-82.875	-82.4583	-82.0417	-81.625	-81.2083	-80.7917	-80.375	-79.9583	-79.5417	-79.125	-78.7083	-78.2917	-77.875	-77.4583	-77.0417	-76.625	-76.2083	-75.7917	-75.375	-74.9583	-74.5417	-74.125	-73.7083	-73.2917	-72.875	-72.4583	-72.0417	-71.625	-71.2083	-70.7917	-70.375	-69.9583	-69.5417
-89.9583	-89.5417	-89.125	-88.7083	-88.2917	-87.875	-87.4583	-87.0417	-86.625	-86.2083	-85.7917	-85.375	-84.9583	-84.5417	-84.125	-83.7083	-83.2917	-82.875	-82.4583	-82.0417	-81.625	-81.2083	-80.7917	-80.375	-79.9583	-79.5417	-79.125	-78.7083	-78.2917	-77.875	-77.4583	-77.0417	-76.625	-76.2083	-75.7917	-75.375	-74.9583	-74.5417	-74.125	-73.7083	-73.2917	-72.875	-72.4583	-72.0417	-71.625	-71.2083	-70.7917	-70.375	-69.9583	-69.5417
-89.9583	-89.5417	-89.125	-88.7083	-88.2917	-87.875	-87.4583	-87.0417	-86.625	-86.2083	-85.7917	-85.375	-84.9583	-84.5417	-84.125	-83.7083	-83.2917	-82.875	-82.4583	-82.0417	-81.625	-81.2083	-80.7917	-80.375	-79.9583	-79.5417	-79.125	-78.7083	-78.2917	-77.875	-77.4583	-77.0417	-76.625	-76.2083	-75.7917	-75.375	-74.9583	-74.5417	-74.125	-73.7083	-73.2917	-72.875	-72.4583	-72.0417	-71.625	-71.2083	-70.7917	-70.375	-69.9583	-69.5417
-89.9583	-89.5417	-89.125	-88.7083	-88.2917	-87.875	-87.4583	-87.0417	-86.625	-86.2083	-85.7917	-85.375	-84.9583	-84.5417	-84.125	-83.7083	-83.2917	-82.875	-82.4583	-82.0417	-81.625	-81.2083	-80.7917	-80.375	-79.9583	-79.5417	-79.125	-78.7083	-78.2917	-77.875	-77.4583	-77.0417	-76.625	-76.2083	-75.7917	-75.375	-74.9583	-74.5417	-74.125	-73.7083	-73.2917	-72.875	-72.4583	-72.0417	-71.625	-71.2083	-70.7917	-70.375	-69.9583	-69.5417
-89.9583	-89.5417	-89.125	-88.7083	-88.2917	-87.875	-87.4583	-87.0417	-86.625	-86.2083	-85.7917	-85.375	-84.9583	-84.5417	-84.125	-83.7083	-83.2917	-82.875	-82.4583	-82.0417	-81.625	-81.2083	-80.7917	-80.375	-79.9583	-79.5417	-79.125	-78.7083	-78.2917	-77.875	-77.4583	-77.0417	-76.625	-76.2083	-75.7917	-75.375	-74.9583	-74.5417	-74.125	-73.7083	-73.2917	-72.875	-72.4583	-72.0417	-71.625	-71.2083	-70.7917	-70.375	-69.9583	-69.5417
-89.9583	-89.5417	-89.125	-88.7083	-88.2917	-87.875	-87.4583	-87.0417	-86.625	-86.2083	-85.7917	-85.375	-84.9583	-84.5417	-84.125	-83.7083	-83.2917	-82.875	-82.4583	-82.0417	-81.625	-81.2083	-80.7917	-80.375	-79.9583	-79.5417	-79.125	-78.7083	-78.2917	-77.875	-77.4583	-77.0417	-76.625	-76.2083	-75.7917	-75.375	-74.9583	-74.5417	-74.125	-73.7083	-73.2917	-72.875	-72.4583	-72.0417	-71.625	-71.2083	-70.7917	-70.375	-69.9583	-69.5417
-89.9583	-89.5417	-89.125	-88.7083	-88.2917	-87.875	-87.4583	-87.0417	-86.625	-86.2083	-85.7917	-85.375	-84.9583	-84.5417	-84.125	-83.7083	-83.2917	-82.875	-82.4583	-82.0417	-81.625	-81.2083	-80.7917	-80.375	-79.9583	-79.5417	-79.125	-78.7083	-78.2917	-77.875	-77.4583	-77.0417	-76.625	-76.2083	-75.7917	-75.375	-74.9583	-74.5417	-74.125	-73.7083	-73.2917	-72.875	-72.4583	-72.0417	-71.625	-71.2083	-70.7917	-70.375	-69.9583	-69.5417
-89.9583	-89.5417	-89.125	-88.7083	-88.2917	-87.875	-87.4583	-87.0417	-86.625	-86.2083	-85.7917	-85.375	-84.9583	-84.5417	-84.125	-83.7083	-83.2917	-82.875	-82.4583	-82.0417	-81.625	-81.2083	-80.7917	-80.375	-79.9583	-79.5417	-79.125	-78.7083	-78.2917	-77.875	-77.4583	-77.0417	-76.625	-76.2083	-75.7917	-75.375	-74.9583	-74.5417	-74.125	-73.7083	-73.2917	-72.875	-72.4583	-72.0417	-71.625	-71.2083	-70.7917	-70.375	-69.9583	-69.5417
-89.9583	-89.5417	-89.125	-88.7083	-88.2917	-87.875	-87.4583	-87.0417	-86.625	-86.2083	-85.7917	-85.375	-84.9583	-84.5417	-84.125	-83.7083	-83.2917	-82.875	-82.4583	-82.0417	-81.625	-81.2083	-80.7917	-80.375	-79.9583	-79.5417	-79.125	-78.7083	-78.2917	-77.875	-77.4583	-77.0417	-76.625	-76.2083	-75.7917	-75.375	-74.9583	-74.5417	-74.125	-73.7083	-73.2917	-72.875	-72.4583	-72.0417	-71.625	-71.2083	-70.7917	-70.375	-69.9583	-69.5417
-89.9583	-89.5417	-89.125	-88.7083	-88.2917	-87.875	-87.4583	-87.0417	-86.625	-86.2083	-85.7917	-85.375	-84.9583	-84.5417	-84.125	-83.7083	-83.2917	-82.875	-82.4583	-82.0417	-81.625	-81.2083	-80.7917	-80.375	-79.9583	-79.5417	-79.125	-78.7083	-78.2917	-77.875	-77.4583	-77.0417	-76.625	-76.2083	-75.7917	-75.375	-74.9583	-74.5417	-74.125	-73.7083	-73.2917	-72.875	-72.4583	-72.0417	-71.625	-71.2083	-70.7917	-70.375	-69.9583	-69.5417
-89.9583	-89.5417	-89.125	-88.7083	-88.2917	-87.875	-87.4583	-87.0417	-86.625	-86.2083	-85.7917	-85.375	-84.9583	-84.5417	-84.125	-83.7083	-83.2917	-82.875	-82.4583	-82.0417	-81.625	-81.2083	-80.7917	-80.375	-79.9583	-79.5417	-79.125	-78.7083	-78.2917	-77.875	-77.4583	-77.0417	-76.625	-76.2083	-75.7917	-75.375	-74.9583	-74.5417	-74.125	-73.7083	-73.2917	-72.875	-72.4583	-72.0417	-71.625	-71.2083	-70.7917	-70.375	-69.9583	-69.5417
-89.9583	-89.5417	-89.125	-88.7083	-88.2917	-87.875	-87.4583	-87.0417	-86.625	-86.2083	-85.7917	-85.375	-84.9583	-84.5417	-84.125	-83.7083	-83.2917	-82.875	-82.4583	-82.0417	-81.625	-81.2083	-80.7917	-80.375	-79.9583	-79.5417	-79.125	-78.7083	-78.2917	-77.875	-77.4583	-77.0417	-76.625	-76.2083	-75.7917	-75.375	-74.9583	-74.5417	-74.125	-73.7083	-73.2917	-72.875	-72.4583	-72.0417	-71.625	-71.2083	-70.7917	-70.375	-69.9583	-69.5417
-89.9583	-89.5417	-89.125	-88.7083	-88.2917	-87.875	-87.4583	-87.0417	-86.625	-86.2083	-85.7917	-85.375	-84.9583	-84.5417	-84.125	-83.7083	-83.2917	-82.875	-82.4583	-82.0417	-81.625	-81.2083	-80.7917	-80.375	-79.9583	-79.5417	-79.125	-78.7083	-78.2917	-77.875	-77.4583	-77.0417	-76.625	-76.2083	-75.7917	-75.375	-74.9583	-74.5417	-74.125	-73.7083	-73.2917	-72.875	-72.4583	-72.0417	-71.625	-71.2083	-70.7917	-70.375	-69.9583	-69.5417
-89.9583	-89.5417	-89.125	-88.7083	-88.2917	-87.875	-87.4583	-87.0417	-86.625	-86.2083	-85.7917	-85.375	-84.9583	-84.5417	-84.125	-83.7083	-83.2917	-82.875	-82.4583	-82.0417	-81.625	-81.2083	-80.7917	-80.375	-79.9583	-79.5417	-79.125	-78.7083	-78.2917	-77.875	-77.4583	-77.0417	-76.625	-76.2083	-75.7917	-75.375	-74.9583	-74.5417	-74.125	-73.7083	-73.2917	-72.875	-72.4583	-72.0417	-71.625	-71.2083	-70.7917	-70.375	-69.9583	-69.5417
-89.9583	-89.5417	-89.125	-88.7083	-88.2917	-87.875	-87.4583	-87.0417	-86.625	-86.2083	-85.7917	-85.375	-84.9583	-84.5417	-84.125	-83.7083	-83.2917	-82.875	-82.4583	-82.0417	-81.625	-81.2083	-80.7917	-80.375	-79.9583	-79.5417	-79.125	-78.7083	-78.2917	-77.875	-77.4583	-77.0417	-76.625	-76.2083	-75.7917	-75.375	-74.9583	-74.5417	-74.125	-73.7083	-73.2917	-72.875	-72.4583	-72.0417	-71.625	-71.2083	-70.7917	-70.375	-69.9583	-69.5417
-89.9583	-89.5417	-89.125	-88.7083	-88.2917	-87.875	-87.4583	-87.0417	-86.625	-86.2083	-85.7917	-85.375	-84.9583	-84.5417	-84.125	-83.7083	-83.2917	-82.875	-82.4583	-82.0417	-81.625	-81.2083	-80.7917	-80.375	-79.9583	-79.5417	-79.125	-78.7083	-78.2917	-77.875	-77.4583	-77.0417	-76.625	-76.2083	-75.7917	-75.375	-74.9583	-74.5417	-74.125	-73.7083	-73.2917	-72.875	-72.4583	-72.0417	-71.625	-71.2083	-70.7917	-70.375	-69.9583	-69.5417
-89.9583	-89.5417	-89.125	-88.7083	-88.2917	-87.875	-87.4583	-87.0417	-86.625	-86.2083	-85.7917	-85.375	-84.9583	-84.5417	-84.125	-83.7083	-83.2917	-82.875	-82.4583	-82.0417	-81.625	-81.2083	-80.7917	-80.375	-79.9583	-79.5417	-79.125	-78.7083	-78.2917	-77.875	-77.4583	-77.0417	-76.625	-76.2083	-75.7917	-75.375	-74.9583	-74.5417	-74.125	-73.7083	-73.2917	-72.875	-72.4583	-72.0417	-71.625	-71.2083	-70.7917	-70.375	-69.9583	-69.5417
-89.9583	-89.5417	-89.125	-88.7083	-88.2917	-87.875	-87.4583	-87.0417	-86.625	-86.2083	-85.7917	-85.375	-84.9583	-84.5417	-84.125	-83.7083	-83.2917	-82.875	-82.4583	-82.0417	-81.625	-81.2083	-80.7917	-80.375	-79.9583	-79.5417	-79.125	-78.7083	-78.2917	-77.875	-77.4583	-77.0417	-76.625	-76.2083	-75.7917	-75.375	-74.9583	-74.5417	-74.125	-73.7083	-73.2917	-72.875	-72.4583	-72.0417	-71.625	-71.2083	-70.7917	-70.375	-69.9583	-69.5417
-89.9583	-89.5417	-89.125	-88.7083	-88.2917	-87.875	-87.4583	-87.0417	-86.625	-86.2083	-85.7917	-85.375	-84.9583	-84.5417	-84.125	-83.7083	-83.2917	-82.875	-82.4583	-82.0417	-81.625	-81.2083	-80.7917	-80.375	-79.9583	-79.5417	-79.125	-78.7083	-78.2917	-77.875	-77.4583	-77.0417	-76.625	-76.2083	-75.7917	-75.375	-74.9583	-74.5417	-74.125	-73.7083	-73.2917	-72.875	-72.4583	-72.0417	-71.625	-71.2083	-70.7917	-70.375	-69.9583	-69.5417
-89.9583	-89.5417	-89.125	-88.7083	-88.2917	-87.875	-87.4583	-87.0417	-86.625	-86.2083	-85.7917	-85.375	-84.9583	-84.5417	-84.125	-83.7083	-83.2917	-82.875	-82.4583	-82.0417	-81.625	-81.2083	-80.7917	-80.375	-79.9583	-79.5417	-79.125	-78.7083	-78.2917	-77.875	-77.4583	-77.0417	-76.625	-76.2083	-75.7917	-75.375	-74.9583	-74.5417	-74.125	-73.7083	-73.2917	-72.875	-72.4583	-72.0417	-71.625	-71.2083	-70.7917	-70.375	-69.9583	-69.5417
-89.9583	-89.5417	-89.125	-88.7083	-88.2917	-87.875	-87.4583	-87.0417	-86.625	-86.2083	-85.7917	-85.375	-84.9583	-84.5417	-84.125	-83.7083	-83.2917	-82.875	-82.4583	-82.0417	-81.625	-81.2083	-80.7917	-80.375	-79.9583	-79.5417	-79.125	-78.7083	-78.2917	-77.875	-77.4583	-77.0417	-76.625	-76.2083	-75.7917	-75.375	-74.9583	-74.5417	-74.125	-73.7083	-73.2917	-72.875	-72.4583	-72.0417	-71.625	-71.2083	-70.7917	-70.375	-69.9583	-69.5417
-89.9583	-89.5417	-89.125	-88.7083	-88.2917	-87.875	-87.4583	-87.0417	-86.625	-86.2083	-85.7917	-85.375	-84.9583	-84.5417	-84.125	-83.7083	-83.2917	-82.875	-82.4583	-82.0417	-81.625	-81.2083	-80.7917	-80.375	-79.9583	-79.5417	-79.125	-78.7083	-78.2917	-77.875	-77.4583	-77.0417	-76.625	-76.2083	-75.7917	-75.375	-74.9583	-74.5417	-74.125	-73.7083	-73.2917	-72.875	-72.4583	-72.0417	-71.625	-71.2083	-70.7917	-70.375	-69.9583	-69.5417
-89.9583	-89.5417	-89.125	-88.7083	-88.2917	-87.875	-87.4583	-87.0417	-86.625	-86.2083	-85.7917	-85.375	-84.9583	-84.5417	-84.125	-83.7083	-83.2917	-82.875	-82.4583	-82.0417	-81.625	-81.2083	-80.7917	-80.375	-79.9583	-79.5417	-79.125	-78.7083	-78.2917	-77.875	-77.4583	-77.0417	-76.625	-76.2083	-75.7917	-75.375	-74.9583	-74.5417	-74.125	-73.7083	-73.2917	-72.875	-72.4583	-72.0417	-71.625	-71.2083	-70.7917	-70.375	-69.9583	-69.5417
-89.9583	-89.5417	-89.125	-88.7083	-88.2917	-87.875	-87.4583	-87.0417	-86.625	-86.2083	-85.7917	-85.375	-84.9583	-84.5417	-84.125	-83.7083	-83.2917	-82.875	-82.4583	-82.0417	-81.625	-81.2083	-80.7917	-80.375	-79.9583	-79.5417	-79.125	-78.7083	-78.2917	-77.875	-77.4583	-77.0417	-76.625	-76.2083	-75.7917	-75.375	-74.9583	-74.5417	-74.125	-73.7083	-73.2917	-72.875	-72.4583	-72.0417	-71.625	-71.2083	-70.7917	-70.375	-69.9583	-69.5417
-89.9583	-89.5417	-89.125	-88.7083	-88.2917	-87.875	-87.4583	-87.0417	-86.625	-86.2083	-85.7917	-85.375	-84.9583	-84.5417	-84.125	-83.7083	-83.2917	-82.875	-82.4583	-82.0417	-81.625	-81.2083	-80.7917	-80.375	-79.9583	-79.5417	-79.125	-78.7083	-78.2917	-77.875	-77.4583	-77.0417	-76.625	-76.2083	-75.7917	-75.375	-74.9583	-74.5417	-74.125	-73.7083	-73.2917	-72.875	-72.4583	-72.0417	-71.625	-71.2083	-70.7917	-70.375	-69.9583	-69.5417
-89.9583	-89.5417	-89.125	-88.7083	-88.2917	-87.875	-87.4583	-87.0417	-86.625	-86.2083	-85.7917	-85.375	-84.9583	-84.5417	-84.125	-83.7083	-83.2917	-82.875	-82.4583	-82.0417	-81.625	-81.2083	-80.7917	-80.375	-79.9583	-79.5417	-79.125	-78.7083	-78.2917	-77.875	-77.4583	-77.0417	-76.625	-76.2083	-75.7917	-75.375	-74.9583	-74.5417	-74.125	-73.7083	-73.2917	-72.875	-72.4583	-72.0417	-71.625	-71.2083	-70.7917	-70.375	-69.9583	-69.5417
-89.9583	-89.5417	-89.125	-88.7083	-88.2917	-87.875	-87.4583	-87.0417	-86.625	-86.2083	-85.7917	-85.375	-84.9583	-84.5417	-84.125	-83.7083	-83.2917	-82.875	-82.4583	-82.0417	-81.625	-81.2083	-80.7917	-80.375	-79.9583	-79.5417	-79.125	-78.7083	-78.2917	-77.875	-77.4583	-77.0417	-76.625	-76.2083	-75.7917	-75.375	-74.9583	-74.5417	-74.125	-73.7083	-73.2917	-72.875	-72.4583	-72.0417	-71.625	-71.2083	-70.7917	-70.375	-69.9583	-69.5417
-89.9583	-89.5417	-89.125	-88.7083	-88.2917	-87.875	-87.4583	-87.0417	-86.625	-86.2083	-85.7917	-85.375	-84.9583	-84.5417	-84.125	-83.7083	-83.2917	-82.875	-82.4583	-82.0417	-81.625	-81.2083	-80.7917	-80.375	-79.9583	-79.5417	-79.125	-78.7083	-78.2917	-77.875	-77.4583	-77.0417	-76.625	-76.2083	-75.7917	-75.375	-74.9583	-74.5417	-74.125	-73.7083	-73.2917	-72.875	-72.4583	-72.0417	-71.625	-71.2083	-70.7917	-70.375	-69.9583	-69.5417
-89.9583	-89.5417	-89.125	-88.7083	-88.2917	-87.875	-87.4583	-87.0417	-86.625	-86.2083	-85.7917	-85.375	-84.9583	-84.5417	-84.125	-83.7083	-83.2917	-82.875	-82.4583	-82.0417	-81.625	-81.2083	-80.7917	-80.375	-79.9583	-79.5417	-79.125	-78.7083	-78.2917	-77.875	-77.4583	-77.0417	-76.625	-76.2083	-75.7917	-75.375	-74.9583	-74.5417	-74.125	-73.7083	-73.2917	-72.875	-72.4583	-72.0417	-71.625	-71.2083	-70.7917	-70.375	-69.9583	-69.5417
-89.9583	-89.5417	-89.125	-88.7083	-88.2917	-87.875	-87.4583	-87.0417	-86.625	-86.2083	-85.7917	-85.375	-84.9583	-84.5417	-84.125	-83.7083	-83.2917	-82.875	-82.4583	-82.0417	-81.625	-81.2083	-80.7917	-80.375	-79.9583	-79.5417	-79.125	-78.7083	-78.2917	-77.875	-77.4583	-77.0417	-76.625	-76.2083	-75.7917	-75.375	-74.9583	-74.5417	-74.125	-73.7083	-73.2917	-72.875	-72.4583	-72.0417	-71.625	-71.2083	-70.7917	-70.375	-69.9583	-69.5417
-89.9583	-89.5417	-89.125	-88.7083	-88.2917	-87.875	-87.4583	-87.0417	-86.625	-86.2083	-85.7917	-85.375	-84.9583	-84.5417	-84.125	-83.7083	-83.2917	-82.875	-82.4583	-82.0417	-81.625	-81.2083	-80.7917	-80.375	-79.9583	-79.5417	-79.125	-78.7083	-78.2917	-77.875	-77.4583	-77.0417	-76.625	-76.2083	-75.7917	-75.375	-74.9583	-74.5417	-74.125	-73.7083	-73.2917	-72.875	-72.4583	-72.0417	-71.625	-71.2083	-70.7917	-70.375	-69.9583	-69.5417
-89.9583	-89.5417	-89.125	-88.7083	-88.2917	-87.875	-87.4583	-87.0417	-86.625	-86.2083	-85.7917	-85.375	-84.9583	-84.5417	-84.125	-83.7083	-83.2917	-82.875	-82.4583	-82.0417	-81.625	-81.2083	-80.7917	-80.375	-79.9583	-79.5417	-79.125	-78.7083	-78.2917	-77.875	-77.4583	-77.0417	-76.625	-76.2083	-75.7917	-75.375	-74.9583	-74.5417	-74.125	-73.7083	-73.2917	-72.875	-72.4583	-72.0417	-71.625	-71.2083	-70.7917	-70.375	-69.9583	-69.5417
-89.9583	-89.5417	-89.125	-88.7083	-88.2917	-87.875	-87.4583	-87.0417	-86.625	-86.2083	-85.7917	-85.375	-84.9583	-84.5417	-84.125	-83.7083	-83.2917	-82.875	-82.4583	-82.0417	-81.625	-81.2083	-80.7917	-80.375	-79.9583	-79.5417	-79.125	-78.7083	-78.2917	-77.875	-77.4583	-77.0417	-76.625	-76.2083	-75.7917	-75.375	-74.9583	-74.5417	-74.125	-73.7083	-73.2917	-72.875	-72.4583	-72.0417	-71.625	-71.2083	-70.7917	-70.375	-69.9583	-69.5417
-89.9583	-89.5417	-89.125	-88.7083	-88.2917	-87.875	-87.4583	-87.0417	-86.625	-86.2083	-85.7917	-85.375	-84.9583	-84.5417	-84.125	-83.7083	-83.2917	-82.875	-82.4583	-82.0417	-81.625	-81.2083	-80.7917	-80.375	-79.9583	-79.5417	-79.125	-78.7083	-78.2917	-77.875	-77.4583	-77.0417	-76.625	-76.2083	-75.7917	-75.375	-74.9583	-74.5417	-74.125	-73.7083	-73.2917	-72.875	-72.4583	-72.0417	-71.625	-71.2083	-70.7917	-70.375	-69.9583	-69.5417
-89.9583	-89.5417	-89.125	-88.7083	-88.2917	-87.875	-87.4583	-87.0417	-86.625	-86.2083	-85.7917	-85.375	-84.9583	-84.5417	-84.125	-83.7083	-83.2917	-82.875	-82.4583	-82.0417	-81.625	-81.2083	-80.7917	-80.375	-79.9583	-79.5417	-79.125	-78.7083	-78.2917	-77.875	-77.4583	-77.0417	-76.625	-76.2083	-75.7917	-75.375	-74.9583	-74.5417	-74.125	-73.7083	-73.2917	-72.875	-72.4583	-72.0417	-71.625	-71.2083	-70.7917	-70.375	-69.9583	-69.5417
-89.9583	-89.5417	-89.125	-88.7083	-88.2917	-87.875	-87.4583	-87.0417	-86.625	-86.2083	-85.7917	-85.375	-84.9583	-84.5417	-84.125	-83.7083	-83.2917	-82.875	-82.4583	-82.0417	-81.625	-81.2083	-80.7917	-80.375	-79.9583	-79.5417	-79.125	-78.7083	-78.2917	-77.875	-77.4583	-77.0417	-76.625	-76.2083	-75.7917	-75.375	-74.9583	-74.5417	-74.125	-73.7083	-73.2917	-72.875	-72.4583	-72.0417	-71.625	-71.2083	-70.7917	-70.375	-69.9583	-69.5417
-89.9583	-89.5417	-89.125	-88.7083	-88.2917	-87.875	-87.4583	-87.0417	-86.625	-86.2083	-85.7917	-85.375	-84.9583	-84.5417	-84.125	-83.7083	-83.2917	-82.875	-82.4583	-82.0417	-81.625	-81.2083	-80.7917	-80.375	-79.9583	-79.5417	-79.125	-78.7083	-78.2917	-77.875	-77.4583	-77.0417	-76.625	-76.2083	-75.7917	-75.375	-74.9583	-74.5417	-74.125	-73.7083	-73.2917	-72.875	-72.4583	-72.0417	-71.625	-71.2083	-70.7917	-70.375	-69.9583	-69.5417
-89.9583	-89.5417	-89.125	-88.7083	-88.2917	-87.875	-87.4583	-87.0417	-86.625	-86.2083	-85.7917	-85.375	-84.9583	-84.5417	-84.125	-83.7083	-83.2917	-82.875	-82.4583	-82.0417	-81.625	-81.2083	-80.7917	-80.375	-79.9583	-79.5417	-79.125	-78.7083	-78.2917	-77.875	-77.4583	-77.0417	-76.625	-76.2083	-75.7917	-75.375	-74.9583	-74.5417	-74.125	-73.7083	-73.2917	-72.875	-72.4583	-72.0417	-71.625	-71.2083	-70.7917	-70.375	-69.9583	-69.5417
-89.9583	-89.5417	-89.125	-88.7083	-88.2917	-87.875	-87.4583	-87.0417	-86.625	-86.2083	-85.7917	-85.375	-84.9583	-84.5417	-84.125	-83.7083	-83.2917	-82.875	-82.4583	-82.0417	-81.625	-81.2083	-80.7917	-80.375	-79.9583	-79.5417	-79.125	-78.7083	-78.2917	-77.875	-77.4583	-77.0417	-76.625	-76.2083	-75.7917	-75.375	-74.9583	-74.5417	-74.125	-73.7083	-73.2917	-72.875	-72.4583	-72.0417	-71.625	-71.2083	-70.7917	-70.375	-69.9583	-69.5417
-89.9583	-89.5417	-89.125	-88.7083	-88.2917	-87.875	-87.4583	-87.0417	-86.625	-86.2083	-85.7917	-85.375	-84.9583	-84.5417	-84.125	-83.7083	-83.2917	-82.875	-82.4583	-82.0417	-81.625	-81.2083	-80.7917	-80.375	-79.9583	-79.5417	-79.125	-78.7083	-78.2917	-77.875	-77.4583	-77.0417	-76.625	-76.2083	-75.7917	-75.375	-74.9583	-74.5417	-74.125	-73.7083	-73.2917	-72.875	-72.4583	-72.0417	-71.625	-71.2083	-70.7917	-70.375	-69.9583	-69.5417
-89.9583	-89.5417	-89.125	-88.7083	-88.2917	-87.875	-87.4583	-87.0417	-86.625	-86.2083	-85.7917	-85.375	-84.9583	-84.5417	-84.125	-83.7083	-83.2917	-82.875	-82.4583	-82.0417	-81.625	-81.2083	-80.7917	-80.375	-79.9583	-79.5417	-79.125	-78.7083	-78.2917	-77.875	-77.4583	-77.0417	-76.625	-76.2083	-75.7917	-75.375	-74.9583	-74.5417	-74.125	-73.7083	-73.2917	-72.875	-72.4583	-72.0417	-71.625	-71.2083	-70.7917	-70.375	-69.9583	-69.5417
-89.9583	-89.5417	-89.125	-88.7083	-88.2917	-87.875	-87.4583	-87.0417	-86.625	-86.2083	-85.7917	-85.375	-84.9583	-84.5417	-84.125	-83.7083	-83.2917	-82.875	-82.4583	-82.0417	-81.625	-81.2083	-80.7917	-80.375	-79.9583	-79.5417	-79.125	-78.7083	-78.2917	-77.875	-77.4583	-77.0417	-76.625	-76.2083	-75.7917	-75.375	-74.9583	-74.5417	-74.125	-73.7083	-73.2917	-72.875	-72.4583	-72.0417	-71.625	-71.2083	-70.7917	-70.375	-69.9583	-69.5417
-89.9583	-89.5417	-89.125	-88.7083	-88.2917	-87.875	-87.4583	-87.0417	-86.625	-86.2083	-85.7917	-85.375	-84.9583	-84.5417	-84.125	-83.7083	-83.2917	-82.875	-82.4583	-82.0417	-81.625	-81.2083	-80.7917	-80.375	-79.9583	-79.5417	-79.125	-78.7083	-78.2917	-77.875	-77.4583	-77.0417	-76.625	-76.2083	-75.7917	-75.375	-74.9583	-74.5417	-74.125	-73.7083	-73.2917	-72.875	-72.4583	-72.0417	-71.625	-71.2083	-70.7917	-70.375	-69.9583	-69.5417
-89.9583	-89.5417	-89.125	-88.7083	-88.2917	-87.875	-87.4583	-87.0417	-86.625	-86.2083	-85.7917	-85.375	-84.9583	-84.5417	-84.125	-83.7083	-83.2917	-82.875	-82.4583	-82.0417	-81.625	-81.2083	-80.7917	-80.375	-79.9583	-79.5417	-79.125	-78.7083	-78.2917	-77.875	-77.4583	-77.0417	-76.625	-76.2083	-75.7917	-75.375	-74.9583	-74.5417	-74.125	-73.7083	-73.2917	-72.875	-72.4583	-72.0417	-71.625	-71.2083	-70.7917	-70.375	-69.9583	-69.5417
-89.9583	-89.5417	-89.125	-88.7083	-88.2917	-87.875	-87.4583	-87.0417	-86.625	-86.2083	-85.7917	-85.375	-84.9583	-84.5417	-84.125	-83.7083	-83.2917	-82.875	-82.4583	-82.0417	-81.625	-81.2083	-80.7917	-80.375	-79.9583	-79.5417	-79.125	-78.7083	-78.2917	-77.875	-77.4583	-77.0417	-76.625	-76.2083	-75.7917	-75.375	-74.9583	-74.5417	-74.125	-73.7083	-73.2917	-72.875	-72.4583	-72.0417	-71.625	-71.2083	-70.7917	-70.375	-69.9583	-69.5417
-89.9583	-89.5417	-89.125	-88.7083	-88.2917	-87.875	-87.4583	-87.0417	-86.625	-86.2083	-85.7917	-85.375	-84.9583	-84.5417	-84.125	-83.7083	-83.2917	-82.875	-82.4583	-82.0417	-81.625	-81.2083	-80.7917	-80.375	-79.9583	-79.5417	-79.125	-78.7083	-78.2917	-77.875	-77.4583	-77.0417	-76.625	-76.2083	-75.7917	-75.375	-74.9583	-74.5417	-74.125	-73.7083	-73.2917	-72.875	-72.4583	-72.0417	-71.625	-71.2083	-70.7917	-70.375	-69.9583	-69.5417
-89.9583	-89.5417	-89.125	-88.7083	-88.2917	-87.875	-87.4583	-87.0417	-86.625	-86.2083	-85.7917	-85.375	-84.9583	-84.5417	-84.125	-83.7083	-83.2917	-82.875	-82.4583	-82.0417	-81.625	-81.2083	-80.7917	-80.375	-79.9583	-79.5417	-79.125	-78.7083	-78.2917	-77.875	-77.4583	-77.0417	-76.625	-76.2083	-75.7917	-75.375	-74.9583	-74.5417	-74.125	-73.7083	-73.2917	-72.875	-72.4583	-72.0417	-71.625	-71.2083	-70.7917	-70.375	-69.9583	-69.5417
-89.9583	-89.5417	-89.125	-88.7083	-88.2917	-87.875	-87.4583	-87.0417	-86.625	-86.2083	-85.7917	-85.375	-84.9583	-84.5417	-84.125	-83.7083	-83.2917	-82.875	-82.4583	-82.0417	-81.625	-81.2083	-80.7917	-80.375	-79.9583	-79.5417	-79.125	-78.7083	-78.2917	-77.875	-77.4583	-77.0417	-76.625	-76.2083	-75.7917	-75.375	-74.9583	-74.5417	-74.125	-73.7083	-73.2917	-72.875	-72.4583	-72.0417	-71.625	-71.2083	-70.7917	-70.375	-69.9583	-69.5417
-89.9583	-89.5417	-89.125	-88.7083	-88.2917	-87.875	-87.4583	-87.0417	-86.625	-86.2083	-85.7917	-85.375	-84.9583	-84.5417	-84.125	-83.7083	-83.2917	-82.875	-82.4583	-82.0417	-81.625	-81.2083	-80.7917	-80.375	-79.9583	-79.5417	-79.125	-78.7083	-78.2917	-77.875	-77.4583	-77.0417	-76.625	-76.2083	-75.7917	-75.375	-74.9583	-74.5417	-74.125	-73.7083	-73.2917	-72.875	-72.4583	-72.0417	-71.625	-71.2083	-70.7917	-70.375	-69.9583	-69.5417
-89.9583	-89.5417	-89.125	-88.7083	-88.2917	-87.875	-87.4583	-87.0417	-86.625	-86.2083	-85.7917	-85.375	-84.9583	-84.5417	-84.125	-83.7083	-83.2917	-82.875	-82.4583	-82.0417	-81.625	-81.2083	-80.7917	-80.375	-79.9583	-79.5417	-79.125	-78.7083	-78.2917	-77.875	-77.4583	-77.0417	-76.625	-76.2083	-75.7917	-75.375	-74.9583	-74.5417	-74.125	-73.7083	-73.2917	-72.875	-72.4583	-72.0417	-71.625	-71.2083	-70.7917	-70.375	-69.9583	-69.5417
-89.9583	-89.5417	-89.125	-88.7083	-88.2917	-87.875	-87.4583	-87.0417	-86.625	-86.2083	-85.7917	-85.375	-84.9583	-84.5417	-84.125	-83.7083	-83.2917	-82.875	-82.4583	-82.0417	-81.625	-81.2083	-80.7917	-80.375	-79.9583	-79.5417	-79.125	-78.7083	-78.2917	-77.875	-77.4583	-77.0417	-76.625	-76.2083	-75.7917	-75.375	-74.9583	-74.5417	-74.125	-73.7083	-73.2917	-72.875	-72.4583	-72.0417	-71.625	-71.2083	-70.7917	-70.375	-69.9583	-69.5417
-89.9583	-89.5417	-89.125	-88.7083	-88.2917	-87.875	-87.4583	-87.0417	-86.625	-86.2083	-85.7917	-85.375	-84.9583	-84.5417	-84.125	-83.7083	-83.2917	-82.875	-82.4583	-82.0417	-81.625	-81.2083	-80.7917	-80.375	-79.9583	-79.5417	-79.125	-78.7083	-78.2917	-77.875	-77.4583	-77.0417	-76.625	-76.2083	-75.7917	-75.375	-74.9583	-74.5417	-74.125	-73.7083	-73.2917	-72.875	-72.4583	-72.0417	-71.625	-71.2083	-70.7917	-70.375	-69.9583	-69.5417
-89.9583	-89.5417	-89.125	-88.7083	-88.2917	-87.875	-87.4583	-87.0417	-86.625	-86.2083	-85.7917	-85.375	-84.9583	-84.5417	-84.125	-83.7083	-83.2917	-82.875	-82.4583	-82.0417	-81.625	-81.2083	-80.7917	-80.375	-79.9583	-79.5417	-79.125	-78.7083	-78.2917	-77.875	-77.4583	-77.0417	-76.625	-76.2083	-75.7917	-75.375	-74.9583	-74.5417	-74.125	-73.7083	-73.2917	-72.875	-72.4583	-72.0417	-71.625	-71.2083	-70.7917	-70.375	-69.9583	-69.5417
-89.9583	-89.5417	-89.125	-88.7083	-88.2917	-87.875	-87.4583	-87.0417	-86.625	-86.2083	-85.7917	-85.375	-84.9583	-84.5417	-84.125	-83.7083	-83.2917	-82.875	-82.4583	-82.0417	-81.625	-81.2083	-80.7917	-80.375	-79.9583	-79.5417	-79.125	-78.7083	-78.2917	-77.875	-77.4583	-77.0417	-76.625	-76.2083	-75.7917	-75.375	-74.9583	-74.5417	-74.125	-73.7083	-73.2917	-72.875	-72.4583	-72.0417	-71.625	-71.2083	-70.7917	-70.375	-69.9583	-69.5417
-89.9583	-89.5417	-89.125	-88.7083	-88.2917	-87.875	-87.4583	-87.0417	-86.625	-86.2083	-85.7917	-85.375	-84.9583	-84.5417	-84.125	-83.7083	-83.2917	-82.875	-82.4583	-82.0417	-81.625	-81.2083	-80.7917	-80.375	-79.9583	-79.5417	-79.125	-78.7083	-78.2917	-77.875	-77.4583	-77.0417	-76.625	-76.2083	-75.7917	-75.375	-74.9583	-74.5417	-74.125	-73.7083	-73.2917	-72.875	-72.4583	-72.0417	-71.625	-71.2083	-70.7917	-70.375	-69.9583	-69.5417
-89.9583	-89.5417	-89.125	-88.7083	-88.2917	-87.875	-87.4583	-87.0417	-86.625	-86.2083	-85.7917	-85.375	-84.9583	-84.5417	-84.125	-83.7083	-83.2917	-82.875	-82.4583	-82.0417	-81.625	-81.2083	-80.7917	-80.375	-79.9583	-79.5417	-79.125	-78.7083	-78.2917	-77.875	-77.4583	-77.0417	-76.625	-76.2083	-75.7917	-75.375	-74.9583	-74.5417	-74.125	-73.7083	-73.2917	-72.875	-72.4583	-72.0417	-71.625	-71.2083	-70.7917	-70.375	-69.9583	-69.5417
-89.9583	-89.5417	-89.125	-88.7083	-88.2917	-87.875	-87.4583	-87.0417	-86.625	-86.2083	-85.7917	-85.375	-84.9583	-84.5417	-84.125	-83.7083	-83.2917	-82.875	-82.4583	-82.0417	-81.625	-81.2083	-80.7917	-80.375	-79.9583	-79.5417	-79.125	-78.7083	-78.2917	-77.875	-77.4583	-77.0417	-76.625	-76.2083	-75.7917	-75.375	-74.9583	-74.5417	-74.125	-73.7083	-73.2917	-72.875	-72.4583	-72.0417	-71.625	-71.2083	-70.7917	-70.375	-69.9583	-69.5417
-89.9583	-89.5417	-89.125	-88.7083	-88.2917	-87.875	-87.4583	-87.0417	-86.625	-86.2083	-85.7917	-85.375	-84.9583	-84.5417	-84.125	-83.7083	-83.2917	-82.875	-82.4583	-82.0417	-81.625	-81.2083	-80.7917	-80.375	-79.9583	-79.5417	-79.125	-78.7083	-78.2917	-77.875	-77.4583	-77.0417	-76.625	-76.2083	-75.7917	-75.375	-74.9583	-74.5417	-74.125	-73.7083	-73.2917	-72.875	-72.4583	-72.0417	-71.625	-71.2083	-70.7917	-70.375	-69.9583	-69.5417
-89.9583	-89.5417	-89.125	-88.7083	-88.2917	-87.875	-87.4583	-87.0417	-86.625	-86.2083	-85.7917	-85.375	-84.9583	-84.5417	-84.125	-83.7083	-83.2917	-82.875	-82.4583	-82.0417	-81.625	-81.2083	-80.7917	-80.375	-79.9583	-79.5417	-79.125	-78.7083	-78.2917	-77.875	-77.4583	-77.0417	-76.625	-76.2083	-75.7917	-75.375	-74.9583	-74.5417	-74.125	-73.7083	-73.2917	-72.875	-72.4583	-72.0417	-71.625	-71.2083	-70.7917	-70.375	-69.9583	-69.5417
-89.9583	-89.5417	-89.125	-88.7083	-88.2917	-87.875	-87.4583	-87.0417	-86.625	-86.2083	-85.7917	-85.375	-84.9583	-84.5417	-84.125	-83.7083	-83.2917	-82.875	-82.4583	-82.0417	-81.625	-81.2083	-80.7917	-80.375	-79.9583	-79.5417	-79.125	-78.7083	-78.2917	-77.875	-77.4583	-77.0417	-76.625	-76.2083	-75.7917	-75.375	-74.9583	-74.5417	-74.125	-73.7083	-73.2917	-72.875	-72.4583	-72.0417	-71.625	-71.2083	-70.7917	-70.375	-69.9583	-69.5417
-89.9583	-89.5417	-89.125	-88.7083	-88.2917	-87.875	-87.4583	-87.0417	-86.625	-86.2083	-85.7917	-85.375	-84.9583	-84.5417	-84.125	-83.7083	-83.2917	-82.875	-82.4583	-82.0417	-81.625	-81.2083	-80.7917	-80.375	-79.9583	-79.5417	-79.125	-78.7083	-78.2917	-77.875	-77.4583	-77.0417	-76.625	-76.2083	-75.7917	-75.375	-74.9583	-74.5417	-74.125	-73.7083	-73.2917	-72.875	-72.4583	-72.0417	-71.625	-71.2083	-70.7917	-70.375	-69.9583	-69.5417
-89.9583	-89.5417	-89.125	-88.7083	-88.2917	-87.875	-87.4583	-87.0417	-86.625	-86.2083	-85.7917	-85.375	-84.9583	-84.5417	-84.125	-83.7083	-83.2917	-82.875	-82.4583	-82.0417	-81.625	-81.2083	-80.7917	-80.375	-79.9583	-79.5417	-79.125	-78.7083	-78.2917	-77.875	-77.4583	-77.0417	-76.625	-76.2083	-75.7917	-75.375	-74.9583	-74.5417	-74.125	-73.7083	-73.2917	-72.875	-72.4583	-72.0417	-71.625	-71.2083	-70.7917	-70.375	-69.9583	-69.5417
-89.9583	-89.5417	-89.125	-88.7083	-88.2917	-87.875	-87.4583	-87.0417	-86.625	-86.2083	-85.7917	-85.375	-84.9583	-84.5417	-84.125	-83.7083	-83.2917	-82.875	-82.4583	-82.0417	-81.625	-81.2083	-80.7917	-80.375	-79.9583	-79.5417	-79.125	-78.7083	-78.2917	-77.875	-77.4583	-77.0417	-76.625	-76.2083	-75.7917	-75.375	-74.9583	-74.5417	-74.125	-73.7083	-73.2917	-72.875	-72.4583	-72.0417	-71.625	-71.2083	-70.7917	-70.375	-69.9583	-69.5417
-89.9583	-89.5417	-89.125	-88.7083	-88.2917	-87.875	-87.4583	-87.0417	-86.625	-86.2083	-85.7917	-85.375	-84.9583	-84.5417	-84.125	-83.7083	-83.2917	-82.875	-82.4583	-82.0417	-81.625	-81.2083	-80.7917	-80.375	-79.9583	-79.5417	-79.125	-78.7083	-78.2917	-77.875	-77.4583	-77.0417	-76.625	-76.2083	-75.7917	-75.375	-74.9583	-74.5417	-74.125	-73.7083	-73.2917	-72.875	-72.4583	-72.0417	-71.625	-71.2083	-70.7917	-70.375	-69.9583	-69.5417
-89.9583	-89.5417	-89.125	-88.7083	-88.2917	-87.875	-87.4583	-87.0417	-86.625	-86.2083	-85.7917	-85.375	-84.9583	-84.5417	-84.125	-83.7083	-83.2917	-82.875	-82.4583	-82.0417	-81.625	-81.2083	-80.7917	-80.375	-79.9583	-79.5417	-79.125	-78.7083	-78.2917	-77.875	-77.4583	-77.0417	-76.625	-76.2083	-75.7917	-75.375	-74.9583	-74.5417	-74.125	-73.7083	-73.2917	-72.875	-72.4583	-72.0417	-71.625	-71.2083	-70.7917	-70.375	-69.9583	-69.5417
-89.9583	-89.5417	-89.125	-88.7083	-88.2917	-87.875	-87.4583	-87.0417	-86.625	-86.2083	-85.7917	-85.375	-84.9583	-84.5417	-84.125	-83.7083	-83.2917	-82.875	-82.4583	-82.0417	-81.625	-81.2083	-80.7917	-80.375	-79.9583	-79.5417	-79.125	-78.7083	-78.2917	-77.875	-77.4583	-77.0417	-76.625	-76.2083	-75.7917	-75.375	-74.9583	-74.5417	-74.125	-73.7083	-73.2917	-72.875	-72.4583	-72.0417	-71.625	-71.2083	-70.7917	-70.375	-69.9583	-69.5417
-89.9583	-89.5417	-89.125	-88.7083	-88.2917	-87.875	-87.4583	-87.0417	-86.625	-86.2083	-85.7917	-85.375	-84.9583	-84.5417	-84.125	-83.7083	-83.2917	-82.875	-82.4583	-82.0417	-81.625	-81.2083	-80.7917	-80.375	-79.9583	-79.5417	-79.125	-78.7083	-78.2917	-77.875	-77.4583	-77.0417	-76.625	-76.2083	-75.7917	-75.375	-74.9583	-74.5417	-74.125	-73.7083	-73.2917	-72.875	-72.4583	-72.0417	-71.625	-71.2083	-70.7917	-70.375	-69.9583	-69.5417
-89.9583	-89.5417	-89.125	-88.7083	-88.2917	-87.875	-87.4583	-87.0417	-86.625	-86.2083	-85.7917	-85.375	-84.9583	-84.5417	-84.125	-83.7083	-83.2917	-82.875	-82.4583	-82.0417	-81.625	-81.2083	-80.7917	-80.375	-79.9583	-79.5417	-79.125	-78.7083	-78.2917	-77.875	-77.4583	-77.0417	-76.625	-76.2083	-75.7917	-75.375	-74.9583	-74.5417	-74.125	-73.7083	-73.2917	-72.875	-72.4583	-72.0417	-71.625	-71.2083	-70.7917	-70.375	-69.9583	-69.5417
-89.9583	-89.5417	-89.125	-88.7083	-88.2917	-87.875	-87.4583	-87.0417	-86.625	-86.2083	-85.7917	-85.375	-84.9583	-84.5417	-84.125	-83.7083	-83.2917	-82.875	-82.4583	-82.0417	-81.625	-81.2083	-80.7917	-80.375	-79.9583	-79.5417	-79.125	-78.7083	-78.2917	-77.875	-77.4583	-77.0417	-76.625	-76.2083	-75.7917	-75.375	-74.9583	-74.5417	-74.125	-73.7083	-73.2917	-72.875	-72.4583	-72.0417	-71.625	-71.2083	-70.7917	-70.375	-69.9583	-69.5417
-89.9583	-89.5417	-89.125	-88.7083	-88.2917	-87.875	-87.4583	-87.0417	-86.625	-86.2083	-85.7917	-85.375	-84.9583	-84.5417	-84.125	-83.7083	-83.2917	-82.875	-82.4583	-82.0417	-81.625	-81.2083	-80.7917	-80.375	-79.9583	-79.5417	-79.125	-78.7083	-78.2917	-77.875	-77.4583	-77.0417	-76.625	-76.2083	-75.7917	-75.375	-74.9583	-74.5417	-74.125	-73.7083	-73.2917	-72.875	-72.4583	-72.0417	-71.625	-71.2083	-70.7917	-70.375	-69.9583	-69.5417
-89.9583	-89.5417	-89.125	-88.7083	-88.2917	-87.875	-87.4583	-87.0417	-86.625	-86.2083	-85.7917	-85.375	-84.9583	-84.5417	-84.125	-83.7083	-83.2917	-82.875	-82.4583	-82.0417	-81.625	-81.2083	-80.7917	-80.375	-79.9583	-79.5417	-79.125	-78.7083	-78.2917	-77.875	-77.4583	-77.0417	-76.625	-76.2083	-75.7917	-75.375	-74.9583	-74.5417	-74.125	-73.7083	-73.2917	-72.875	-72.4583	-72.0417	-71.625	-71.2083	-70.7917	-70.375	-69.9583	-69.5417
-89.9583	-89.5417	-89.125	-88.7083	-88.2917	-87.875	-87.4583	-87.0417	-86.625	-86.2083	-85.7917	-85.375	-84.9583	-84.5417	-84.125	-83.7083	-83.2917	-82.875	-82.4583	-82.0417	-81.625	-81.2083	-80.7917	-80.375	-79.9583	-79.5417	-79.125	-78.7083	-78.2917	-77.875	-77.4583	-77.0417	-76.625	-76.2083	-75.7917	-75.375	-74.9583	-74.5417	-74.125	-73.7083	-73.2917	-72.875	-72.4583	-72.0417	-71.625	-71.2083	-70.7917	-70.375	-69.9583	-69.5417
-89.9583	-89.5417	-89.125	-88.7083	-88.2917	-87.875	-87.4583	-87.0417	-86.625	-86.2083	-85.7917	-85.375	-84.9583	-84.5417	-84.125	-83.7083	-83.2917	-82.875	-82.4583	-82.0417	-81.625	-81.2083	-80.7917	-80.375	-79.9583	-79.5417	-79.125	-78.7083	-78.2917	-77.875	-77.4583	-77.0417	-76.625	-76.2083	-75.7917	-75.375	-74.9583	-74.5417	-74.125	-73.7083	-73.2917	-72.875	-72.4583	-72.0417	-71.625	-71.2083	-70.7917	-70.375	-69.9583	-69.5417
-89.9583	-89.5417	-89.125	-88.7083	-88.2917	-87.875	-87.4583	-87.0417	-86.625	-86.2083	-85.7917	-85.375	-84.9583	-84.5417	-84.125	-83.7083	-83.2917	-82.875	-82.4583	-82.0417	-81.625	-81.2083	-80.7917	-80.375	-79.9583	-79.5417	-79.125	-78.7083	-78.2917	-77.875	-77.4583	-77.0417	-76.625	-76.2083	-75.7917	-75.375	-74.9583	-74.5417	-74.125	-73.7083	-73.2917	-72.875	-72.4583	-72.0417	-71.625	-71.2083	-70.7917	-70.375	-69.9583	-69.5417
-89.9583	-89.5417	-89.125	-88.7083	-88.2917	-87.875	-87.4583	-87.0417	-86.625	-86.2083	-85.7917	-85.375	-84.9583	-84.5417	-84.125	-83.7083	-83.2917	-82.875	-82.4583	-82.0417	-81.625	-81.2083	-80.7917	-80.375	-79.9583	-79.5417	-79.125	-78.7083	-78.2917	-77.875	-77.4583	-77.0417	-76.625	-76.2083	-75.7917	-75.375	-74.9583	-74.5417	-74.125	-73.7083	-73.2917	-72.875	-72.4583	-72.0417	-71.625	-71.2083	-70.7917	-70.375	-69.9583	-69.5417
-89.9583	-89.5417	-89.125	-88.7083	-88.2917	-87.875	-87.4583	-87.0417	-86.625	-86.2083	-85.7917	-85.375	-84.9583	-84.5417	-84.125	-83.7083	-83.2917	-82.875	-82.4583	-82.0417	-81.625	-81.2083	-80.7917	-80.375	-79.9583	-79.5417	-79.125	-78.7083	-78.2917	-77.875	-77.4583	-77.0417	-76.625	-76.2083	-75.7917	-75.375	-74.9583	-74.5417	-74.125	-73.7083	-73.2917	-72.875	-72.4583	-72.0417	-71.625	-71.2083	-70.7917	-70.375	-69.9583	-69.5417
-89.9583	-89.5417	-89.125	-88.7083	-88.2917	-87.875	-87.4583	-87.0417	-86.625	-86.2083	-85.7917	-85.375	-84.9583	-84.5417	-84.125	-83.7083	-83.2917	-82.875	-82.4583	-82.0417	-81.625	-81.2083	-80.7917	-80.375	-79.9583	-79.5417	-79.125	-78.7083	-78.2917	-77.875	-77.4583	-77.0417	-76.625	-76.2083	-75.7917	-75.375	-74.9583	-74.5417	-74.125	-73.7083	-73.2917	-72.875	-72.4583	-72.0417	-71.625	-71.2083	-70.7917	-70.375	-69.9583	-69.5417
-89.9583	-89.5417	-89.125	-88.7083	-88.2917	-87.875	-87.4583	-87.0417	-86.625	-86.2083	-85.7917	-85.375	-84.9583	-84.5417	-84.125	-83.7083	-83.2917	-82.875	-82.4583	-82.0417	-81.625	-81.2083	-80.7917	-80.375	-79.9583	-79.5417	-79.125	-78.7083	-78.2917	-77.875	-77.4583	-77.0417	-76.625	-76.2083	-75.7917	-75.375	-74.9583	-74.5417	-74.125	-73.7083	-73.2917	-72.875	-72.4583	-72.0417	-71.625	-71.2083	-70.7917	-70.375	-69.9583	-69.5417
-89.9583	-89.5417	-89.125	-88.7083	-88.2917	-87.875	-87.4583	-87.0417	-86.625	-86.2083	-85.7917	-85.375	-84.9583	-84.5417	-84.125	-83.7083	-83.2917	-82.875	-82.4583	-82.0417	-81.625	-81.2083	-80.7917	-80.375	-79.9583	-79.5417	-79.125	-78.7083	-78.2917	-77.875	-77.4583	-77.0417	-76.625	-76.2083	-75.7917	-75.375	-74.9583	-74.5417	-74.125	-73.7083	-73.2917	-72.875	-72.4583	-72.0417	-71.625	-71.2083	-70.7917	-70.375	-69.9583	-69.5417
-89.9583	-89.5417	-89.125	-88.7083	-88.2917	-87.875	-87.4583	-87.0417	-86.625	-86.2083	-85.7917	-85.375	-84.9583	-84.5417	-84.125	-83.7083	-83.2917	-82.875	-82.4583	-82.0417	-81.625	-81.2083	-80.7917	-80.375	-79.9583	-79.5417	-79.125	-78.7083	-78.2917	-77.875	-77.4583	-77.0417	-76.625	-76.2083	-75.7917	-75.375	-74.9583	-74.5417	-74.125	-73.7083	-73.2917	-72.875	-72.4583	-72.0417	-71.625	-71.2083	-70.7917	-70.375	-69.9583	-69.5417
-89.9583	-89.5417	-89.125	-88.7083	-88.2917	-87.875	-87.4583	-87.0417	-86.625	-86.2083	-85.7917	-85.375	-84.9583	-84.5417	-84.125	-83.7083	-83.2917	-82.875	-82.4583	-82.0417	-81.625	-81.2083	-80.7917	-80.375	-79.9583	-79.5417	-79.125	-78.7083	-78.2917	-77.875	-77.4583	-77.0417	-76.625	-76.2083	-75.7917	-75.375	-74.9583	-74.5417	-74.125	-73.7083	-73.2917	-72.875	-72.4583	-72.0417	-71.625	-71.2083	-70.7917	-70.375	-69.9583	-69.5417
-89.9583	-89.5417	-89.125	-88.7083	-88.2917	-87.875	-87.4583	-87.0417	-86.625	-86.2083	-85.7917	-85.375	-84.9583	-84.5417	-84.125	-83.7083	-83.2917	-82.875	-82.4583	-82.0417	-81.625	-81.2083	-80.7917	-80.375	-79.9583	-79.5417	-79.125	-78.7083	-78.2917	-77.875	-77.4583	-77.0417	-76.625	-76.2083	-75.7917	-75.375	-74.9583	-74.5417	-74.125	-73.7083	-73.2917	-72.875	-72.4583	-72.0417	-71.625	-71.2083	-70.7917	-70.375	-69.9583	-69.5417
-89.9583	-89.5417	-89.125	-88.7083	-88.2917	-87.875	-87.4583	-87.0417	-86.625	-86.2083	-85.7917	-85.375	-84.9583	-84.5417	-84.125	-83.7083	-83.2917	-82.875	-82.4583	-82.0417	-81.625	-81.2083	-80.7917	-80.375	-79.9583	-79.5417	-79.125	-78.7083	-78.2917	-77.875	-77.4583	-77.0417	-76.625	-76.2083	-75.7917	-75.375	-74.9583	-74.5417	-74.125	-73.7083	-73.2917	-72.875	-72.4583	-72.0417	-71.625	-71.2083	-70.7917	-70.375	-69.9583	-69.5417
-89.9583	-89.5417	-89.125	-88.7083	-88.2917	-87.875	-87.4583	-87.0417	-86.625	-86.2083	-85.7917	-85.375	-84.9583	-84.5417	-84.125	-83.7083	-83.2917	-82.875	-82.4583	-82.0417	-81.625	-81.2083	-80.7917	-80.375	-79.9583	-79.5417	-79.125	-78.7083	-78.2917	-77.875	-77.4583	-77.0417	-76.625	-76.2083	-75.7917	-75.375	-74.9583	-74.5417	-74.125	-73.7083	-73.2917	-72.875	-72.4583	-72.0417	-71.625	-71.2083	-70.7917	-70.375	-69.9583	-69.5417
-89.9583	-89.5417	-89.125	-88.7083	-88.2917	-87.875	-87.4583	-87.0417	-86.625	-86.2083	-85.7917	-85.375	-84.9583	-84.5417	-84.125	-83.7083	-83.2917	-82.875	-82.4583	-82.0417	-81.625	-81.2083	-80.7917	-80.375	-79.9583	-79.5417	-79.125	-78.7083	-78.2917	-77.875	-77.4583	-77.0417	-76.625	-76.2083	-75.7917	-75.375	-74.9583	-74.5417	-74.125	-73.7083	-73.2917	-72.875	-72.4583	-72.0417	-71.625	-71.2083	-70.7917	-70.375	-69.9583	-69.5417
-89.9583	-89.5417	-89.125	-88.7083	-88.2917	-87.875	-87.4583	-87.0417	-86.625	-86.2083	-85.7917	-85.375	-84.9583	-84.5417	-84.125	-83.7083	-83.2917	-82.875	-82.4583	-82.0417	-81.625	-81.2083	-80.7917	-80.375	-79.9583	-79.5417	-79.125	-78.7083	-78.2917	-77.875	-77.4583	-77.0417	-76.625	-76.2083	-75.7917	-75.375	-74.9583	-74.5417	-74.125	-73.7083	-73.2917	-72.875	-72.4583	-72.0417	-71.625	-71.2083	-70.7917	-70.375	-69.9583	-69.5417
-89.9583	-89.5417	-89.125	-88.7083	-88.2917	-87.875	-87.4583	-87.0417	-86.625	-86.2083	-85.7917	-85.375	-84.9583	-84.5417	-84.125	-83.7083	-83.2917	-82.875	-82.4583	-82.0417	-81.625	-81.2083	-80.7917	-80.375	-79.9583	-79.5417	-79.125	-78.7083	-78.2917	-77.875	-77.4583	-77.0417	-76.625	-76.2083	-75.7917	-75.375	-74.9583	-74.5417	-74.125	-73.7083	-73.2917	-72.875	-72.4583	-72.0417	-71.625	-71.2083	-70.7917	-70.375	-69.9583	-69.5417
-89.9583	-89.5417	-89.125	-88.7083	-88.2917	-87.875	-87.4583	-87.0417	-86.625	-86.2083	-85.7917	-85.375	-84.9583	-84.5417	-84.125	-83.7083	-83.2917	-82.875	-82.4583	-82.0417	-81.625	-81.2083	-80.7917	-80.375	-79.9583	-79.5417	-79.125	-78.7083	-78.2917	-77.875	-77.4583	-77.0417	-76.625	-76.2083	-75.7917	-75.375	-74.9583	-74.5417	-74.125	-73.7083	-73.2917	-72.875	-72.4583	-72.0417	-71.625	-71.2083	-70.7917	-70.375	-69.9583	-69.5417
-89.9583	-89.5417	-89.125	-88.7083	-88.2917	-87.875	-87.4583	-87.0417	-86.625	-86.2083	-85.7917	-85.375	-84.9583	-84.5417	-84.125	-83.7083	-83.2917	-82.875	-82.4583	-82.0417	-81.625	-81.2083	-80.7917	-80.375	-79.9583	-79.5417	-79.125	-78.7083	-78.2917	-77.875	-77.4583	-77.0417	-76.625	-76.2083	-75.7917	-75.375	-74.9583	-74.5417	-74.125	-73.7083	-73.2917	-72.875	-72.4583	-72.0417	-71.625	-71.2083	-70.7917	-70.375	-69.9583	-69.5417
-89.9583	-89.5417	-89.125	-88.7083	-88.2917	-87.875	-87.4583	-87.0417	-86.625	-86.2083	-85.7917	-85.375	-84.9583	-84.5417	-84.125	-83.7083	-83.2917	-82.875	-82.4583	-82.0417	-81.625	-81.2083	-80.7917	-80.375	-79.9583	-79.5417	-79.125	-78.7083	-78.2917	-77.875	-77.4583	-77.0417	-76.625	-76.2083	-75.7917	-75.375	-74.9583	-74.5417	-74.125	-73.7083	-73.2917	-72.875	-72.4583	-72.0417	-71.625	-71.2083	-70.7917	-70.375	-69.9583	-69.5417
-89.9583	-89.5417	-89.125	-88.7083	-88.2917	-87.875	-87.4583	-87.0417	-86.625	-86.2083	-85.7917	-85.375	-84.9583	-84.5417	-84.125	-83.7083	-83.2917	-82.875	-82.4583	-82.0417	-81.625	-81.2083	-80.7917	-80.375	-79.9583	-79.5417	-79.125	-78.7083	-78.2917	-77.875	-77.4583	-77.0417	-76.625	-76.2083	-75.7917	-75.375	-74.9583	-74.5417	-74.125	-73.7083	-73.2917	-72.875	-72.4583	-72.0417	-71.625	-71.2083	-70.7917	-70.375	-69.9583	-69.5417
-89.9583	-89.5417	-89.125	-88.7083	-88.2917	-87.875	-87.4583	-87.0417	-86.625	-86.2083	-85.7917	-85.375	-84.9583	-84.5417	-84.125	-83.7083	-83.2917	-82.875	-82.4583	-82.0417	-81.625	-81.2083	-80.7917	-80.375	-79.9583	-79.5417	-79.125	-78.7083	-78.2917	-77.875	-77.4583	-77.0417	-76.625	-76.2083	-75.7917	-75.375	-74.9583	-74.5417	-74.125	-73.7083	-73.2917	-72.875	-72.4583	-72.0417	-71.625	-71.2083	-70.7917	-70.375	-69.9583	-69.5417
-89.9583	-89.5417	-89.125	-88.7083	-88.2917	-87.875	-87.4583	-87.0417	-86.625	-86.2083	-85.7917	-85.375	-84.9583	-84.5417	-84.125	-83.7083	-83.2917	-82.875	-82.4583	-82.0417	-81.625	-81.2083	-80.7917	-80.375	-79.9583	-79.5417	-79.125	-78.7083	-78.2917	-77.875	-77.4583	-77.0417	-76.625	-76.2083	-75.7917	-75.375	-74.9583	-74.5417	-74.125	-73.7083	-73.2917	-72.875	-72.4583	-72.0417	-71.625	-71.2083	-70.7917	-70.375	-69.9583	-69.5417
-89.9583	-89.5417	-89.125	-88.7083	-88.2917	-87.875	-87.4583	-87.0417	-86.625	-86.2083	-85.7917	-85.375	-84.9583	-84.5417	-84.125	-83.7083	-83.2917	-82.875	-82.4583	-82.0417	-81.625	-81.2083	-80.7917	-80.375	-79.9583	-79.5417	-79.125	-78.7083	-78.2917	-77.875	-77.4583	-77.0417	-76.625	-76.2083	-75.7917	-75.375	-74.9583	-74.5417	-74.125	-73.7083	-73.2917	-72.875	-72.4583	-72.0417	-71.625	-71.2083	-70.7917	-70.375	-69.9583	-69.5417
-89.9583	-89.5417	-89.125	-88.7083	-88.2917	-87.875	-87.4583	-87.0417	-86.625	-86.2083	-85.7917	-85.375	-84.9583	-84.5417	-84.125	-83.7083	-83.2917	-82.875	-82.4583	-82.0417	-81.625	-81.2083	-80.7917	-80.375	-79.9583	-79.5417	-79.125	-78.7083	-78.2917	-77.875	-77.4583	-77.0417	-76.625	-76.2083	-75.7917	-75.375	-74.9583	-74.5417	-74.125	-73.7083	-73.2917	-72.875	-72.4583	-72.0417	-71.625	-71.2083	-70.7917	-70.375	-69.9583	-69.5417
-89.9583	-89.5417	-89.125	-88.7083	-88.2917	-87.875	-87.4583	-87.0417	-86.625	-86.2083	-85.7917	-85.375	-84.9583	-84.5417	-84.125	-83.7083	-83.2917	-82.875	-82.4583	-82.0417	-81.625	-81.2083	-80.7917	-80.375	-79.9583	-79.5417	-79.125	-78.7083	-78.2917	-77.875	-77.4583	-77.0417	-76.625	-76.2083	-75.7917	-75.375	-74.9583	-74.5417	-74.125	-73.7083	-73.2917	-72.875	-72.4583	-72.0417	-71.625	-71.2083	-70.7917	-70.375	-69.9583	-69.5417
-89.9583	-89.5417	-89.125	-88.7083	-88.2917	-87.875	-87.4583	-87.0417	-86.625	-86.2083	-85.7917	-85.375	-84.9583	-84.5417	-84.125	-83.7083	-83.2917	-82.875	-82.4583	-82.0417	-81.625	-81.2083	-80.7917	-80.375	-79.9583	-79.5417	-79.125	-78.7083	-78.2917	-77.875	-77.4583	-77.0417	-76.625	-76.2083	-75.7917	-75.375	-74.9583	-74.5417	-74.125	-73.7083	-73.2917	-72.875	-72.4583	-72.0417	-71.625	-71.2083	-70.7917	-70.375	-69.9583	-69.5417
-89.9583	-89.5417	-89.125	-88.7083	-88.2917	-87.875	-87.4583	-87.0417	-86.625	-86.2083	-85.7917	-85.375	-84.9583	-84.5417	-84.125	-83.7083	-83.2917	-82.875	-82.4583	-82.0417	-81.625	-81.2083	-80.7917	-80.375	-79.9583	-79.5417	-79.125	-78.7083	-78.2917	-77.875	-77.4583	-77.0417	-76.625	-76.2083	-75.7917	-75.375	-74.9583	-74.5417	-74.125	-73.7083	-73.2917	-72.875	-72.4583	-72.0417	-71.625	-71.2083	-70.7917	-70.375	-69.9583	-69.5417
-89.9583	-89.5417	-89.125	-88.7083	-88.2917	-87.875	-87.4583	-87.0417	-86.625	-86.2083	-85.7917	-85.375	-84.9583	-84.5417	-84.125	-83.7083	-83.2917	-82.875	-82.4583	-82.0417	-81.625	-81.2083	-80.7917	-80.375	-79.9583	-79.5417	-79.125	-78.7083	-78.2917	-77.875	-77.4583	-77.0417	-76.625	-76.2083	-75.7917	-75.375	-74.9583	-74.5417	-74.125	-73.7083	-73.2917	-72.875	-72.4583	-72.0417	-71.625	-71.2083	-70.7917	-70.375	-69.9583	-69.5417
-89.9583	-89.5417	-89.125	-88.7083	-88.2917	-87.875	-87.4583	-87.0417	-86.625	-86.2083	-85.7917	-85.375	-84.9583	-84.5417	-84.125	-83.7083	-83.2917	-82.875	-82.4583	-82.0417	-81.625	-81.2083	-80.7917	-80.375	-79.9583	-79.5417	-79.125	-78.7083	-78.2917	-77.875	-77.4583	-77.0417	-76.625	-76.2083	-75.7917	-75.375	-74.9583	-74.5417	-74.125	-73.7083	-73.2917	-72.875	-72.4583	-72.0417	-71.625	-71.2083	-70.7917	-70.375	-69.9583	-69.5417
-89.9583	-89.5417	-89.125	-88.7083	-88.2917	-87.875	-87.4583	-87.0417	-86.625	-86.2083	-85.7917	-85.375	-84.9583	-84.5417	-84.125	-83.7083	-83.2917	-82.875	-82.4583	-82.0417	-81.625	-81.2083	-80.7917	-80.375	-79.9583	-79.5417	-79.125	-78.7083	-78.2917	-77.875	-77.4583	-77.0417	-76.625	-76.2083	-75.7917	-75.375	-74.9583	-74.5417	-74.125	-73.7083	-73.2917	-72.875	-72.4583	-72.0417	-71.625	-71.2083	-70.7917	-70.375	-69.9583	-69.5417
-89.9583	-89.5417	-89.125	-88.7083	-88.2917	-87.875	-87.4583	-87.0417	-86.625	-86.2083	-85.7917	-85.375	-84.9583	-84.5417	-84.125	-83.7083	-83.2917	-82.875	-82.4583	-82.0417	-81.625	-81.2083	-80.7917	-80.375	-79.9583	-79.5417	-79.125	-78.7083	-78.2917	-77.875	-77.4583	-77.0417	-76.625	-76.2083	-75.7917	-75.375	-74.9583	-74.5417	-74.125	-73.7083	-73.2917	-72.875	-72.4583	-72.0417	-71.625	-71.2083	-70.7917	-70.375	-69.9583	-69.5417
-89.9583	-89.5417	-89.125	-88.7083	-88.2917	-87.875	-87.4583	-87.0417	-86.625	-86.2083	-85.7917	-85.375	-84.9583	-84.5417	-84.125	-83.7083	-83.2917	-82.875	-82.4583	-82.0417	-81.625	-81.2083	-80.7917	-80.375	-79.9583	-79.5417	-79.125	-78.7083	-78.2917	-77.875	-77.4583	-77.0417	-76.625	-76.2083	-75.7917	-75.375	-74.9583	-74.5417	-74.125	-73.7083	-73.2917	-72.875	-72.4583	-72.0417	-71.625	-71.2083	-70.7917	-70.375	-69.9583	-69.5417
-89.9583	-89.5417	-89.125	-88.7083	-88.2917	-87.875	-87.4583	-87.0417	-86.625	-86.2083	-85.7917	-85.375	-84.9583	-84.5417	-84.125	-83.7083	-83.2917	-82.875	-82.4583	-82.0417	-81.625	-81.2083	-80.7917	-80.375	-79.9583	-79.5417	-79.125	-78.7083	-78.2917	-77.875	-77.4583	-77.0417	-76.625	-76.2083	-75.7917	-75.375	-74.9583	-74.5417	-74.125	-73.7083	-73.2917	-72.875	-72.4583	-72.0417	-71.625	-71.2083	-70.7917	-70.375	-69.9583	-69.5417
-89.9583	-89.5417	-89.125	-88.7083	-88.2917	-87.875	-87.4583	-87.0417	-86.625	-86.2083	-85.7917	-85.375	-84.9583	-84.5417	-84.125	-83.7083	-83.2917	-82.875	-82.4583	-82.0417	-81.625	-81.2083	-80.7917	-80.375	-79.9583	-79.5417	-79.125	-78.7083	-78.2917	-77.875	-77.4583	-77.0417	-76.625	-76.2083	-75.7917	-75.375	-74.9583	-74.5417	-74.125	-73.7083	-73.2917	-72.875	-72.4583	-72.0417	-71.625	-71.2083	-70.7917	-70.375	-69.9583	-69.5417
-89.9583	-89.5417	-89.125	-88.7083	-88.2917	-87.875	-87.4583	-87.0417	-86.625	-86.2083	-85.7917	-85.375	-84.9583	-84.5417	-84.125	-83.7083	-83.2917	-82.875	-82.4583	-82.0417	-81.625	-81.2083	-80.7917	-80.375	-79.9583	-79.5417	-79.125	-78.7083	-78.2917	-77.875	-77.4583	-77.0417	-76.625	-76.2083	-75.7917	-75.375	-74.9583	-74.5417	-74.125	-73.7083	-73.2917	-72.875	-72.4583	-72.0417	-71.625	-71.2083	-70.7917	-70.375	-69.9583	-69.5417
-89.9583	-89.5417	-89.125	-88.7083	-88.2917	-87.875	-87.4583	-87.0417	-86.625	-86.2083	-85.7917	-85.375	-84.9583	-84.5417	-84.125	-83.7083	-83.2917	-82.875	-82.4583	-82.0417	-81.625	-81.2083	-80.7917	-80.375	-79.9583	-79.5417	-79.125	-78.7083	-78.2917	-77.875	-77.4583	-77.0417	-76.625	-76.2083	-75.7917	-75.375	-74.9583	-74.5417	-74.125	-73.7083	-73.2917	-72.875	-72.4583	-72.0417	-71.625	-71.2083	-70.7917	-70.375	-69.9583	-69.5417
-89.9583	-89.5417	-89.125	-88.7083	-88.2917	-87.875	-87.4583	-87.0417	-86.625	-86.2083	-85.7917	-85.375	-84.9583	-84.5417	-84.125	-83.7083	-83.2917	-82.875	-82.4583	-82.0417	-81.625	-81.2083	-80.7917	-80.375	-79.9583	-79.5417	-79.125	-78.7083	-78.2917	-77.875	-77.4583	-77.0417	-76.625	-76.2083	-75.7917	-75.375	-74.9583	-74.5417	-74.125	-73.7083	-73.2917	-72.875	-72.4583	-72.0417	-71.625	-71.2083	-70.7917	-70.375	-69.9583	-69.5417
-89.9583	-89.5417	-89.125	-88.7083	-88.2917	-87.875	-87.4583	-87.0417	-86.625	-86.2083	-85.7917	-85.375	-84.9583	-84.5417	-84.125	-83.7083	-83.2917	-82.875	-82.4583	-82.0417	-81.625	-81.2083	-80.7917	-80.375	-79.9583	-79.5417	-79.125	-78.7083	-78.2917	-77.875	-77.4583	-77.0417	-76.625	-76.2083	-75.7917	-75.375	-74.9583	-74.5417	-74.125	-73.7083	-73.2917	-72.875	-72.4583	-72.0417	-71.625	-71.2083	-70.7917	-70.375	-69.9583	-69.5417
-89.9583	-89.5417	-89.125	-88.7083	-88.2917	-87.875	-87.4583	-87.0417	-86.625	-86.2083	-85.7917	-85.375	-84.9583	-84.5417	-84.125	-83.7083	-83.2917	-82.875	-82.4583	-82.0417	-81.625	-81.2083	-80.7917	-80.375	-79.9583	-79.5417	-79.125	-78.7083	-78.2917	-77.875	-77.4583	-77.0417	-76.625	-76.2083	-75.7917	-75.375	-74.9583	-74.5417	-74.125	-73.7083	-73.2917	-72.875	-72.4583	-72.0417	-71.625	-71.2083	-70.7917	-70.375	-69.9583	-69.5417
-89.9583	-89.5417	-89.125	-88.7083	-88.2917	-87.875	-87.4583	-87.0417	-86.625	-86.2083	-85.7917	-85.375	-84.9583	-84.5417	-84.125	-83.7083	-83.2917	-82.875	-82.4583	-82.0417	-81.625	-81.2083	-80.7917	-80.375	-79.9583	-79.5417	-79.125	-78.7083	-78.2917	-77.875	-77.4583	-77.0417	-76.625	-76.2083	-75.7917	-75.375	-74.9583	-74.5417	-74.125	-73.7083	-73.2917	-72.875	-72.4583	-72.0417	-71.625	-71.2083	-70.7917	-70.375	-69.9583	-69.5417
-89.9583	-89.5417	-89.125	-88.7083	-88.2917	-87.875	-87.4583	-87.0417	-86.625	-86.2083	-85.7917	-85.375	-84.9583	-84.5417	-84.125	-83.7083	-83.2917	-82.875	-82.4583	-82.0417	-81.625	-81.2083	-80.7917	-80.375	-79.9583	-79.5417	-79.125	-78.7083	-78.2917	-77.875	-77.4583	-77.0417	-76.625	-76.2083	-75.7917	-75.375	-74.9583	-74.5417	-74.125	-73.7083	-73.2917	-72.875	-72.4583	-72.0417	-71.625	-71.2083	-70.7917	-70.375	-69.9583	-69.5417
-89.9583	-89.5417	-89.125	-88.7083	-88.2917	-87.875	-87.4583	-87.0417	-86.625	-86.2083	-85.7917	-85.375	-84.9583	-84.5417	-84.125	-83.7083	-83.2917	-82.875	-82.4583	-82.0417	-81.625	-81.2083	-80.7917	-80.375	-79.9583	-79.5417	-79.125	-78.7083	-78.2917	-77.875	-77.4583	-77.0417	-76.625	-76.2083	-75.7917	-75.375	-74.9583	-74.5417	-74.125	-73.7083	-73.2917	-72.875	-72.4583	-72.0417	-71.625	-71.2083	-70.7917	-70.375	-69.9583	-69.5417
-89.9583	-89.5417	-89.125	-88.7083	-88.2917	-87.875	-87.4583	-87.0417	-86.625	-86.2083	-85.7917	-85.375	-84.9583	-84.5417	-84.125	-83.7083	-83.2917	-82.875	-82.4583	-82.0417	-81.625	-81.2083	-80.7917	-80.375	-79.9583	-79.5417	-79.125	-78.7083	-78.2917	-77.875	-77.4583	-77.0417	-76.625	-76.2083	-75.7917	-75.375	-74.9583	-74.5417	-74.125	-73.7083	-73.2917	-72.875	-72.4583	-72.0417	-71.625	-71.2083	-70.7917	-70.375	-69.9583	-69.5417
-89.9583	-89.5417	-89.125	-88.7083	-88.2917	-87.875	-87.4583	-87.0417	-86.625	-86.2083	-85.7917	-85.375	-84.9583	-84.5417	-84.125	-83.7083	-83.2917	-82.875	-82.4583	-82.0417	-81.625	-81.2083	-80.7917	-80.375	-79.9583	-79.5417	-79.125	-78.7083	-78.2917	-77.875	-77.4583	-77.0417	-76.625	-76.2083	-75.7917	-75.375	-74.9583	-74.5417	-74.125	-73.7083	-73.2917	-72.875	-72.4583	-72.0417	-71.625	-71.2083	-70.7917	-70.375	-69.9583	-69.5417
-89.9583	-89.5417	-89.125	-88.7083	-88.2917	-87.875	-87.4583	-87.0417	-86.625	-86.2083	-85.7917	-85.375	-84.9583	-84.5417	-84.125	-83.7083	-83.2917	-82.875	-82.4583	-82.0417	-81.625	-81.2083	-80.7917	-80.375	-79.9583	-79.5417	-79.125	-78.7083	-78.2917	-77.875	-77.4583	-77.0417	-76.625	-76.2083	-75.7917	-75.375	-74.9583	-74.5417	-74.125	-73.7083	-73.2917	-72.875	-72.4583	-72.0417	-71.625	-71.2083	-70.7917	-70.375	-69.9583	-69.5417
-89.9583	-89.5417	-89.125	-88.7083	-88.2917	-87.875	-87.4583	-87.0417	-86.625	-86.2083	-85.7917	-85.375	-84.9583	-84.5417	-84.125	-83.7083	-83.2917	-82.875	-82.4583	-82.0417	-81.625	-81.2083	-80.7917	-80.375	-79.9583	-79.5417	-79.125	-78.7083	-78.2917	-77.875	-77.4583	-77.0417	-76.625	-76.2083	-75.7917	-75.375	-74.9583	-74.5417	-74.125	-73.7083	-73.2917	-72.875	-72.4583	-72.0417	-71.625	-71.2083	-70.7917	-70.375	-69.9583	-69.5417
-89.9583	-89.5417	-89.125	-88.7083	-88.2917	-87.875	-87.4583	-87.0417	-86.625	-86.2083	-85.7917	-85.375	-84.9583	-84.5417	-84.125	-83.7083	-83.2917	-82.875	-82.4583	-82.0417	-81.625	-81.2083	-80.7917	-80.375	-79.9583	-79.5417	-79.125	-78.7083	-78.2917	-77.875	-77.4583	-77.0417	-76.625	-76.2083	-75.7917	-75.375	-74.9583	-74.5417	-74.125	-73.7083	-73.2917	-72.875	-72.4583	-72.0417	-71.625	-71.2083	-70.7917	-70.375	-69.9583	-69.5417
-89.9583	-89.5417	-89.125	-88.7083	-88.2917	-87.875	-87.4583	-87.0417	-86.625	-86.2083	-85.7917	-85.375	-84.9583	-84.5417	-84.125	-83.7083	-83.2917	-82.875	-82.4583	-82.0417	-81.625	-81.2083	-80.7917	-80.375	-79.9583	-79.5417	-79.125	-78.7083	-78.2917	-77.875	-77.4583	-77.0417	-76.625	-76.2083	-75.7917	-75.375	-74.9583	-74.5417	-74.125	-73.7083	-73.2917	-72.875	-72.4583	-72.0417	-71.625	-71.2083	-70.7917	-70.375	-69.9583	-69.5417
-89.9583	-89.5417	-89.125	-88.7083	-88.2917	-87.875	-87.4583	-87.0417	-86.625	-86.2083	-85.7917	-85.375	-84.9583	-84.5417	-84.125	-83.7083	-83.2917	-82.875	-82.4583	-82.0417	-81.625	-81.2083	-80.7917	-80.375	-79.9583	-79.5417	-79.125	-78.7083	-78.2917	-77.875	-77.4583	-77.0417	-76.625	-76.2083	-75.7917	-75.375	-74.9583	-74.5417	-74.125	-73.7083	-73.2917	-72.875	-72.4583	-72.0417	-71.625	-71.2083	-70.7917	-70.375	-69.9583	-69.5417
-89.9583	-89.5417	-89.125	-88.7083	-88.2917	-87.875	-87.4583	-87.0417	-86.625	-86.2083	-85.7917	-85.375	-84.9583	-84.5417	-84.125	-83.7083	-83.2917	-82.875	-82.4583	-82.0417	-81.625	-81.2083	-80.7917	-80.375	-79.9583	-79.5417	-79.125	-78.7083	-78.2917	-77.875	-77.4583	-77.0417	-76.625	-76.2083	-75.7917	-75.375	-74.9583	-74.5417	-74.125	-73.7083	-73.2917	-72.875	-72.4583	-72.0417	-71.625	-71.2083	-70.7917	-70.375	-69.9583	-69.5417
-89.9583	-89.5417	-89.125	-88.7083	-88.2917	-87.875	-87.4583	-87.0417	-86.625	-86.2083	-85.7917	-85.375	-84.9583	-84.5417	-84.125	-83.7083	-83.2917	-82.875	-82.4583	-82.0417	-81.625	-81.2083	-80.7917	-80.375	-79.9583	-79.5417	-79.125	-78.7083	-78.2917	-77.875	-77.4583	-77.0417	-76.625	-76.2083	-75.7917	-75.375	-74.9583	-74.5417	-74.125	-73.7083	-73.2917	-72.875	-72.4583	-72.0417	-71.625	-71.2083	-70.7917	-70.375	-69.9583	-69.5417
-89.9583	-89.5417	-89.125	-88.7083	-88.2917	-87.875	-87.4583	-87.0417	-86.625	-86.2083	-85.7917	-85.375	-84.9583	-84.5417	-84.125	-83.7083	-83.2917	-82.875	-82.4583	-82.0417	-81.625	-81.2083	-80.7917	-80.375	-79.9583	-79.5417	-79.125	-78.7083	-78.2917	-77.875	-77.4583	-77.0417	-76.625	-76.2083	-75.7917	-75.375	-74.9583	-74.5417	-74.125	-73.7083	-73.2917	-72.875	-72.4583	-72.0417	-71.625	-71.2083	-70.7917	-70.375	-69.9583	-69.5417
-89.9583	-89.5417	-89.125	-88.7083	-88.2917	-87.875	-87.4583	-87.0417	-86.625	-86.2083	-85.7917	-85.375	-84.9583	-84.5417	-84.125	-83.7083	-83.2917	-82.875	-82.4583	-82.0417	-81.625	-81.2083	-80.7917	-80.375	-79.9583	-79.5417	-79.125	-78.7083	-78.2917	-77.875	-77.4583	-77.0417	-76.625	-76.2083	-75.7917	-75.375	-74.9583	-74.5417	-74.125	-73.7083	-73.2917	-72.875	-72.4583	-72.0417	-71.625	-71.2083	-70.7917	-70.375	-69.9583	-69.5417
-89.9583	-89.5417	-89.125	-88.7083	-88.2917	-87.875	-87.4583	-87.0417	-86.625	-86.2083	-85.7917	-85.375	-84.9583	-84.5417	-84.125	-83.7083	-83.2917	-82.875	-82.4583	-82.0417	-81.625	-81.2083	-80.7917	-80.375	-79.9583	-79.5417	-79.125	-78.7083	-78.2917	-77.875	-77.4583	-77.0417	-76.625	-76.2083	-75.7917	-75.375	-74.9583	-74.5417	-74.125	-73.7083	-73.2917	-72.875	-72.4583	-72.0417	-71.625	-71.2083	-70.7917	-70.375	-69.9583	-69.5417
-89.9583	-89.5417	-89.125	-88.7083	-88.2917	-87.875	-87.4583	-87.0417	-86.625	-86.2083	-85.7917	-85.375	-84.9583	-84.5417	-84.125	-83.7083	-83.2917	-82.875	-82.4583	-82.0417	-81.625	-81.2083	-80.7917	-80.375	-79.9583	-79.5417	-79.125	-78.7083	-78.2917	-77.875	-77.4583	-77.0417	-76.625	-76.2083	-75.7917	-75.375	-74.9583	-74.5417	-74.125	-73.7083	-73.2917	-72.875	-72.4583	-72.0417	-71.625	-71.2083	-70.7917	-70.375	-69.9583	-69.5417
-89.9583	-89.5417	-89.125	-88.7083	-88.2917	-87.875	-87.4583	-87.0417	-86.625	-86.2083	-85.7917	-85.375	-84.9583	-84.5417	-84.125	-83.7083	-83.2917	-82.875	-82.4583	-82.0417	-81.625	-81.2083	-80.7917	-80.375	-79.9583	-79.5417	-79.125	-78.7083	-78.2917	-77.875	-77.4583	-77.0417	-76.625	-76.2083	-75.7917	-75.375	-74.9583	-74.5417	-74.125	-73.7083	-73.2917	-72.875	-72.4583	-72.0417	-71.625	-71.2083	-70.7917	-70.375	-69.9583	-69.5417
-89.9583	-89.5417	-89.125	-88.7083	-88.2917	-87.875	-87.4583	-87.0417	-86.625	-86.2083	-85.7917	-85.375	-84.9583	-84.5417	-84.125	-83.7083	-83.2917	-82.875	-82.4583	-82.0417	-81.625	-81.2083	-80.7917	-80.375	-79.9583	-79.5417	-79.125	-78.7083	-78.2917	-77.875	-77.4583	-77.0417	-76.625	-76.2083	-75.7917	-75.375	-74.9583	-74.5417	-74.125	-73.7083	-73.2917	-72.875	-72.4583	-72.0417	-71.625	-71.2083	-70.7917	-70.375	-69.9583	-69.5417
-89.9583	-89.5417	-89.125	-88.7083	-88.2917	-87.875	-87.4583	-87.0417	-86.625	-86.2083	-85.7917	-85.375	-84.9583	-84.5417	-84.125	-83.7083	-83.2917	-82.875	-82.4583	-82.0417	-81.625	-81.2083	-80.7917	-80.375	-79.9583	-79.5417	-79.125	-78.7083	-78.2917	-77.875	-77.4583	-77.0417	-76.625	-76.2083	-75.7917	-75.375	-74.9583	-74.5417	-74.125	-73.7083	-73.2917	-72.875	-72.4583	-72.0417	-71.625	-71.2083	-70.7917	-70.375	-69.9583	-69.5417
-89.9583	-89.5417	-89.125	-88.7083	-88.2917	-87.875	-87.4583	-87.0417	-86.625	-86.2083	-85.7917	-85.375	-84.9583	-84.5417	-84.125	-83.7083	-83.2917	-82.875	-82.4583	-82.0417	-81.625	-81.2083	-80.7917	-80.375	-79.9583	-79.5417	-79.125	-78.7083	-78.2917	-77.875	-77.4583	-77.0417	-76.625	-76.2083	-75.7917	-75.375	-74.9583	-74.5417	-74.125	-73.7083	-73.2917	-72.875	-72.4583	-72.0417	-71.625	-71.2083	-70.7917	-70.375	-69.9583	-69.5417
-89.9583	-89.5417	-89.125	-88.7083	-88.2917	-87.875	-87.4583	-87.0417	-86.625	-86.2083	-85.7917	-85.375	-84.9583	-84.5417	-84.125	-83.7083	-83.2917	-82.875	-82.4583	-82.0417	-81.625	-81.2083	-80.7917	-80.375	-79.9583	-79.5417	-79.125	-78.7083	-78.2917	-77.875	-77.4583	-77.0417	-76.625	-76.2083	-75.7917	-75.375	-74.9583	-74.5417	-74.125	-73.7083	-73.2917	-72.875	-72.4583	-72.0417	-71.625	-71.2083	-70.7917	-70.375	-69.9583	-69.5417
-89.9583	-89.5417	-89.125	-88.7083	-88.2917	-87.875	-87.4583	-87.0417	-86.625	-86.2083	-85.7917	-85.375	-84.9583	-84.5417	-84.125	-83.7083	-83.2917	-82.875	-82.4583	-82.0417	-81.625	-81.2083	-80.7917	-80.375	-79.9583	-79.5417	-79.125	-78.7083	-78.2917	-77.875	-77.4583	-77.0417	-76.625	-76.2083	-75.7917	-75.375	-74.9583	-74.5417	-74.125	-73.7083	-73.2917	-72.875	-72.4583	-72.0417	-71.625	-71.2083	-70.7917	-70.375	-69.9583	-69.5417
-89.9583	-89.5417	-89.125	-88.7083	-88.2917	-87.875	-87.4583	-87.0417	-86.625	-86.2083	-85.7917	-85.375	-84.9583	-84.5417	-84.125	-83.7083	-83.2917	-82.875	-82.4583	-82.0417	-81.625	-81.2083	-80.7917	-80.375	-79.9583	-79.5417	-79.125	-78.7083	-78.2917	-77.875	-77.4583	-77.0417	-76.625	-76.2083	-75.7917	-75.375	-74.9583	-74.5417	-74.125	-73.7083	-73.2917	-72.875	-72.4583	-72.0417	-71.625	-71.2083	-70.7917	-70.375	-69.9583	-69.5417
-89.9583	-89.5417	-89.125	-88.7083	-88.2917	-87.875	-87.4583	-87.0417	-86.625	-86.2083	-85.7917	-85.375	-84.9583	-84.5417	-84.125	-83.7083	-83.2917	-82.875	-82.4583	-82.0417	-81.625	-81.2083	-80.7917	-80.375	-79.9583	-79.5417	-79.125	-78.7083	-78.2917	-77.875	-77.4583	-77.0417	-76.625	-76.2083	-75.7917	-75.375	-74.9583	-74.5417	-74.125	-73.7083	-73.2917	-72.875	-72.4583	-72.0417	-71.625	-71.2083	-70.7917	-70.375	-69.9583	-69.5417
-89.9583	-89.5417	-89.125	-88.7083	-88.2917	-87.875	-87.4583	-87.0417	-86.625	-86.2083	-85.7917	-85.375	-84.9583	-84.5417	-84.125	-83.7083	-83.2917	-82.875	-82.4583	-82.0417	-81.625	-81.2083	-80.7917	-80.375	-79.9583	-79.5417	-79.125	-78.7083	-78.2917	-77.875	-77.4583	-77.0417	-76.625	-76.2083	-75.7917	-75.375	-74.9583	-74.5417	-74.125	-73.7083	-73.2917	-72.875	-72.4583	-72.0417	-71.625	-71.2083	-70.7917	-70.375	-69.9583	-69.5417
-89.9583	-89.5417	-89.125	-88.7083	-88.2917	-87.875	-87.4583	-87.0417	-86.625	-86.2083	-85.7917	-85.375	-84.9583	-84.5417	-84.125	-83.7083	-83.2917	-82.875	-82.4583	-82.0417	-81.625	-81.2083	-80.7917	-80.375	-79.9583	-79.5417	-79.125	-78.7083	-78.2917	-77.875	-77.4583	-77.0417	-76.625	-76.2083	-75.7917	-75.375	-74.9583	-74.5417	-74.125	-73.7083	-73.2917	-72.875	-72.4583	-72.0417	-71.625	-71.2083	-70.7917	-70.375	-69.9583	-69.5417
-89.9583	-89.5417	-89.125	-88.7083	-88.2917	-87.875	-87.4583	-87.0417	-86.625	-86.2083	-85.7917	-85.375	-84.9583	-84.5417	-84.125	-83.7083	-83.2917	-82.875	-82.4583	-82.0417	-81.625	-81.2083	-80.7917	-80.375	-79.9583	-79.5417	-79.125	-78.7083	-78.2917	-77.875	-77.4583	-77.0417	-76.625	-76.2083	-75.7917	-75.375	-74.9583	-74.5417	-74.125	-73.7083	-73.2917	-72.875	-72.4583	-72.0417	-71.625	-71.2083	-70.7917	-70.375	-69.9583	-69.5417
-89.9583	-89.5417	-89.125	-88.7083	-88.2917	-87.875	-87.4583	-87.0417	-86.625	-86.2083	-85.7917	-85.375	-84.9583	-84.5417	-84.125	-83.7083	-83.2917	-82.875	-82.4583	-82.0417	-81.625	-81.2083	-80.7917	-80.375	-79.9583	-79.5417	-79.125	-78.7083	-78.2917	-77.875	-77.4583	-77.0417	-76.625	-76.2083	-75.7917	-75.375	-74.9583	-74.5417	-74.125	-73.7083	-73.2917	-72.875	-72.4583	-72.0417	-71.625	-71.2083	-70.7917	-70.375	-69.9583	-69.5417
-89.9583	-89.5417	-89.125	-88.7083	-88.2917	-87.875	-87.4583	-87.0417	-86.625	-86.2083	-85.7917	-85.375	-84.9583	-84.5417	-84.125	-83.7083	-83.2917	-82.875	-82.4583	-82.0417	-81.625	-81.2083	-80.7917	-80.375	-79.9583	-79.5417	-79.125	-78.7083	-78.2917	-77.875	-77.4583	-77.0417	-76.625	-76.2083	-75.7917	-75.375	-74.9583	-74.5417	-74.125	-73.7083	-73.2917	-72.875	-72.4583	-72.0417	-71.625	-71.2083	-70.7917	-70.375	-69.9583	-69.5417
-89.9583	-89.5417	-89.125	-88.7083	-88.2917	-87.875	-87.4583	-87.0417	-86.625	-86.2083	-85.7917	-85.375	-84.9583	-84.5417	-84.125	-83.7083	-83.2917	-82.875	-82.4583	-82.0417	-81.625	-81.2083	-80.7917	-80.375	-79.9583	-79.5417	-79.125	-78.7083	-78.2917	-77.875	-77.4583	-77.0417	-76.625	-76.2083	-75.7917	-75.375	-74.9583	-74.5417	-74.125	-73.7083	-73.2917	-72.875	-72.4583	-72.0417	-71.625	-71.2083	-70.7917	-70.375	-69.9583	-69.5417
-89.9583	-89.5417	-89.125	-88.7083	-88.2917	-87.875	-87.4583	-87.0417	-86.625	-86.2083	-85.7917	-85.375	-84.9583	-84.5417	-84.125	-83.7083	-83.2917	-82.875	-82.4583	-82.0417	-81.625	-81.2083	-80.7917	-80.375	-79.9583	-79.5417	-79.125	-78.7083	-78.2917	-77.875	-77.4583	-77.0417	-76.625	-76.2083	-75.7917	-75.375	-74.9583	-74.5417	-74.125	-73.7083	-73.2917	-72.875	-72.4583	-72.0417	-71.625	-71.2083	-70.7917	-70.375	-69.9583	-69.5417
-89.9583	-89.5417	-89.125	-88.7083	-88.2917	-87.875	-87.4583	-87.0417	-86.625	-86.2083	-85.7917	-85.375	-84.9583	-84.5417	-84.125	-83.7083	-83.2917	-82.875	-82.4583	-82.0417	-81.625	-81.2083	-80.7917	-80.375	-79.9583	-79.5417	-79.125	-78.7083	-78.2917	-77.875	-77.4583	-77.0417	-76.625	-76.2083	-75.7917	-75.375	-74.9583	-74.5417	-74.125	-73.7083	-73.2917	-72.875	-72.4583	-72.0417	-71.625	-71.2083	-70.7917	-70.375	-69.9583	-69.5417
-89.9583	-89.5417	-89.125	-88.7083	-88.2917	-87.875	-87.4583	-87.0417	-86.625	-86.2083	-85.7917	-85.375	-84.9583	-84.5417	-84.125	-83.7083	-83.2917	-82.875	-82.4583	-82.0417	-81.625	-81.2083	-80.7917	-80.375	-79.9583	-79.5417	-79.125	-78.7083	-78.2917	-77.875	-77.4583	-77.0417	-76.625	-76.2083	-75.7917	-75.375	-74.9583	-74.5417	-74.125	-73.7083	-73.2917	-72.875	-72.4583	-72.0417	-71.625	-71.2083	-70.7917	-70.375	-69.9583	-69.5417
-89.9583	-89.5417	-89.125	-88.7083	-88.2917	-87.875	-87.4583	-87.0417	-86.625	-86.2083	-85.7917	-85.375	-84.9583	-84.5417	-84.125	-83.7083	-83.2917	-82.875	-82.4583	-82.0417	-81.625	-81.2083	-80.7917	-80.375	-79.9583	-79.5417	-79.125	-78.7083	-78.2917	-77.875	-77.4583	-77.0417	-76.625	-76.2083	-75.7917	-75.375	-74.9583	-74.5417	-74.125	-73.7083	-73.2917	-72.875	-72.4583	-72.0417	-71.625	-71.2083	-70.7917	-70.375	-69.9583	-69.5417
-89.9583	-89.5417	-89.125	-88.7083	-88.2917	-87.875	-87.4583	-87.0417	-86.625	-86.2083	-85.7917	-85.375	-84.9583	-84.5417	-84.125	-83.7083	-83.2917	-82.875	-82.4583	-82.0417	-81.625	-81.2083	-80.7917	-80.375	-79.9583	-79.5417	-79.125	-78.7083	-78.2917	-77.875	-77.4583	-77.0417	-76.625	-76.2083	-75.7917	-75.375	-74.9583	-74.5417	-74.125	-73.7083	-73.2917	-72.875	-72.4583	-72.0417	-71.625	-71.2083	-70.7917	-70.375	-69.9583	-69.5417
-89.9583	-89.5417	-89.125	-88.7083	-88.2917	-87.875	-87.4583	-87.0417	-86.625	-86.2083	-85.7917	-85.375	-84.9583	-84.5417	-84.125	-83.7083	-83.2917	-82.875	-82.4583	-82.0417	-81.625	-81.2083	-80.7917	-80.375	-79.9583	-79.5417	-79.125	-78.7083	-78.2917	-77.875	-77.4583	-77.0417	-76.625	-76.2083	-75.7917	-75.375	-74.9583	-74.5417	-74.125	-73.7083	-73.2917	-72.875	-72.4583	-72.0417	-71.625	-71.2083	-70.7917	-70.375	-69.9583	-69.5417
-89.9583	-89.5417	-89.125	-88.7083	-88.2917	-87.875	-87.4583	-87.0417	-86.625	-86.2083	-85.7917	-85.375	-84.9583	-84.5417	-84.125	-83.7083	-83.2917	-82.875	-82.4583	-82.0417	-81.625	-81.2083	-80.7917	-80.375	-79.9583	-79.5417	-79.125	-78.7083	-78.2917	-77.875	-77.4583	-77.0417	-76.625	-76.2083	-75.7917	-75.375	-74.9583	-74.5417	-74.125	-73.7083	-73.2917	-72.875	-72.4583	-72.0417	-71.625	-71.2083	-70.7917	-70.375	-69.9583	-69.5417
-89.9583	-89.5417	-89.125	-88.7083	-88.2917	-87.875	-87.4583	-87.0417	-86.625	-86.2083	-85.7917	-85.375	-84.9583	-84.5417	-84.125	-83.7083	-83.2917	-82.875	-82.4583	-82.0417	-81.625	-81.2083	-80.7917	-80.375	-79.9583	-79.5417	-79.125	-78.7083	-78.2917	-77.875	-77.4583	-77.0417	-76.625	-76.2083	-75.7917	-75.375	-74.9583	-74.5417	-74.125	-73.7083	-73.2917	-72.875	-72.4583	-72.0417	-71.625	-71.2083	-70.7917	-70.375	-69.9583	-69.5417
-89.9583	-89.5417	-89.125	-88.7083	-88.2917	-87.875	-87.4583	-87.0417	-86.625	-86.2083	-85.7917	-85.375	-84.9583	-84.5417	-84.125	-83.7083	-83.2917	-82.875	-82.4583	-82.0417	-81.625	-81.2083	-80.7917	-80.375	-79.9583	-79.5417	-79.125	-78.7083	-78.2917	-77.875	-77.4583	-77.0417	-76.625	-76.2083	-75.7917	-75.375	-74.9583	-74.5417	-74.125	-73.7083	-73.2917	-72.875	-72.4583	-72.0417	-71.625	-71.2083	-70.7917	-70.375	-69.9583	-69.5417
-89.9583	-89.5417	-89.125	-88.7083	-88.2917	-87.875	-87.4583	-87.0417	-86.625	-86.2083	-85.7917	-85.375	-84.9583	-84.5417	-84.125	-83.7083	-83.2917	-82.875	-82.4583	-82.0417	-81.625	-81.2083	-80.7917	-80.375	-79.9583	-79.5417	-79.125	-78.7083	-78.2917	-77.875	-77.4583	-77.0417	-76.625	-76.2083	-75.7917	-75.375	-74.9583	-74.5417	-74.125	-73.7083	-73.2917	-72.875	-72.4583	-72.0417	-71.625	-71.2083	-70.7917	-70.375	-69.9583	-69.5417
-89.9583	-89.5417	-89.125	-88.7083	-88.2917	-87.875	-87.4583	-87.0417	-86.625	-86.2083	-85.7917	-85.375	-84.9583	-84.5417	-84.125	-83.7083	-83.2917	-82.875	-82.4583	-82.0417	-81.625	-81.2083	-80.7917	-80.375	-79.9583	-79.5417	-79.125	-78.7083	-78.2917	-77.875	-77.4583	-77.0417	-76.625	-76.2083	-75.7917	-75.375	-74.9583	-74.5417	-74.125	-73.7083	-73.2917	-72.875	-72.4583	-72.0417	-71.625	-71.2083	-70.7917	-70.375	-69.9583	-69.5417
-89.9583	-89.5417	-89.125	-88.7083	-88.2917	-87.875	-87.4583	-87.0417	-86.625	-86.2083	-85.7917	-85.375	-84.9583	-84.5417	-84.125	-83.7083	-83.2917	-82.875	-82.4583	-82.0417	-81.625	-81.2083	-80.7917	-80.375	-79.9583	-79.5417	-79.125	-78.7083	-78.2917	-77.875	-77.4583	-77.0417	-76.625	-76.2083	-75.7917	-75.375	-74.9583	-74.5417	-74.125	-73.7083	-73.2917	-72.875	-72.4583	-72.0417	-71.625	-71.2083	-70.7917	-70.375	-69.9583	-69.5417
-89.9583	-89.5417	-89.125	-88.7083	-88.2917	-87.875	-87.4583	-87.0417	-86.625	-86.2083	-85.7917	-85.375	-84.9583	-84.5417	-84.125	-83.7083	-83.2917	-82.875	-82.4583	-82.0417	-81.625	-81.2083	-80.7917	-80.375	-79.9583	-79.5417	-79.125	-78.7083	-78.2917	-77.875	-77.4583	-77.0417	-76.625	-76.2083	-75.7917	-75.375	-74.9583	-74.5417	-74.125	-73.7083	-73.2917	-72.875	-72.4583	-72.0417	-71.625	-71.2083	-70.7917	-70.375	-69.9583	-69.5417
-89.9583	-89.5417	-89.125	-88.7083	-88.2917	-87.875	-87.4583	-87.0417	-86.625	-86.2083	-85.7917	-85.375	-84.9583	-84.5417	-84.125	-83.7083	-83.2917	-82.875	-82.4583	-82.0417	-81.625	-81.2083	-80.7917	-80.375	-79.9583	-79.5417	-79.125	-78.7083	-78.2917	-77.875	-77.4583	-77.0417	-76.625	-76.2083	-75.7917	-75.375	-74.9583	-74.5417	-74.125	-73.7083	-73.2917	-72.875	-72.4583	-72.0417	-71.625	-71.2083	-70.7917	-70.375	-69.9583	-69.5417
-89.9583	-89.5417	-89.125	-88.7083	-88.2917	-87.875	-87.4583	-87.0417	-86.625	-86.2083	-85.7917	-85.375	-84.9583	-84.5417	-84.125	-83.7083	-83.2917	-82.875	-82.4583	-82.0417	-81.625	-81.2083	-80.7917	-80.375	-79.9583	-79.5417	-79.125	-78.7083	-78.2917	-77.875	-77.4583	-77.0417	-76.625	-76.2083	-75.7917	-75.375	-74.9583	-74.5417	-74.125	-73.7083	-73.2917	-72.875	-72.4583	-72.0417	-71.625	-71.2083	-70.7917	-70.375	-69.9583	-69.5417
-89.9583	-89.5417	-89.125	-88.7083	-88.2917	-87.875	-87.4583	-87.0417	-86.625	-86.2083	-85.7917	-85.375	-84.9583	-84.5417	-84.125	-83.7083	-83.2917	-82.875	-82.4583	-82.0417	-81.625	-81.2083	-80.7917	-80.375	-79.9583	-79.5417	-79.125	-78.7083	-78.2917	-77.875	-77.4583	-77.0417	-76.625	-76.2083	-75.7917	-75.375	-74.9583	-74.5417	-74.125	-73.7083	-73.2917	-72.875	-72.4583	-72.0417	-71.625	-71.2083	-70.7917	-70.375	-69.9583	-69.5417
-89.9583	-89.5417	-89.125	-88.7083	-88.2917	-87.875	-87.4583	-87.0417	-86.625	-86.2083	-85.7917	-85.375	-84.9583	-84.5417	-84.125	-83.7083	-83.2917	-82.875	-82.4583	-82.0417	-81.625	-81.2083	-80.7917	-80.375	-79.9583	-79.5417	-79.125	-78.7083	-78.2917	-77.875	-77.4583	-77.0417	-76.625	-76.2083	-75.7917	-75.375	-74.9583	-74.5417	-74.125	-73.7083	-73.2917	-72.875	-72.4583	-72.0417	-71.625	-71.2083	-70.7917	-70.375	-69.9583	-69.5417
-89.9583	-89.5417	-89.125	-88.7083	-88.2917	-87.875	-87.4583	-87.0417	-86.625	-86.2083	-85.7917	-85.375	-84.9583	-84.5417	-84.125	-83.7083	-83.2917	-82.875	-82.4583	-82.0417	-81.625	-81.2083	-80.7917	-80.375	-79.9583	-79.5417	-79.125	-78.7083	-78.2917	-77.875	-77.4583	-77.0417	-76.625	-76.2083	-75.7917	-75.375	-74.9583	-74.5417	-74.125	-73.7083	-73.2917	-72.875	-72.4583	-72.0417	-71.625	-71.2083	-70.7917	-70.375	-69.9583	-69.5417
-89.9583	-89.5417	-89.125	-88.7083	-88.2917	-87.875	-87.4583	-87.0417	-86.625	-86.2083	-85.7917	-85.375	-84.9583	-84.5417	-84.125	-83.7083	-83.2917	-82.875	-82.4583	-82.0417	-81.625	-81.2083	-80.7917	-80.375	-79.9583	-79.5417	-79.125	-78.7083	-78.2917	-77.875	-77.4583	-77.0417	-76.625	-76.2083	-75.7917	-75.375	-74.9583	-74.5417	-74.125	-73.7083	-73.2917	-72.875	-72.4583	-72.0417	-71.625	-71.2083	-70.7917	-70.375	-69.9583	-69.5417
-89.9583	-89.5417	-89.125	-88.7083	-88.2917	-87.875	-87.4583	-87.0417	-86.625	-86.2083	-85.7917	-85.375	-84.9583	-84.5417	-84.125	-83.7083	-83.2917	-82.875	-82.4583	-82.0417	-81.625	-81.2083	-80.7917	-80.375	-79.9583	-79.5417	-79.125	-78.7083	-78.2917	-77.875	-77.4583	-77.0417	-76.625	-76.2083	-75.7917	-75.375	-74.9583	-74.5417	-74.125	-73.7083	-73.2917	-72.875	-72.4583	-72.0417	-71.625	-71.2083	-70.7917	-70.375	-69.9583	-69.5417
-89.9583	-89.5417	-89.125	-88.7083	-88.2917	-87.875	-87.4583	-87.0417	-86.625	-86.2083	-85.7917	-85.375	-84.9583	-84.5417	-84.125	-83.7083	-83.2917	-82.875	-82.4583	-82.0417	-81.625	-81.2083	-80.7917	-80.375	-79.9583	-79.5417	-79.125	-78.7083	-78.2917	-77.875	-77.4583	-77.0417	-76.625	-76.2083	-75.7917	-75.375	-74.9583	-74.5417	-74.125	-73.7083	-73.2917	-72.875	-72.4583	-72.0417	-71.625	-71.2083	-70.7917	-70.375	-69.9583	-69.5417
-89.9583	-89.5417	-89.125	-88.7083	-88.2917	-87.875	-87.4583	-87.0417	-86.625	-86.2083	-85.7917	-85.375	-84.9583	-84.5417	-84.125	-83.7083	-83.2917	-82.875	-82.4583	-82.0417	-81.625	-81.2083	-80.7917	-80.375	-79.9583	-79.5417	-79.125	-78.7083	-78.2917	-77.875	-77.4583	-77.0417	-76.625	-76.2083	-75.7917	-75.375	-74.9583	-74.5417	-74.125	-73.7083	-73.2917	-72.875	-72.4583	-72.0417	-71.625	-71.2083	-70.7917	-70.375	-69.9583	-69.5417
-89.9583	-89.5417	-89.125	-88.7083	-88.2917	-87.875	-87.4583	-87.0417	-86.625	-86.2083	-85.7917	-85.375	-84.9583	-84.5417	-84.125	-83.7083	-83.2917	-82.875	-82.4583	-82.0417	-81.625	-81.2083	-80.7917	-80.375	-79.9583	-79.5417	-79.125	-78.7083	-78.2917	-77.875	-77.4583	-77.0417	-76.625	-76.2083	-75.7917	-75.375	-74.9583	-74.5417	-74.125	-73.7083	-73.2917	-72.875	-72.4583	-72.0417	-71.625	-71.2083	-70.7917	-70.375	-69.9583	-69.5417
-89.9583	-89.5417	-89.125	-88.7083	-88.2917	-87.875	-87.4583	-87.0417	-86.625	-86.2083	-85.7917	-85.375	-84.9583	-84.5417	-84.125	-83.7083	-83.2917	-82.875	-82.4583	-82.0417	-81.625	-81.2083	-80.7917	-80.375	-79.9583	-79.5417	-79.125	-78.7083	-78.2917	-77.875	-77.4583	-77.0417	-76.625	-76.2083	-75.7917	-75.375	-74.9583	-74.5417	-74.125	-73.7083	-73.2917	-72.875	-72.4583	-72.0417	-71.625	-71.2083	-70.7917	-70.375	-69.9583	-69.5417
-89.9583	-89.5417	-89.125	-88.7083	-88.2917	-87.875	-87.4583	-87.0417	-86.625	-86.2083	-85.7917	-85.375	-84.9583	-84.5417	-84.125	-83.7083	-83.2917	-82.875	-82.4583	-82.0417	-81.625	-81.2083	-80.7917	-80.375	-79.9583	-79.5417	-79.125	-78.7083	-78.2917	-77.875	-77.4583	-77.0417	-76.625	-76.2083	-75.7917	-75.375	-74.9583	-74.5417	-74.125	-73.7083	-73.2917	-72.875	-72.4583	-72.0417	-71.625	-71.2083	-70.7917	-70.375	-69.9583	-69.5417
-89.9583	-89.5417	-89.125	-88.7083	-88.2917	-87.875	-87.4583	-87.0417	-86.625	-86.2083	-85.7917	-85.375	-84.9583	-84.5417	-84.125	-83.7083	-83.2917	-82.875	-82.4583	-82.0417	-81.625	-81.2083	-80.7917	-80.375	-79.9583	-79.5417	-79.125	-78.7083	-78.2917	-77.875	-77.4583	-77.0417	-76.625	-76.2083	-75.7917	-75.375	-74.9583	-74.5417	-74.125	-73.7083	-73.2917	-72.875	-72.4583	-72.0417	-71.625	-71.2083	-70.7917	-70.375	-69.9583	-69.5417
-89.9583	-89.5417	-89.125	-88.7083	-88.2917	-87.875	-87.4583	-87.0417	-86.625	-86.2083	-85.7917	-85.375	-84.9583	-84.5417	-84.125	-83.7083	-83.2917	-82.875	-82.4583	-82.0417	-81.625	-81.2083	-80.7917	-80.375	-79.9583	-79.5417	-79.125	-78.7083	-78.2917	-77.875	-77.4583	-77.0417	-76.625	-76.2083	-75.7917	-75.375	-74.9583	-74.5417	-74.125	-73.7083	-73.2917	-72.875	-72.4583	-72.0417	-71.625	-71.2083	-70.7917	-70.375	-69.9583	-69.5417
-89.9583	-89.5417	-89.125	-88.7083	-88.2917	-87.875	-87.4583	-87.0417	-86.625	-86.2083	-85.7917	-85.375	-84.9583	-84.5417	-84.125	-83.7083	-83.2917	-82.875	-82.4583	-82.0417	-81.625	-81.2083	-80.7917	-80.375	-79.9583	-79.5417	-79.125	-78.7083	-78.2917	-77.875	-77.4583	-77.0417	-76.625	-76.2083	-75.7917	-75.375	-74.9583	-74.5417	-74.125	-73.7083	-73.2917	-72.875	-72.4583	-72.0417	-71.625	-71.2083	-70.7917	-70.375	-69.9583	-69.5417
-89.9583	-89.5417	-89.125	-88.7083	-88.2917	-87.875	-87.4583	-87.0417	-86.625	-86.2083	-85.7917	-85.375	-84.9583	-84.5417	-84.125	-83.7083	-83.2917	-82.875	-82.4583	-82.0417	-81.625	-81.2083	-80.7917	-80.375	-79.9583	-79.5417	-79.125	-78.7083	-78.2917	-77.875	-77.4583	-77.0417	-76.625	-76.2083	-75.7917	-75.375	-74.9583	-74.5417	-74.125	-73.7083	-73.2917	-72.875	-72.4583	-72.0417	-71.625	-71.2083	-70.7917	-70.375	-69.9583	-69.5417
-89.9583	-89.5417	-89.125	-88.7083	-88.2917	-87.875	-87.4583	-87.0417	-86.625	-86.2083	-85.7917	-85.375	-84.9583	-84.5417	-84.125	-83.7083	-83.2917	-82.875	-82.4583	-82.0417	-81.625	-81.2083	-80.7917	-80.375	-79.9583	-79.5417	-79.125	-78.7083	-78.2917	-77.875	-77.4583	-77.0417	-76.625	-76.2083	-75.7917	-75.375	-74.9583	-74.5417	-74.125	-73.7083	-73.2917	-72.875	-72.4583	-72.0417	-71.625	-71.2083	-70.7917	-70.375	-69.9583	-69.5417
-89.9583	-89.5417	-89.125	-88.7083	-88.2917	-87.875	-87.4583	-87.0417	-86.625	-86.2083	-85.7917	-85.375	-84.9583	-84.5417	-84.125	-83.7083	-83.2917	-82.875	-82.4583	-82.0417	-81.625	-81.2083	-80.7917	-80.375	-79.9583	-79.5417	-79.125	-78.7083	-78.2917	-77.875	-77.4583	-77.0417	-76.625	-76.2083	-75.7917	-75.375	-74.9583	-74.5417	-74.125	-73.7083	-73.2917	-72.875	-72.4583	-72.0417	-71.625	-71.2083	-70.7917	-70.375	-69.9583	-69.5417
-89.9583	-89.5417	-89.125	-88.7083	-88.2917	-87.875	-87.4583	-87.0417	-86.625	-86.2083	-85.7917	-85.375	-84.9583	-84.5417	-84.125	-83.7083	-83.2917	-82.875	-82.4583	-82.0417	-81.625	-81.2083	-80.7917	-80.375	-79.9583	-79.5417	-79.125	-78.7083	-78.2917	-77.875	-77.4583	-77.0417	-76.625	-76.2083	-75.7917	-75.375	-74.9583	-74.5417	-74.125	-73.7083	-73.2917	-72.875	-72.4583	-72.0417	-71.625	-71.2083	-70.7917	-70.375	-69.9583	-69.5417
-89.9583	-89.5417	-89.125	-88.7083	-88.2917	-87.875	-87.4583	-87.0417	-86.625	-86.2083	-85.7917	-85.375	-84.9583	-84.5417	-84.125	-83.7083	-83.2917	-82.875	-82.4583	-82.0417	-81.625	-81.2083	-80.7917	-80.375	-79.9583	-79.5417	-79.125	-78.7083	-78.2917	-77.875	-77.4583	-77.0417	-76.625	-76.2083	-75.7917	-75.375	-74.9583	-74.5417	-74.125	-73.7083	-73.2917	-72.875	-72.4583	-72.0417	-71.625	-71.2083	-70.7917	-70.375	-69.9583	-69.5417
-89.9583	-89.5417	-89.125	-88.7083	-88.2917	-87.875	-87.4583	-87.0417	-86.625	-86.2083	-85.7917	-85.375	-84.9583	-84.5417	-84.125	-83.7083	-83.2917	-82.875	-82.4583	-82.0417	-81.625	-81.2083	-80.7917	-80.375	-79.9583	-79.5417	-79.125	-78.7083	-78.2917	-77.875	-77.4583	-77.0417	-76.625	-76.2083	-75.7917	-75.375	-74.9583	-74.5417	-74.125	-73.7083	-73.2917	-72.875	-72.4583	-72.0417	-71.625	-71.2083	-70.7917	-70.375	-69.9583	-69.5417
-89.9583	-89.5417	-89.125	-88.7083	-88.2917	-87.875	-87.4583	-87.0417	-86.625	-86.2083	-85.7917	-85.375	-84.9583	-84.5417	-84.125	-83.7083	-83.2917	-82.875	-82.4583	-82.0417	-81.625	-81.2083	-80.7917	-80.375	-79.9583	-79.5417	-79.125	-78.7083	-78.2917	-77.875	-77.4583	-77.0417	-76.625	-76.2083	-75.7917	-75.375	-74.9583	-74.5417	-74.125	-73.7083	-73.2917	-72.875	-72.4583	-72.0417	-71.625	-71.2083	-70.7917	-70.375	-69.9583	-69.5417
-89.9583	-89.5417	-89.125	-88.7083	-88.2917	-87.875	-87.4583	-87.0417	-86.625	-86.2083	-85.7917	-85.375	-84.9583	-84.5417	-84.125	-83.7083	-83.2917	-82.875	-82.4583	-82.0417	-81.625	-81.2083	-80.7917	-80.375	-79.9583	-79.5417	-79.125	-78.7083	-78.2917	-77.875	-77.4583	-77.0417	-76.625	-76.2083	-75.7917	-75.375	-74.9583	-74.5417	-74.125	-73.7083	-73.2917	-72.875	-72.4583	-72.0417	-71.625	-71.2083	-70.7917	-70.375	-69.9583	-69.5417
-89.9583	-89.5417	-89.125	-88.7083	-88.2917	-87.875	-87.4583	-87.0417	-86.625	-86.2083	-85.7917	-85.375	-84.9583	-84.5417	-84.125	-83.7083	-83.2917	-82.875	-82.4583	-82.0417	-81.625	-81.2083	-80.7917	-80.375	-79.9583	-79.5417	-79.125	-78.7083	-78.2917	-77.875	-77.4583	-77.0417	-76.625	-76.2083	-75.7917	-75.375	-74.9583	-74.5417	-74.125	-73.7083	-73.2917	-72.875	-72.4583	-72.0417	-71.625	-71.2083	-70.7917	-70.375	-69.9583	-69.5417
-89.9583	-89.5417	-89.125	-88.7083	-88.2917	-87.875	-87.4583	-87.0417	-86.625	-86.2083	-85.7917	-85.375	-84.9583	-84.5417	-84.125	-83.7083	-83.2917	-82.875	-82.4583	-82.0417	-81.625	-81.2083	-80.7917	-80.375	-79.9583	-79.5417	-79.125	-78.7083	-78.2917	-77.875	-77.4583	-77.0417	-76.625	-76.2083	-75.7917	-75.375	-74.9583	-74.5417	-74.125	-73.7083	-73.2917	-72.875	-72.4583	-72.0417	-71.625	-71.2083	-70.7917	-70.375	-69.9583	-69.5417
-89.9583	-89.5417	-89.125	-88.7083	-88.2917	-87.875	-87.4583	-87.0417	-86.625	-86.2083	-85.7917	-85.375	-84.9583	-84.5417	-84.125	-83.7083	-83.2917	-82.875	-82.4583	-82.0417	-81.625	-81.2083	-80.7917	-80.375	-79.9583	-79.5417	-79.125	-78.7083	-78.2917	-77.875	-77.4583	-77.0417	-76.625	-76.2083	-75.7917	-75.375	-74.9583	-74.5417	-74.125	-73.7083	-73.2917	-72.875	-72.4583	-72.0417	-71.625	-71.2083	-70.7917	-70.375	-69.9583	-69.5417
-89.9583	-89.5417	-89.125	-88.7083	-88.2917	-87.875	-87.4583	-87.0417	-86.625	-86.2083	-85.7917	-85.375	-84.9583	-84.5417	-84.125	-83.7083	-83.2917	-82.875	-82.4583	-82.0417	-81.625	-81.2083	-80.7917	-80.375	-79.9583	-79.5417	-79.125	-78.7083	-78.2917	-77.875	-77.4583	-77.0417	-76.625	-76.2083	-75.7917	-75.375	-74.9583	-74.5417	-74.125	-73.7083	-73.2917	-72.875	-72.4583	-72.0417	-71.625	-71.2083	-70.7917	-70.375	-69.9583	-69.5417
-89.9583	-89.5417	-89.125	-88.7083	-88.2917	-87.875	-87.4583	-87.0417	-86.625	-86.2083	-85.7917	-85.375	-84.9583	-84.5417	-84.125	-83.7083	-83.2917	-82.875	-82.4583	-82.0417	-81.625	-81.2083	-80.7917	-80.375	-79.9583	-79.5417	-79.125	-78.7083	-78.2917	-77.875	-77.4583	-77.0417	-76.625	-76.2083	-75.7917	-75.375	-74.9583	-74.5417	-74.125	-73.7083	-73.2917	-72.875	-72.4583	-72.0417	-71.625	-71.2083	-70.7917	-70.375	-69.9583	-69.5417
-89.9583	-89.5417	-89.125	-88.7083	-88.2917	-87.875	-87.4583	-87.0417	-86.625	-86.2083	-85.7917	-85.375	-84.9583	-84.5417	-84.125	-83.7083	-83.2917	-82.875	-82.4583	-82.0417	-81.625	-81.2083	-80.7917	-80.375	-79.9583	-79.5417	-79.125	-78.7083	-78.2917	-77.875	-77.4583	-77.0417	-76.625	-76.2083	-75.7917	-75.375	-74.9583	-74.5417	-74.125	-73.7083	-73.2917	-72.875	-72.4583	-72.0417	-71.625	-71.2083	-70.7917	-70.375	-69.9583	-69.5417
-89.9583	-89.5417	-89.125	-88.7083	-88.2917	-87.875	-87.4583	-87.0417	-86.625	-86.2083	-85.7917	-85.375	-84.9583	-84.5417	-84.125	-83.7083	-83.2917	-82.875	-82.4583	-82.0417	-81.625	-81.2083	-80.7917	-80.375	-79.9583	-79.5417	-79.125	-78.7083	-78.2917	-77.875	-77.4583	-77.0417	-76.625	-76.2083	-75.7917	-75.375	-74.9583	-74.5417	-74.125	-73.7083	-73.2917	-72.875	-72.4583	-72.0417	-71.625	-71.2083	-70.7917	-70.375	-69.9583	-69.5417
-89.9583	-89.5417	-89.125	-88.7083	-88.2917	-87.875	-87.4583	-87.0417	-86.625	-86.2083	-85.7917	-85.375	-84.9583	-84.5417	-84.125	-83.7083	-83.2917	-82.875	-82.4583	-82.0417	-81.625	-81.2083	-80.7917	-80.375	-79.9583	-79.5417	-79.125	-78.7083	-78.2917	-77.875	-77.4583	-77.0417	-76.625	-76.2083	-75.7917	-75.375	-74.9583	-74.5417	-74.125	-73.7083	-73.2917	-72.875	-72.4583	-72.0417	-71.625	-71.2083	-70.7917	-70.375	-69.9583	-69.5417
-89.9583	-89.5417	-89.125	-88.7083	-88.2917	-87.875	-87.4583	-87.0417	-86.625	-86.2083	-85.7917	-85.375	-84.9583	-84.5417	-84.125	-83.7083	-83.2917	-82.875	-82.4583	-82.0417	-81.625	-81.2083	-80.7917	-80.375	-79.9583	-79.5417	-79.125	-78.7083	-78.2917	-77.875	-77.4583	-77.0417	-76.625	-76.2083	-75.7917	-75.375	-74.9583	-74.5417	-74.125	-73.7083	-73.2917	-72.875	-72.4583	-72.0417	-71.625	-71.2083	-70.7917	-70.375	-69.9583	-69.5417
-89.9583	-89.5417	-89.125	-88.7083	-88.2917	-87.875	-87.4583	-87.0417	-86.625	-86.2083	-85.7917	-85.375	-84.9583	-84.5417	-84.125	-83.7083	-83.2917	-82.875	-82.4583	-82.0417	-81.625	-81.2083	-80.7917	-80.375	-79.9583	-79.5417	-79.125	-78.7083	-78.2917	-77.875	-77.4583	-77.0417	-76.625	-76.2083	-75.7917	-75.375	-74.9583	-74.5417	-74.125	-73.7083	-73.2917	-72.875	-72.4583	-72.0417	-71.625	-71.2083	-70.7917	-70.375	-69.9583	-69.5417
-89.9583	-89.5417	-89.125	-88.7083	-88.2917	-87.875	-87.4583	-87.0417	-86.625	-86.2083	-85.7917	-85.375	-84.9583	-84.5417	-84.125	-83.7083	-83.2917	-82.875	-82.4583	-82.0417	-81.625	-81.2083	-80.7917	-80.375	-79.9583	-79.5417	-79.125	-78.7083	-78.2917	-77.875	-77.4583	-77.0417	-76.625	-76.2083	-75.7917	-75.375	-74.9583	-74.5417	-74.125	-73.7083	-73.2917	-72.875	-72.4583	-72.0417	-71.625	-71.2083	-70.7917	-70.375	-69.9583	-69.5417
-89.9583	-89.5417	-89.125	-88.7083	-88.2917	-87.875	-87.4583	-87.0417	-86.625	-86.2083	-85.7917	-85.375	-84.9583	-84.5417	-84.125	-83.7083	-83.2917	-82.875	-82.4583	-82.0417	-81.625	-81.2083	-80.7917	-80.375	-79.9583	-79.5417	-79.125	-78.7083	-78.2917	-77.875	-77.4583	-77.0417	-76.625	-76.2083	-75.7917	-75.375	-74.9583	-74.5417	-74.125	-73.7083	-73.2917	-72.875	-72.4583	-72.0417	-71.625	-71.2083	-70.7917	-70.375	-69.9583	-69.5417
-89.9583	-89.5417	-89.125	-88.7083	-88.2917	-87.875	-87.4583	-87.0417	-86.625	-86.2083	-85.7917	-85.375	-84.9583	-84.5417	-84.125	-83.7083	-83.2917	-82.875	-82.4583	-82.0417	-81.625	-81.2083	-80.7917	-80.375	-79.9583	-79.5417	-79.125	-78.7083	-78.2917	-77.875	-77.4583	-77.0417	-76.625	-76.2083	-75.7917	-75.375	-74.9583	-74.5417	-74.125	-73.7083	-73.2917	-72.875	-72.4583	-72.0417	-71.625	-71.2083	-70.7917	-70.375	-69.9583	-69.5417
-89.9583	-89.5417	-89.125	-88.7083	-88.2917	-87.875	-87.4583	-87.0417	-86.625	-86.2083	-85.7917	-85.375	-84.9583	-84.5417	-84.125	-83.7083	-83.2917	-82.875	-82.4583	-82.0417	-81.625	-81.2083	-80.7917	-80.375	-79.9583	-79.5417	-79.125	-78.7083	-78.2917	-77.875	-77.4583	-77.0417	-76.625	-76.2083	-75.7917	-75.375	-74.9583	-74.5417	-74.125	-73.7083	-73.2917	-72.875	-72.4583	-72.0417	-71.625	-71.2083	-70.7917	-70.375	-69.9583	-69.5417
-89.9583	-89.5417	-89.125	-88.7083	-88.2917	-87.875	-87.4583	-87.0417	-86.625	-86.2083	-85.7917	-85.375	-84.9583	-84.5417	-84.125	-83.7083	-83.2917	-82.875	-82.4583	-82.0417	-81.625	-81.2083	-80.7917	-80.375	-79.9583	-79.5417	-79.125	-78.7083	-78.2917	-77.875	-77.4583	-77.0417	-76.625	-76.2083	-75.7917	-75.375	-74.9583	-74.5417	-74.125	-73.7083	-73.2917	-72.875	-72.4583	-72.0417	-71.625	-71.2083	-70.7917	-70.375	-69.9583	-69.5417
-89.9583	-89.5417	-89.125	-88.7083	-88.2917	-87.875	-87.4583	-87.0417	-86.625	-86.2083	-85.7917	-85.375	-84.9583	-84.5417	-84.125	-83.7083	-83.2917	-82.875	-82.4583	-82.0417	-81.625	-81.2083	-80.7917	-80.375	-79.9583	-79.5417	-79.125	-78.7083	-78.2917	-77.875	-77.4583	-77.0417	-76.625	-76.2083	-75.7917	-75.375	-74.9583	-74.5417	-74.125	-73.7083	-73.2917	-72.875	-72.4583	-72.0417	-71.625	-71.2083	-70.7917	-70.375	-69.9583	-69.5417
-89.9583	-89.5417	-89.125	-88.7083	-88.2917	-87.875	-87.4583	-87.0417	-86.625	-86.2083	-85.7917	-85.375	-84.9583	-84.5417	-84.125	-83.7083	-83.2917	-82.875	-82.4583	-82.0417	-81.625	-81.2083	-80.7917	-80.375	-79.9583	-79.5417	-79.125	-78.7083	-78.2917	-77.875	-77.4583	-77.0417	-76.625	-76.2083	-75.7917	-75.375	-74.9583	-74.5417	-74.125	-73.7083	-73.2917	-72.875	-72.4583	-72.0417	-71.625	-71.2083	-70.7917	-70.375	-69.9583	-69.5417
-89.9583	-89.5417	-89.125	-88.7083	-88.2917	-87.875	-87.4583	-87.0417	-86.625	-86.2083	-85.7917	-85.375	-84.9583	-84.5417	-84.125	-83.7083	-83.2917	-82.875	-82.4583	-82.0417	-81.625	-81.2083	-80.7917	-80.375	-79.9583	-79.5417	-79.125	-78.7083	-78.2917	-77.875	-77.4583	-77.0417	-76.625	-76.2083	-75.7917	-75.375	-74.9583	-74.5417	-74.125	-73.7083	-73.2917	-72.875	-72.4583	-72.0417	-71.625	-71.2083	-70.7917	-70.375	-69.9583	-69.5417
-89.9583	-89.5417	-89.125	-88.7083	-88.2917	-87.875	-87.4583	-87.0417	-86.625	-86.2083	-85.7917	-85.375	-84.9583	-84.5417	-84.125	-83.7083	-83.2917	-82.875	-82.4583	-82.0417	-81.625	-81.2083	-80.7917	-80.375	-79.9583	-79.5417	-79.125	-78.7083	-78.2917	-77.875	-77.4583	-77.0417	-76.625	-76.2083	-75.7917	-75.375	-74.9583	-74.5417	-74.125	-73.7083	-73.2917	-72.875	-72.4583	-72.0417	-71.625	-71.2083	-70.7917	-70.375	-69.9583	-69.5417
-89.9583	-89.5417	-89.125	-88.7083	-88.2917	-87.875	-87.4583	-87.0417	-86.625	-86.2083	-85.7917	-85.375	-84.9583	-84.5417	-84.125	-83.7083	-83.2917	-82.875	-82.4583	-82.0417	-81.625	-81.2083	-80.7917	-80.375	-79.9583	-79.5417	-79.125	-78.7083	-78.2917	-77.875	-77.4583	-77.0417	-76.625	-76.2083	-75.7917	-75.375	-74.9583	-74.5417	-74.125	-73.7083	-73.2917	-72.875	-72.4583	-72.0417	-71.625	-71.2083	-70.7917	-70.375	-69.9583	-69.5417
-89.9583	-89.5417	-89.125	-88.7083	-88.2917	-87.875	-87.4583	-87.0417	-86.625	-86.2083	-85.7917	-85.375	-84.9583	-84.5417	-84.125	-83.7083	-83.2917	-82.875	-82.4583	-82.0417	-81.625	-81.2083	-80.7917	-80.375	-79.9583	-79.5417	-79.125	-78.7083	-78.2917	-77.875	-77.4583	-77.0417	-76.625	-76.2083	-75.7917	-75.375	-74.9583	-74.5417	-74.125	-73.7083	-73.2917	-72.875	-72.4583	-72.0417	-71.625	-71.2083	-70.7917	-70.375	-69.9583	-69.5417
-89.9583	-89.5417	-89.125	-88.7083	-88.2917	-87.875	-87.4583	-87.0417	-86.625	-86.2083	-85.7917	-85.375	-84.9583	-84.5417	-84.125	-83.7083	-83.2917	-82.875	-82.4583	-82.0417	-81.625	-81.2083	-80.7917	-80.375	-79.9583	-79.5417	-79.125	-78.7083	-78.2917	-77.875	-77.4583	-77.0417	-76.625	-76.2083	-75.7917	-75.375	-74.9583	-74.5417	-74.125	-73.7083	-73.2917	-72.875	-72.4583	-72.0417	-71.625	-71.2083	-70.7917	-70.375	-69.9583	-69.5417
-89.9583	-89.5417	-89.125	-88.7083	-88.2917	-87.875	-87.4583	-87.0417	-86.625	-86.2083	-85.7917	-85.375	-84.9583	-84.5417	-84.125	-83.7083	-83.2917	-82.875	-82.4583	-82.0417	-81.625	-81.2083	-80.7917	-80.375	-79.9583	-79.5417	-79.125	-78.7083	-78.2917	-77.875	-77.4583	-77.0417	-76.625	-76.2083	-75.7917	-75.375	-74.9583	-74.5417	-74.125	-73.7083	-73.2917	-72.875	-72.4583	-72.0417	-71.625	-71.2083	-70.7917	-70.375	-69.9583	-69.5417
-89.9583	-89.5417	-89.125	-88.7083	-88.2917	-87.875	-87.4583	-87.0417	-86.625	-86.2083	-85.7917	-85.375	-84.9583	-84.5417	-84.125	-83.7083	-83.2917	-82.875	-82.4583	-82.0417	-81.625	-81.2083	-80.7917	-80.375	-79.9583	-79.5417	-79.125	-78.7083	-78.2917	-77.875	-77.4583	-77.0417	-76.625	-76.2083	-75.7917	-75.375	-74.9583	-74.5417	-74.125	-73.7083	-73.2917	-72.875	-72.4583	-72.0417	-71.625	-71.2083	-70.7917	-70.375	-69.9583	-69.5417
-89.9583	-89.5417	-89.125	-88.7083	-88.2917	-87.875	-87.4583	-87.0417	-86.625	-86.2083	-85.7917	-85.375	-84.9583	-84.5417	-84.125	-83.7083	-83.2917	-82.875	-82.4583	-82.0417	-81.625	-81.2083	-80.7917	-80.375	-79.9583	-79.5417	-79.125	-78.7083	-78.2917	-77.875	-77.4583	-77.0417	-76.625	-76.2083	-75.7917	-75.375	-74.9583	-74.5417	-74.125	-73.7083	-73.2917	-72.875	-72.4583	-72.0417	-71.625	-71.2083	-70.7917	-70.375	-69.9583	-69.5417
-89.9583	-89.5417	-89.125	-88.7083	-88.2917	-87.875	-87.4583	-87.0417	-86.625	-86.2083	-85.7917	-85.375	-84.9583	-84.5417	-84.125	-83.7083	-83.2917	-82.875	-82.4583	-82.0417	-81.625	-81.2083	-80.7917	-80.375	-79.9583	-79.5417	-79.125	-78.7083	-78.2917	-77.875	-77.4583	-77.0417	-76.625	-76.2083	-75.7917	-75.375	-74.9583	-74.5417	-74.125	-73.7083	-73.2917	-72.875	-72.4583	-72.0417	-71.625	-71.2083	-70.7917	-70.375	-69.9583	-69.5417
-89.9583	-89.5417	-89.125	-88.7083	-88.2917	-87.875	-87.4583	-87.0417	-86.625	-86.2083	-85.7917	-85.375	-84.9583	-84.5417	-84.125	-83.7083	-83.2917	-82.875	-82.4583	-82.0417	-81.625	-81.2083	-80.7917	-80.375	-79.9583	-79.5417	-79.125	-78.7083	-78.2917	-77.875	-77.4583	-77.0417	-76.625	-76.2083	-75.7917	-75.375	-74.9583	-74.5417	-74.125	-73.7083	-73.2917	-72.875	-72.4583	-72.0417	-71.625	-71.2083	-70.7917	-70.375	-69.9583	-69.5417
-89.9583	-89.5417	-89.125	-88.7083	-88.2917	-87.875	-87.4583	-87.0417	-86.625	-86.2083	-85.7917	-85.375	-84.9583	-84.5417	-84.125	-83.7083	-83.2917	-82.875	-82.4583	-82.0417	-81.625	-81.2083	-80.7917	-80.375	-79.9583	-79.5417	-79.125	-78.7083	-78.2917	-77.875	-77.4583	-77.0417	-76.625	-76.2083	-75.7917	-75.375	-74.9583	-74.5417	-74.125	-73.7083	-73.2917	-72.875	-72.4583	-72.0417	-71.625	-71.2083	-70.7917	-70.375	-69.9583	-69.5417
-89.9583	-89.5417	-89.125	-88.7083	-88.2917	-87.875	-87.4583	-87.0417	-86.625	-86.2083	-85.7917	-85.375	-84.9583	-84.5417	-84.125	-83.7083	-83.2917	-82.875	-82.4583	-82.0417	-81.625	-81.2083	-80.7917	-80.375	-79.9583	-79.5417	-79.125	-78.7083	-78.2917	-77.875	-77.4583	-77.0417	-76.625	-76.2083	-75.7917	-75.375	-74.9583	-74.5417	-74.125	-73.7083	-73.2917	-72.875	-72.4583	-72.0417	-71.625	-71.2083	-70.7917	-70.375	-69.9583	-69.5417
-89.9583	-89.5417	-89.125	-88.7083	-88.2917	-87.875	-87.4583	-87.0417	-86.625	-86.2083	-85.7917	-85.375	-84.9583	-84.5417	-84.125	-83.7083	-83.2917	-82.875	-82.4583	-82.0417	-81.625	-81.2083	-80.7917	-80.375	-79.9583	-79.5417	-79.125	-78.7083	-78.2917	-77.875	-77.4583	-77.0417	-76.625	-76.2083	-75.7917	-75.375	-74.9583	-74.5417	-74.125	-73.7083	-73.2917	-72.875	-72.4583	-72.0417	-71.625	-71.2083	-70.7917	-70.375	-69.9583	-69.5417
-89.9583	-89.5417	-89.125	-88.7083	-88.2917	-87.875	-87.4583	-87.0417	-86.625	-86.2083	-85.7917	-85.375	-84.9583	-84.5417	-84.125	-83.7083	-83.2917	-82.875	-82.4583	-82.0417	-81.625	-81.2083	-80.7917	-80.375	-79.9583	-79.5417	-79.125	-78.7083	-78.2917	-77.875	-77.4583	-77.0417	-76.625	-76.2083	-75.7917	-75.375	-74.9583	-74.5417	-74.125	-73.7083	-73.2917	-72.875	-72.4583	-72.0417	-71.625	-71.2083	-70.7917	-70.375	-69.9583	-69.5417
-89.9583	-89.5417	-89.125	-88.7083	-88.2917	-87.875	-87.4583	-87.0417	-86.625	-86.2083	-85.7917	-85.375	-84.9583	-84.5417	-84.125	-83.7083	-83.2917	-82.875	-82.4583	-82.0417	-81.625	-81.2083	-80.7917	-80.375	-79.9583	-79.5417	-79.125	-78.7083	-78.2917	-77.875	-77.4583	-77.0417	-76.625	-76.2083	-75.7917	-75.375	-74.9583	-74.5417	-74.125	-73.7083	-73.2917	-72.875	-72.4583	-72.0417	-71.625	-71.2083	-70.7917	-70.375	-69.9583	-69.5417
-89.9583	-89.5417	-89.125	-88.7083	-88.2917	-87.875	-87.4583	-87.0417	-86.625	-86.2083	-85.7917	-85.375	-84.9583	-84.5417	-84.125	-83.7083	-83.2917	-82.875	-82.4583	-82.0417	-81.625	-81.2083	-80.7917	-80.375	-79.9583	-79.5417	-79.125	-78.7083	-78.2917	-77.875	-77.4583	-77.0417	-76.625	-76.2083	-75.7917	-75.375	-74.9583	-74.5417	-74.125	-73.7083	-73.2917	-72.875	-72.4583	-72.0417	-71.625	-71.2083	-70.7917	-70.375	-69.9583	-69.5417
-89.9583	-89.5417	-89.125	-88.7083	-88.2917	-87.875	-87.4583	-87.0417	-86.625	-86.2083	-85.7917	-85.375	-84.9583	-84.5417	-84.125	-83.7083	-83.2917	-82.875	-82.4583	-82.0417	-81.625	-81.2083	-80.7917	-80.375	-79.9583	-79.5417	-79.125	-78.7083	-78.2917	-77.875	-77.4583	-77.0417	-76.625	-76.2083	-75.7917	-75.375	-74.9583	-74.5417	-74.125	-73.7083	-73.2917	-72.875	-72.4583	-72.0417	-71.625	-71.2083	-70.7917	-70.375	-69.9583	-69.5417
-89.9583	-89.5417	-89.125	-88.7083	-88.2917	-87.875	-87.4583	-87.0417	-86.625	-86.2083	-85.7917	-85.375	-84.9583	-84.5417	-84.125	-83.7083	-83.2917	-82.875	-82.4583	-82.0417	-81.625	-81.2083	-80.7917	-80.375	-79.9583	-79.5417	-79.125	-78.7083	-78.2917	-77.875	-77.4583	-77.0417	-76.625	-76.2083	-75.7917	-75.375	-74.9583	-74.5417	-74.125	-73.7083	-73.2917	-72.875	-72.4583	-72.0417	-71.625	-71.2083	-70.7917	-70.375	-69.9583	-69.5417
-89.9583	-89.5417	-89.125	-88.7083	-88.2917	-87.875	-87.4583	-87.0417	-86.625	-86.2083	-85.7917	-85.375	-84.9583	-84.5417	-84.125	-83.7083	-83.2917	-82.875	-82.4583	-82.0417	-81.625	-81.2083	-80.7917	-80.375	-79.9583	-79.5417	-79.125	-78.7083	-78.2917	-77.875	-77.4583	-77.0417	-76.625	-76.2083	-75.7917	-75.375	-74.9583	-74.5417	-74.125	-73.7083	-73.2917	-72.875	-72.4583	-72.0417	-71.625	-71.2083	-70.7917	-70.375	-69.9583	-69.5417
-89.9583	-89.5417	-89.125	-88.7083	-88.2917	-87.875	-87.4583	-87.0417	-86.625	-86.2083	-85.7917	-85.375	-84.9583	-84.5417	-84.125	-83.7083	-83.2917	-82.875	-82.4583	-82.0417	-81.625	-81.2083	-80.7917	-80.375	-79.9583	-79.5417	-79.125	-78.7083	-78.2917	-77.875	-77.4583	-77.0417	-76.625	-76.2083	-75.7917	-75.375	-74.9583	-74.5417	-74.125	-73.7083	-73.2917	-72.875	-72.4583	-72.0417	-71.625	-71.2083	-70.7917	-70.375	-69.9583	-69.5417
-89.9583	-89.5417	-89.125	-88.7083	-88.2917	-87.875	-87.4583	-87.0417	-86.625	-86.2083	-85.7917	-85.375	-84.9583	-84.5417	-84.125	-83.7083	-83.2917	-82.875	-82.4583	-82.0417	-81.625	-81.2083	-80.7917	-80.375	-79.9583	-79.5417	-79.125	-78.7083	-78.2917	-77.875	-77.4583	-77.0417	-76.625	-76.2083	-75.7917	-75.375	-74.9583	-74.5417	-74.125	-73.7083	-73.2917	-72.875	-72.4583	-72.0417	-71.625	-71.2083	-70.7917	-70.375	-69.9583	-69.5417
-89.9583	-89.5417	-89.125	-88.7083	-88.2917	-87.875	-87.4583	-87.0417	-86.625	-86.2083	-85.7917	-85.375	-84.9583	-84.5417	-84.125	-83.7083	-83.2917	-82.875	-82.4583	-82.0417	-81.625	-81.2083	-80.7917	-80.375	-79.9583	-79.5417	-79.125	-78.7083	-78.2917	-77.875	-77.4583	-77.0417	-76.625	-76.2083	-75.7917	-75.375	-74.9583	-74.5417	-74.125	-73.7083	-73.2917	-72.875	-72.4583	-72.0417	-71.625	-71.2083	-70.7917	-70.375	-69.9583	-69.5417
-89.9583	-89.5417	-89.125	-88.7083	-88.2917	-87.875	-87.4583	-87.0417	-86.625	-86.2083	-85.7917	-85.375	-84.9583	-84.5417	-84.125	-83.7083	-83.2917	-82.875	-82.4583	-82.0417	-81.625	-81.2083	-80.7917	-80.375	-79.9583	-79.5417	-79.125	-78.7083	-78.2917	-77.875	-77.4583	-77.0417	-76.625	-76.2083	-75.7917	-75.375	-74.9583	-74.5417	-74.125	-73.7083	-73.2917	-72.875	-72.4583	-72.0417	-71.625	-71.2083	-70.7917	-70.375	-69.9583	-69.5417
-89.9583	-89.5417	-89.125	-88.7083	-88.2917	-87.875	-87.4583	-87.0417	-86.625	-86.2083	-85.7917	-85.375	-84.9583	-84.5417	-84.125	-83.7083	-83.2917	-82.875	-82.4583	-82.0417	-81.625	-81.2083	-80.7917	-80.375	-79.9583	-79.5417	-79.125	-78.7083	-78.2917	-77.875	-77.4583	-77.0417	-76.625	-76.2083	-75.7917	-75.375	-74.9583	-74.5417	-74.125	-73.7083	-73.2917	-72.875	-72.4583	-72.0417	-71.625	-71.2083	-70.7917	-70.375	-69.9583	-69.5417
-89.9583	-89.5417	-89.125	-88.7083	-88.2917	-87.875	-87.4583	-87.0417	-86.625	-86.2083	-85.7917	-85.375	-84.9583	-84.5417	-84.125	-83.7083	-83.2917	-82.875	-82.4583	-82.0417	-81.625	-81.2083	-80.7917	-80.375	-79.9583	-79.5417	-79.125	-78.7083	-78.2917	-77.875	-77.4583	-77.0417	-76.625	-76.2083	-75.7917	-75.375	-74.9583	-74.5417	-74.125	-73.7083	-73.2917	-72.875	-72.4583	-72.0417	-71.625	-71.2083	-70.7917	-70.375	-69.9583	-69.5417
-89.9583	-89.5417	-89.125	-88.7083	-88.2917	-87.875	-87.4583	-87.0417	-86.625	-86.2083	-85.7917	-85.375	-84.9583	-84.5417	-84.125	-83.7083	-83.2917	-82.875	-82.4583	-82.0417	-81.625	-81.2083	-80.7917	-80.375	-79.9583	-79.5417	-79.125	-78.7083	-78.2917	-77.875	-77.4583	-77.0417	-76.625	-76.2083	-75.7917	-75.375	-74.9583	-74.5417	-74.125	-73.7083	-73.2917	-72.875	-72.4583	-72.0417	-71.625	-71.2083	-70.7917	-70.375	-69.9583	-69.5417
-89.9583	-89.5417	-89.125	-88.7083	-88.2917	-87.875	-87.4583	-87.0417	-86.625	-86.2083	-85.7917	-85.375	-84.9583	-84.5417	-84.125	-83.7083	-83.2917	-82.875	-82.4583	-82.0417	-81.625	-81.2083	-80.7917	-80.375	-79.9583	-79.5417	-79.125	-78.7083	-78.2917	-77.875	-77.4583	-77.0417	-76.625	-76.2083	-75.7917	-75.375	-74.9583	-74.5417	-74.125	-73.7083	-73.2917	-72.875	-72.4583	-72.0417	-71.625	-71.2083	-70.7917	-70.375	-69.9583	-69.5417
-89.9583	-89.5417	-89.125	-88.7083	-88.2917	-87.875	-87.4583	-87.0417	-86.625	-86.2083	-85.7917	-85.375	-84.9583	-84.5417	-84.125	-83.7083	-83.2917	-82.875	-82.4583	-82.0417	-81.625	-81.2083	-80.7917	-80.375	-79.9583	-79.5417	-79.125	-78.7083	-78.2917	-77.875	-77.4583	-77.0417	-76.625	-76.2083	-75.7917	-75.375	-74.9583	-74.5417	-74.125	-73.7083	-73.2917	-72.875	-72.4583	-72.0417	-71.625	-71.2083	-70.7917	-70.375	-69.9583	-69.5417
-89.9583	-89.5417	-89.125	-88.7083	-88.2917	-87.875	-87.4583	-87.0417	-86.625	-86.2083	-85.7917	-85.375	-84.9583	-84.5417	-84.125	-83.7083	-83.2917	-82.875	-82.4583	-82.0417	-81.625	-81.2083	-80.7917	-80.375	-79.9583	-79.5417	-79.125	-78.7083	-78.2917	-77.875	-77.4583	-77.0417	-76.625	-76.2083	-75.7917	-75.375	-74.9583	-74.5417	-74.125	-73.7083	-73.2917	-72.875	-72.4583	-72.0417	-71.625	-71.2083	-70.7917	-70.375	-69.9583	-69.5417
-89.9583	-89.5417	-89.125	-88.7083	-88.2917	-87.875	-87.4583	-87.0417	-86.625	-86.2083	-85.7917	-85.375	-84.9583	-84.5417	-84.125	-83.7083	-83.2917	-82.875	-82.4583	-82.0417	-81.625	-81.2083	-80.7917	-80.375	-79.9583	-79.5417	-79.125	-78.7083	-78.2917	-77.875	-77.4583	-77.0417	-76.625	-76.2083	-75.7917	-75.375	-74.9583	-74.5417	-74.125	-73.7083	-73.2917	-72.875	-72.4583	-72.0417	-71.625	-71.2083	-70.7917	-70.375	-69.9583	-69.5417
-89.9583	-89.5417	-89.125	-88.7083	-88.2917	-87.875	-87.4583	-87.0417	-86.625	-86.2083	-85.7917	-85.375	-84.9583	-84.5417	-84.125	-83.7083	-83.2917	-82.875	-82.4583	-82.0417	-81.625	-81.2083	-80.7917	-80.375	-79.9583	-79.5417	-79.125	-78.7083	-78.2917	-77.875	-77.4583	-77.0417	-76.625	-76.2083	-75.7917	-75.375	-74.9583	-74.5417	-74.125	-73.7083	-73.2917	-72.875	-72.4583	-72.0417	-71.625	-71.2083	-70.7917	-70.375	-69.9583	-69.5417
-89.9583	-89.5417	-89.125	-88.7083	-88.2917	-87.875	-87.4583	-87.0417	-86.625	-86.2083	-85.7917	-85.375	-84.9583	-84.5417	-84.125	-83.7083	-83.2917	-82.875	-82.4583	-82.0417	-81.625	-81.2083	-80.7917	-80.375	-79.9583	-79.5417	-79.125	-78.7083	-78.2917	-77.875	-77.4583	-77.0417	-76.625	-76.2083	-75.7917	-75.375	-74.9583	-74.5417	-74.125	-73.7083	-73.2917	-72.875	-72.4583	-72.0417	-71.625	-71.2083	-70.7917	-70.375	-69.9583	-69.5417
-89.9583	-89.5417	-89.125	-88.7083	-88.2917	-87.875	-87.4583	-87.0417	-86.625	-86.2083	-85.7917	-85.375	-84.9583	-84.5417	-84.125	-83.7083	-83.2917	-82.875	-82.4583	-82.0417	-81.625	-81.2083	-80.7917	-80.375	-79.9583	-79.5417	-79.125	-78.7083	-78.2917	-77.875	-77.4583	-77.0417	-76.625	-76.2083	-75.7917	-75.375	-74.9583	-74.5417	-74.125	-73.7083	-73.2917	-72.875	-72.4583	-72.0417	-71.625	-71.2083	-70.7917	-70.375	-69.9583	-69.5417
-89.9583	-89.5417	-89.125	-88.7083	-88.2917	-87.875	-87.4583	-87.0417	-86.625	-86.2083	-85.7917	-85.375	-84.9583	-84.5417	-84.125	-83.7083	-83.2917	-82.875	-82.4583	-82.0417	-81.625	-81.2083	-80.7917	-80.375	-79.9583	-79.5417	-79.125	-78.7083	-78.2917	-77.875	-77.4583	-77.0417	-76.625	-76.2083	-75.7917	-75.375	-74.9583	-74.5417	-74.125	-73.7083	-73.2917	-72.875	-72.4583	-72.0417	-71.625	-71.2083	-70.7917	-70.375	-69.9583	-69.5417
-89.9583	-89.5417	-89.125	-88.7083	-88.2917	-87.875	-87.4583	-87.0417	-86.625	-86.2083	-85.7917	-85.375	-84.9583	-84.5417	-84.125	-83.7083	-83.2917	-82.875	-82.4583	-82.0417	-81.625	-81.2083	-80.7917	-80.375	-79.9583	-79.5417	-79.125	-78.7083	-78.2917	-77.875	-77.4583	-77.0417	-76.625	-76.2083	-75.7917	-75.375	-74.9583	-74.5417	-74.125	-73.7083	-73.2917	-72.875	-72.4583	-72.0417	-71.625	-71.2083	-70.7917	-70.375	-69.9583	-69.5417
-89.9583	-89.5417	-89.125	-88.7083	-88.2917	-87.875	-87.4583	-87.0417	-86.625	-86.2083	-85.7917	-85.375	-84.9583	-84.5417	-84.125	-83.7083	-83.2917	-82.875	-82.4583	-82.0417	-81.625	-81.2083	-80.7917	-80.375	-79.9583	-79.5417	-79.125	-78.7083	-78.2917	-77.875	-77.4583	-77.0417	-76.625	-76.2083	-75.7917	-75.375	-74.9583	-74.5417	-74.125	-73.7083	-73.2917	-72.875	-72.4583	-72.0417	-71.625	-71.2083	-70.7917	-70.375	-69.9583	-69.5417
-89.9583	-89.5417	-89.125	-88.7083	-88.2917	-87.875	-87.4583	-87.0417	-86.625	-86.2083	-85.7917	-85.375	-84.9583	-84.5417	-84.125	-83.7083	-83.2917	-82.875	-82.4583	-82.0417	-81.625	-81.2083	-80.7917	-80.375	-79.9583	-79.5417	-79.125	-78.7083	-78.2917	-77.875	-77.4583	-77.0417	-76.625	-76.2083	-75.7917	-75.375	-74.9583	-74.5417	-74.125	-73.7083	-73.2917	-72.875	-72.4583	-72.0417	-71.625	-71.2083	-70.7917	-70.375	-69.9583	-69.5417
-89.9583	-89.5417	-89.125	-88.7083	-88.2917	-87.875	-87.4583	-87.0417	-86.625	-86.2083	-85.7917	-85.375	-84.9583	-84.5417	-84.125	-83.7083	-83.2917	-82.875	-82.4583	-82.0417	-81.625	-81.2083	-80.7917	-80.375	-79.9583	-79.5417	-79.125	-78.7083	-78.2917	-77.875	-77.4583	-77.0417	-76.625	-76.2083	-75.7917	-75.375	-74.9583	-74.5417	-74.125	-73.7083	-73.2917	-72.875	-72.4583	-72.0417	-71.625	-71.2083	-70.7917	-70.375	-69.9583	-69.5417
-89.9583	-89.5417	-89.125	-88.7083	-88.2917	-87.875	-87.4583	-87.0417	-86.625	-86.2083	-85.7917	-85.375	-84.9583	-84.5417	-84.125	-83.7083	-83.2917	-82.875	-82.4583	-82.0417	-81.625	-81.2083	-80.7917	-80.375	-79.9583	-79.5417	-79.125	-78.7083	-78.2917	-77.875	-77.4583	-77.0417	-76.625	-76.2083	-75.7917	-75.375	-74.9583	-74.5417	-74.125	-73.7083	-73.2917	-72.875	-72.4583	-72.0417	-71.625	-71.2083	-70.7917	-70.375	-69.9583	-69.5417
-89.9583	-89.5417	-89.125	-88.7083	-88.2917	-87.875	-87.4583	-87.0417	-86.625	-86.2083	-85.7917	-85.375	-84.9583	-84.5417	-84.125	-83.7083	-83.2917	-82.875	-82.4583	-82.0417	-81.625	-81.2083	-80.7917	-80.375	-79.9583	-79.5417	-79.125	-78.7083	-78.2917	-77.875	-77.4583	-77.0417	-76.625	-76.2083	-75.7917	-75.375	-74.9583	-74.5417	-74.125	-73.7083	-73.2917	-72.875	-72.4583	-72.0417	-71.625	-71.2083	-70.7917	-70.375	-69.9583	-69.5417
-89.9583	-89.5417	-89.125	-88.7083	-88.2917	-87.875	-87.4583	-87.0417	-86.625	-86.2083	-85.7917	-85.375	-84.9583	-84.5417	-84.125	-83.7083	-83.2917	-82.875	-82.4583	-82.0417	-81.625	-81.2083	-80.7917	-80.375	-79.9583	-79.5417	-79.125	-78.7083	-78.2917	-77.875	-77.4583	-77.0417	-76.625	-76.2083	-75.7917	-75.375	-74.9583	-74.5417	-74.125	-73.7083	-73.2917	-72.875	-72.4583	-72.0417	-71.625	-71.2083	-70.7917	-70.375	-69.9583	-69.5417
-89.9583	-89.5417	-89.125	-88.7083	-88.2917	-87.875	-87.4583	-87.0417	-86.625	-86.2083	-85.7917	-85.375	-84.9583	-84.5417	-84.125	-83.7083	-83.2917	-82.875	-82.4583	-82.0417	-81.625	-81.2083	-80.7917	-80.375	-79.9583	-79.5417	-79.125	-78.7083	-78.2917	-77.875	-77.4583	-77.0417	-76.625	-76.2083	-75.7917	-75.375	-74.9583	-74.5417	-74.125	-73.7083	-73.2917	-72.875	-72.4583	-72.0417	-71.625	-71.2083	-70.7917	-70.375	-69.9583	-69.5417
-89.9583	-89.5417	-89.125	-88.7083	-88.2917	-87.875	-87.4583	-87.0417	-86.625	-86.2083	-85.7917	-85.375	-84.9583	-84.5417	-84.125	-83.7083	-83.2917	-82.875	-82.4583	-82.0417	-81.625	-81.2083	-80.7917	-80.375	-79.9583	-79.5417	-79.125	-78.7083	-78.2917	-77.875	-77.4583	-77.0417	-76.625	-76.2083	-75.7917	-75.375	-74.9583	-74.5417	-74.125	-73.7083	-73.2917	-72.875	-72.4583	-72.0417	-71.625	-71.2083	-70.7917	-70.375	-69.9583	-69.5417
-89.9583	-89.5417	-89.125	-88.7083	-88.2917	-87.875	-87.4583	-87.0417	-86.625	-86.2083	-85.7917	-85.375	-84.9583	-84.5417	-84.125	-83.7083	-83.2917	-82.875	-82.4583	-82.0417	-81.625	-81.2083	-80.7917	-80.375	-79.9583	-79.5417	-79.125	-78.7083	-78.2917	-77.875	-77.4583	-77.0417	-76.625	-76.2083	-75.7917	-75.375	-74.9583	-74.5417	-74.125	-73.7083	-73.2917	-72.875	-72.4583	-72.0417	-71.625	-71.2083	-70.7917	-70.375	-69.9583	-69.5417
-89.9583	-89.5417	-89.125	-88.7083	-88.2917	-87.875	-87.4583	-87.0417	-86.625	-86.2083	-85.7917	-85.375	-84.9583	-84.5417	-84.125	-83.7083	-83.2917	-82.875	-82.4583	-82.0417	-81.625	-81.2083	-80.7917	-80.375	-79.9583	-79.5417	-79.125	-78.7083	-78.2917	-77.875	-77.4583	-77.0417	-76.625	-76.2083	-75.7917	-75.375	-74.9583	-74.5417	-74.125	-73.7083	-73.2917	-72.875	-72.4583	-72.0417	-71.625	-71.2083	-70.7917	-70.375	-69.9583	-69.5417
-89.9583	-89.5417	-89.125	-88.7083	-88.2917	-87.875	-87.4583	-87.0417	-86.625	-86.2083	-85.7917	-85.375	-84.9583	-84.5417	-84.125	-83.7083	-83.2917	-82.875	-82.4583	-82.0417	-81.625	-81.2083	-80.7917	-80.375	-79.9583	-79.5417	-79.125	-78.7083	-78.2917	-77.875	-77.4583	-77.0417	-76.625	-76.2083	-75.7917	-75.375	-74.9583	-74.5417	-74.125	-73.7083	-73.2917	-72.875	-72.4583	-72.0417	-71.625	-71.2083	-70.7917	-70.375	-69.9583	-69.5417
-89.9583	-89.5417	-89.125	-88.7083	-88.2917	-87.875	-87.4583	-87.0417	-86.625	-86.2083	-85.7917	-85.375	-84.9583	-84.5417	-84.125	-83.7083	-83.2917	-82.875	-82.4583	-82.0417	-81.625	-81.2083	-80.7917	-80.375	-79.9583	-79.5417	-79.125	-78.7083	-78.2917	-77.875	-77.4583	-77.0417	-76.625	-76.2083	-75.7917	-75.375	-74.9583	-74.5417	-74.125	-73.7083	-73.2917	-72.875	-72.4583	-72.0417	-71.625	-71.2083	-70.7917	-70.375	-69.9583	-69.5417
-89.9583	-89.5417	-89.125	-88.7083	-88.2917	-87.875	-87.4583	-87.0417	-86.625	-86.2083	-85.7917	-85.375	-84.9583	-84.5417	-84.125	-83.7083	-83.2917	-82.875	-82.4583	-82.0417	-81.625	-81.2083	-80.7917	-80.375	-79.9583	-79.5417	-79.125	-78.7083	-78.2917	-77.875	-77.4583	-77.0417	-76.625	-76.2083	-75.7917	-75.375	-74.9583	-74.5417	-74.125	-73.7083	-73.2917	-72.875	-72.4583	-72.0417	-71.625	-71.2083	-70.7917	-70.375	-69.9583	-69.5417
-89.9583	-89.5417	-89.125	-88.7083	-88.2917	-87.875	-87.4583	-87.0417	-86.625	-86.2083	-85.7917	-85.375	-84.9583	-84.5417	-84.125	-83.7083	-83.2917	-82.875	-82.4583	-82.0417	-81.625	-81.2083	-80.7917	-80.375	-79.9583	-79.5417	-79.125	-78.7083	-78.2917	-77.875	-77.4583	-77.0417	-76.625	-76.2083	-75.7917	-75.375	-74.9583	-74.5417	-74.125	-73.7083	-73.2917	-72.875	-72.4583	-72.0417	-71.625	-71.2083	-70.7917	-70.375	-69.9583	-69.5417
-89.9583	-89.5417	-89.125	-88.7083	-88.2917	-87.875	-87.4583	-87.0417	-86.625	-86.2083	-85.7917	-85.375	-84.9583	-84.5417	-84.125	-83.7083	-83.2917	-82.875	-82.4583	-82.0417	-81.625	-81.2083	-80.7917	-80.375	-79.9583	-79.5417	-79.125	-78.7083	-78.2917	-77.875	-77.4583	-77.0417	-76.625	-76.2083	-75.7917	-75.375	-74.9583	-74.5417	-74.125	-73.7083	-73.2917	-72.875	-72.4583	-72.0417	-71.625	-71.2083	-70.7917	-70.375	-69.9583	-69.5417
-89.9583	-89.5417	-89.125	-88.7083	-88.2917	-87.875	-87.4583	-87.0417	-86.625	-86.2083	-85.7917	-85.375	-84.9583	-84.5417	-84.125	-83.7083	-83.2917	-82.875	-82.4583	-82.0417	-81.625	-81.2083	-80.7917	-80.375	-79.9583	-79.5417	-79.125	-78.7083	-78.2917	-77.875	-77.4583	-77.0417	-76.625	-76.2083	-75.7917	-75.375	-74.9583	-74.5417	-74.125	-73.7083	-73.2917	-72.875	-72.4583	-72.0417	-71.625	-71.2083	-70.7917	-70.375	-69.9583	-69.5417
-89.9583	-89.5417	-89.125	-88.7083	-88.2917	-87.875	-87.4583	-87.0417	-86.625	-86.2083	-85.7917	-85.375	-84.9583	-84.5417	-84.125	-83.7083	-83.2917	-82.875	-82.4583	-82.0417	-81.625	-81.2083	-80.7917	-80.375	-79.9583	-79.5417	-79.125	-78.7083	-78.2917	-77.875	-77.4583	-77.0417	-76.625	-76.2083	-75.7917	-75.375	-74.9583	-74.5417	-74.125	-73.7083	-73.2917	-72.875	-72.4583	-72.0417	-71.625	-71.2083	-70.7917	-70.375	-69.9583	-69.5417
-89.9583	-89.5417	-89.125	-88.7083	-88.2917	-87.875	-87.4583	-87.0417	-86.625	-86.2083	-85.7917	-85.375	-84.9583	-84.5417	-84.125	-83.7083	-83.2917	-82.875	-82.4583	-82.0417	-81.625	-81.2083	-80.7917	-80.375	-79.9583	-79.5417	-79.125	-78.7083	-78.2917	-77.875	-77.4583	-77.0417	-76.625	-76.2083	-75.7917	-75.375	-74.9583	-74.5417	-74.125	-73.7083	-73.2917	-72.875	-72.4583	-72.0417	-71.625	-71.2083	-70.7917	-70.375	-69.9583	-69.5417
-89.9583	-89.5417	-89.125	-88.7083	-88.2917	-87.875	-87.4583	-87.0417	-86.625	-86.2083	-85.7917	-85.375	-84.9583	-84.5417	-84.125	-83.7083	-83.2917	-82.875	-82.4583	-82.0417	-81.625	-81.2083	-80.7917	-80.375	-79.9583	-79.5417	-79.125	-78.7083	-78.2917	-77.875	-77.4583	-77.0417	-76.625	-76.2083	-75.7917	-75.375	-74.9583	-74.5417	-74.125	-73.7083	-73.2917	-72.875	-72.4583	-72.0417	-71.625	-71.2083	-70.7917	-70.375	-69.9583	-69.5417
-89.9583	-89.5417	-89.125	-88.7083	-88.2917	-87.875	-87.4583	-87.0417	-86.625	-86.2083	-85.7917	-85.375	-84.9583	-84.5417	-84.125	-83.7083	-83.2917	-82.875	-82.4583	-82.0417	-81.625	-81.2083	-80.7917	-80.375	-79.9583	-79.5417	-79.125	-78.7083	-78.2917	-77.875	-77.4583	-77.0417	-76.625	-76.2083	-75.7917	-75.375	-74.9583	-74.5417	-74.125	-73.7083	-73.2917	-72.875	-72.4583	-72.0417	-71.625	-71.2083	-70.7917	-70.375	-69.9583	-69.5417
-89.9583	-89.5417	-89.125	-88.7083	-88.2917	-87.875	-87.4583	-87.0417	-86.625	-86.2083	-85.7917	-85.375	-84.9583	-84.5417	-84.125	-83.7083	-83.2917	-82.875	-82.4583	-82.0417	-81.625	-81.2083	-80.7917	-80.375	-79.9583	-79.5417	-79.125	-78.7083	-78.2917	-77.875	-77.4583	-77.0417	-76.625	-76.2083	-75.7917	-75.375	-74.9583	-74.5417	-74.125	-73.7083	-73.2917	-72.875	-72.4583	-72.0417	-71.625	-71.2083	-70.7917	-70.375	-69.9583	-69.5417
-89.9583	-89.5417	-89.125	-88.7083	-88.2917	-87.875	-87.4583	-87.0417	-86.625	-86.2083	-85.7917	-85.375	-84.9583	-84.5417	-84.125	-83.7083	-83.2917	-82.875	-82.4583	-82.0417	-81.625	-81.2083	-80.7917	-80.375	-79.9583	-79.5417	-79.125	-78.7083	-78.2917	-77.875	-77.4583	-77.0417	-76.625	-76.2083	-75.7917	-75.375	-74.9583	-74.5417	-74.125	-73.7083	-73.2917	-72.875	-72.4583	-72.0417	-71.625	-71.2083	-70.7917	-70.375	-69.9583	-69.5417
-89.9583	-89.5417	-89.125	-88.7083	-88.2917	-87.875	-87.4583	-87.0417	-86.625	-86.2083	-85.7917	-85.375	-84.9583	-84.5417	-84.125	-83.7083	-83.2917	-82.875	-82.4583	-82.0417	-81.625	-81.2083	-80.7917	-80.375	-79.9583	-79.5417	-79.125	-78.7083	-78.2917	-77.875	-77.4583	-77.0417	-76.625	-76.2083	-75.7917	-75.375	-74.9583	-74.5417	-74.125	-73.7083	-73.2917	-72.875	-72.4583	-72.0417	-71.625	-71.2083	-70.7917	-70.375	-69.9583	-69.5417
-89.9583	-89.5417	-89.125	-88.7083	-88.2917	-87.875	-87.4583	-87.0417	-86.625	-86.2083	-85.7917	-85.375	-84.9583	-84.5417	-84.125	-83.7083	-83.2917	-82.875	-82.4583	-82.0417	-81.625	-81.2083	-80.7917	-80.375	-79.9583	-79.5417	-79.125	-78.7083	-78.2917	-77.875	-77.4583	-77.0417	-76.625	-76.2083	-75.7917	-75.375	-74.9583	-74.5417	-74.125	-73.7083	-73.2917	-72.875	-72.4583	-72.0417	-71.625	-71.2083	-70.7917	-70.375	-69.9583	-69.5417
-89.9583	-89.5417	-89.125	-88.7083	-88.2917	-87.875	-87.4583	-87.0417	-86.625	-86.2083	-85.7917	-85.375	-84.9583	-84.5417	-84.125	-83.7083	-83.2917	-82.875	-82.4583	-82.0417	-81.625	-81.2083	-80.7917	-80.375	-79.9583	-79.5417	-79.125	-78.7083	-78.2917	-77.875	-77.4583	-77.0417	-76.625	-76.2083	-75.7917	-75.375	-74.9583	-74.5417	-74.125	-73.7083	-73.2917	-72.875	-72.4583	-72.0417	-71.625	-71.2083	-70.7917	-70.375	-69.9583	-69.5417
-89.9583	-89.5417	-89.125	-88.7083	-88.2917	-87.875	-87.4583	-87.0417	-86.625	-86.2083	-85.7917	-85.375	-84.9583	-84.5417	-84.125	-83.7083	-83.2917	-82.875	-82.4583	-82.0417	-81.625	-81.2083	-80.7917	-80.375	-79.9583	-79.5417	-79.125	-78.7083	-78.2917	-77.875	-77.4583	-77.0417	-76.625	-76.2083	-75.7917	-75.375	-74.9583	-74.5417	-74.125	-73.7083	-73.2917	-72.875	-72.4583	-72.0417	-71.625	-71.2083	-70.7917	-70.375	-69.9583	-69.5417
-89.9583	-89.5417	-89.125	-88.7083	-88.2917	-87.875	-87.4583	-87.0417	-86.625	-86.2083	-85.7917	-85.375	-84.9583	-84.5417	-84.125	-83.7083	-83.2917	-82.875	-82.4583	-82.0417	-81.625	-81.2083	-80.7917	-80.375	-79.9583	-79.5417	-79.125	-78.7083	-78.2917	-77.875	-77.4583	-77.0417	-76.625	-76.2083	-75.7917	-75.375	-74.9583	-74.5417	-74.125	-73.7083	-73.2917	-72.875	-72.4583	-72.0417	-71.625	-71.2083	-70.7917	-70.375	-69.9583	-69.5417
-89.9583	-89.5417	-89.125	-88.7083	-88.2917	-87.875	-87.4583	-87.0417	-86.625	-86.2083	-85.7917	-85.375	-84.9583	-84.5417	-84.125	-83.7083	-83.2917	-82.875	-82.4583	-82.0417	-81.625	-81.2083	-80.7917	-80.375	-79.9583	-79.5417	-79.125	-78.7083	-78.2917	-77.875	-77.4583	-77.0417	-76.625	-76.2083	-75.7917	-75.375	-74.9583	-74.5417	-74.125	-73.7083	-73.2917	-72.875	-72.4583	-72.0417	-71.625	-71.2083	-70.7917	-70.375	-69.9583	-69.5417
-89.9583	-89.5417	-89.125	-88.7083	-88.2917	-87.875	-87.4583	-87.0417	-86.625	-86.2083	-85.7917	-85.375	-84.9583	-84.5417	-84.125	-83.7083	-83.2917	-82.875	-82.4583	-82.0417	-81.625	-81.2083	-80.7917	-80.375	-79.9583	-79.5417	-79.125	-78.7083	-78.2917	-77.875	-77.4583	-77.0417	-76.625	-76.2083	-75.7917	-75.375	-74.9583	-74.5417	-74.125	-73.7083	-73.2917	-72.875	-72.4583	-72.0417	-71.625	-71.2083	-70.7917	-70.375	-69.9583	-69.5417
-89.9583	-89.5417	-89.125	-88.7083	-88.2917	-87.875	-87.4583	-87.0417	-86.625	-86.2083	-85.7917	-85.375	-84.9583	-84.5417	-84.125	-83.7083	-83.2917	-82.875	-82.4583	-82.0417	-81.625	-81.2083	-80.7917	-80.375	-79.9583	-79.5417	-79.125	-78.7083	-78.2917	-77.875	-77.4583	-77.0417	-76.625	-76.2083	-75.7917	-75.375	-74.9583	-74.5417	-74.125	-73.7083	-73.2917	-72.875	-72.4583	-72.0417	-71.625	-71.2083	-70.7917	-70.375	-69.9583	-69.5417
-89.9583	-89.5417	-89.125	-88.7083	-88.2917	-87.875	-87.4583	-87.0417	-86.625	-86.2083	-85.7917	-85.375	-84.9583	-84.5417	-84.125	-83.7083	-83.2917	-82.875	-82.4583	-82.0417	-81.625	-81.2083	-80.7917	-80.375	-79.9583	-79.5417	-79.125	-78.7083	-78.2917	-77.875	-77.4583	-77.0417	-76.625	-76.2083	-75.7917	-75.375	-74.9583	-74.5417	-74.125	-73.7083	-73.2917	-72.875	-72.4583	-72.0417	-71.625	-71.2083	-70.7917	-70.375	-69.9583	-69.5417
-89.9583	-89.5417	-89.125	-88.7083	-88.2917	-87.875	-87.4583	-87.0417	-86.625	-86.2083	-85.7917	-85.375	-84.9583	-84.5417	-84.125	-83.7083	-83.2917	-82.875	-82.4583	-82.0417	-81.625	-81.2083	-80.7917	-80.375	-79.9583	-79.5417	-79.125	-78.7083	-78.2917	-77.875	-77.4583	-77.0417	-76.625	-76.2083	-75.7917	-75.375	-74.9583	-74.5417	-74.125	-73.7083	-73.2917	-72.875	-72.4583	-72.0417	-71.625	-71.2083	-70.7917	-70.375	-69.9583	-69.5417
-89.9583	-89.5417	-89.125	-88.7083	-88.2917	-87.875	-87.4583	-87.0417	-86.625	-86.2083	-85.7917	-85.375	-84.9583	-84.5417	-84.125	-83.7083	-83.2917	-82.875	-82.4583	-82.0417	-81.625	-81.2083	-80.7917	-80.375	-79.9583	-79.5417	-79.125	-78.7083	-78.2917	-77.875	-77.4583	-77.0417	-76.625	-76.2083	-75.7917	-75.375	-74.9583	-74.5417	-74.125	-73.7083	-73.2917	-72.875	-72.4583	-72.0417	-71.625	-71.2083	-70.7917	-70.375	-69.9583	-69.5417
-89.9583	-89.5417	-89.125	-88.7083	-88.2917	-87.875	-87.4583	-87.0417	-86.625	-86.2083	-85.7917	-85.375	-84.9583	-84.5417	-84.125	-83.7083	-83.2917	-82.875	-82.4583	-82.0417	-81.625	-81.2083	-80.7917	-80.375	-79.9583	-79.5417	-79.125	-78.7083	-78.2917	-77.875	-77.4583	-77.0417	-76.625	-76.2083	-75.7917	-75.375	-74.9583	-74.5417	-74.125	-73.7083	-73.2917	-72.875	-72.4583	-72.0417	-71.625	-71.2083	-70.7917	-70.375	-69.9583	-69.5417
-89.9583	-89.5417	-89.125	-88.7083	-88.2917	-87.875	-87.4583	-87.0417	-86.625	-86.2083	-85.7917	-85.375	-84.9583	-84.5417	-84.125	-83.7083	-83.2917	-82.875	-82.4583	-82.0417	-81.625	-81.2083	-80.7917	-80.375	-79.9583	-79.5417	-79.125	-78.7083	-78.2917	-77.875	-77.4583	-77.0417	-76.625	-76.2083	-75.7917	-75.375	-74.9583	-74.5417	-74.125	-73.7083	-73.2917	-72.875	-72.4583	-72.0417	-71.625	-71.2083	-70.7917	-70.375	-69.9583	-69.5417
-89.9583	-89.5417	-89.125	-88.7083	-88.2917	-87.875	-87.4583	-87.0417	-86.625	-86.2083	-85.7917	-85.375	-84.9583	-84.5417	-84.125	-83.7083	-83.2917	-82.875	-82.4583	-82.0417	-81.625	-81.2083	-80.7917	-80.375	-79.9583	-79.5417	-79.125	-78.7083	-78.2917	-77.875	-77.4583	-77.0417	-76.625	-76.2083	-75.7917	-75.375	-74.9583	-74.5417	-74.125	-73.7083	-73.2917	-72.875	-72.4583	-72.0417	-71.625	-71.2083	-70.7917	-70.375	-69.9583	-69.5417
-89.9583	-89.5417	-89.125	-88.7083	-88.2917	-87.875	-87.4583	-87.0417	-86.625	-86.2083	-85.7917	-85.375	-84.9583	-84.5417	-84.125	-83.7083	-83.2917	-82.875	-82.4583	-82.0417	-81.625	-81.2083	-80.7917	-80.375	-79.9583	-79.5417	-79.125	-78.7083	-78.2917	-77.875	-77.4583	-77.0417	-76.625	-76.2083	-75.7917	-75.375	-74.9583	-74.5417	-74.125	-73.7083	-73.2917	-72.875	-72.4583	-72.0417	-71.625	-71.2083	-70.7917	-70.375	-69.9583	-69.5417
-89.9583	-89.5417	-89.125	-88.7083	-88.2917	-87.875	-87.4583	-87.0417	-86.625	-86.2083	-85.7917	-85.375	-84.9583	-84.5417	-84.125	-83.7083	-83.2917	-82.875	-82.4583	-82.0417	-81.625	-81.2083	-80.7917	-80.375	-79.9583	-79.5417	-79.125	-78.7083	-78.2917	-77.875	-77.4583	-77.0417	-76.625	-76.2083	-75.7917	-75.375	-74.9583	-74.5417	-74.125	-73.7083	-73.2917	-72.875	-72.4583	-72.0417	-71.625	-71.2083	-70.7917	-70.375	-69.9583	-69.5417
-89.9583	-89.5417	-89.125	-88.7083	-88.2917	-87.875	-87.4583	-87.0417	-86.625	-86.2083	-85.7917	-85.375	-84.9583	-84.5417	-84.125	-83.7083	-83.2917	-82.875	-82.4583	-82.0417	-81.625	-81.2083	-80.7917	-80.375	-79.9583	-79.5417	-79.125	-78.7083	-78.2917	-77.875	-77.4583	-77.0417	-76.625	-76.2083	-75.7917	-75.375	-74.9583	-74.5417	-74.125	-73.7083	-73.2917	-72.875	-72.4583	-72.0417	-71.625	-71.2083	-70.7917	-70.375	-69.9583	-69.5417
-89.9583	-89.5417	-89.125	-88.7083	-88.2917	-87.875	-87.4583	-87.0417	-86.625	-86.2083	-85.7917	-85.375	-84.9583	-84.5417	-84.125	-83.7083	-83.2917	-82.875	-82.4583	-82.0417	-81.625	-81.2083	-80.7917	-80.375	-79.9583	-79.5417	-79.125	-78.7083	-78.2917	-77.875	-77.4583	-77.0417	-76.625	-76.2083	-75.7917	-75.375	-74.9583	-74.5417	-74.125	-73.7083	-73.2917	-72.875	-72.4583	-72.0417	-71.625	-71.2083	-70.7917	-70.375	-69.9583	-69.5417
-89.9583	-89.5417	-89.125	-88.7083	-88.2917	-87.875	-87.4583	-87.0417	-86.625	-86.2083	-85.7917	-85.375	-84.9583	-84.5417	-84.125	-83.7083	-83.2917	-82.875	-82.4583	-82.0417	-81.625	-81.2083	-80.7917	-80.375	-79.9583	-79.5417	-79.125	-78.7083	-78.2917	-77.875	-77.4583	-77.0417	-76.625	-76.2083	-75.7917	-75.375	-74.9583	-74.5417	-74.125	-73.7083	-73.2917	-72.875	-72.4583	-72.0417	-71.625	-71.2083	-70.7917	-70.375	-69.9583	-69.5417
-89.9583	-89.5417	-89.125	-88.7083	-88.2917	-87.875	-87.4583	-87.0417	-86.625	-86.2083	-85.7917	-85.375	-84.9583	-84.5417	-84.125	-83.7083	-83.2917	-82.875	-82.4583	-82.0417	-81.625	-81.2083	-80.7917	-80.375	-79.9583	-79.5417	-79.125	-78.7083	-78.2917	-77.875	-77.4583	-77.0417	-76.625	-76.2083	-75.7917	-75.375	-74.9583	-74.5417	-74.125	-73.7083	-73.2917	-72.875	-72.4583	-72.0417	-71.625	-71.2083	-70.7917	-70.375	-69.9583	-69.5417
-89.9583	-89.5417	-89.125	-88.7083	-88.2917	-87.875	-87.4583	-87.0417	-86.625	-86.2083	-85.7917	-85.375	-84.9583	-84.5417	-84.125	-83.7083	-83.2917	-82.875	-82.4583	-82.0417	-81.625	-81.2083	-80.7917	-80.375	-79.9583	-79.5417	-79.125	-78.7083	-78.2917	-77.875	-77.4583	-77.0417	-76.625	-76.2083	-75.7917	-75.375	-74.9583	-74.5417	-74.125	-73.7083	-73.2917	-72.875	-72.4583	-72.0417	-71.625	-71.2083	-70.7917	-70.375	-69.9583	-69.5417
-89.9583	-89.5417	-89.125	-88.7083	-88.2917	-87.875	-87.4583	-87.0417	-86.625	-86.2083	-85.7917	-85.375	-84.9583	-84.5417	-84.125	-83.7083	-83.2917	-82.875	-82.4583	-82.0417	-81.625	-81.2083	-80.7917	-80.375	-79.9583	-79.5417	-79.125	-78.7083	-78.2917	-77.875	-77.4583	-77.0417	-76.625	-76.2083	-75.7917	-75.375	-74.9583	-74.5417	-74.125	-73.7083	-73.2917	-72.875	-72.4583	-72.0417	-71.625	-71.2083	-70.7917	-70.375	-69.9583	-69.5417
-89.9583	-89.5417	-89.125	-88.7083	-88.2917	-87.875	-87.4583	-87.0417	-86.625	-86.2083	-85.7917	-85.375	-84.9583	-84.5417	-84.125	-83.7083	-83.2917	-82.875	-82.4583	-82.0417	-81.625	-81.2083	-80.7917	-80.375	-79.9583	-79.5417	-79.125	-78.7083	-78.2917	-77.875	-77.4583	-77.0417	-76.625	-76.2083	-75.7917	-75.375	-74.9583	-74.5417	-74.125	-73.7083	-73.2917	-72.875	-72.4583	-72.0417	-71.625	-71.2083	-70.7917	-70.375	-69.9583	-69.5417
-89.9583	-89.5417	-89.125	-88.7083	-88.2917	-87.875	-87.4583	-87.0417	-86.625	-86.2083	-85.7917	-85.375	-84.9583	-84.5417	-84.125	-83.7083	-83.2917	-82.875	-82.4583	-82.0417	-81.625	-81.2083	-80.7917	-80.375	-79.9583	-79.5417	-79.125	-78.7083	-78.2917	-77.875	-77.4583	-77.0417	-76.625	-76.2083	-75.7917	-75.375	-74.9583	-74.5417	-74.125	-73.7083	-73.2917	-72.875	-72.4583	-72.0417	-71.625	-71.2083	-70.7917	-70.375	-69.9583	-69.5417
-89.9583	-89.5417	-89.125	-88.7083	-88.2917	-87.875	-87.4583	-87.0417	-86.625	-86.2083	-85.7917	-85.375	-84.9583	-84.5417	-84.125	-83.7083	-83.2917	-82.875	-82.4583	-82.0417	-81.625	-81.2083	-80.7917	-80.375	-79.9583	-79.5417	-79.125	-78.7083	-78.2917	-77.875	-77.4583	-77.0417	-76.625	-76.2083	-75.7917	-75.375	-74.9583	-74.5417	-74.125	-73.7083	-73.2917	-72.875	-72.4583	-72.0417	-71.625	-71.2083	-70.7917	-70.375	-69.9583	-69.5417
-89.9583	-89.5417	-89.125	-88.7083	-88.2917	-87.875	-87.4583	-87.0417	-86.625	-86.2083	-85.7917	-85.375	-84.9583	-84.5417	-84.125	-83.7083	-83.2917	-82.875	-82.4583	-82.0417	-81.625	-81.2083	-80.7917	-80.375	-79.9583	-79.5417	-79.125	-78.7083	-78.2917	-77.875	-77.4583	-77.0417	-76.625	-76.2083	-75.7917	-75.375	-74.9583	-74.5417	-74.125	-73.7083	-73.2917	-72.875	-72.4583	-72.0417	-71.625	-71.2083	-70.7917	-70.375	-69.9583	-69.5417
-89.9583	-89.5417	-89.125	-88.7083	-88.2917	-87.875	-87.4583	-87.0417	-86.625	-86.2083	-85.7917	-85.375	-84.9583	-84.5417	-84.125	-83.7083	-83.2917	-82.875	-82.4583	-82.0417	-81.625	-81.2083	-80.7917	-80.375	-79.9583	-79.5417	-79.125	-78.7083	-78.2917	-77.875	-77.4583	-77.0417	-76.625	-76.2083	-75.7917	-75.375	-74.9583	-74.5417	-74.125	-73.7083	-73.2917	-72.875	-72.4583	-72.0417	-71.625	-71.2083	-70.7917	-70.375	-69.9583	-69.5417
-89.9583	-89.5417	-89.125	-88.7083	-88.2917	-87.875	-87.4583	-87.0417	-86.625	-86.2083	-85.7917	-85.375	-84.9583	-84.5417	-84.125	-83.7083	-83.2917	-82.875	-82.4583	-82.0417	-81.625	-81.2083	-80.7917	-80.375	-79.9583	-79.5417	-79.125	-78.7083	-78.2917	-77.875	-77.4583	-77.0417	-76.625	-76.2083	-75.7917	-75.375	-74.9583	-74.5417	-74.125	-73.7083	-73.2917	-72.875	-72.4583	-72.0417	-71.625	-71.2083	-70.7917	-70.375	-69.9583	-69.5417
-89.9583	-89.5417	-89.125	-88.7083	-88.2917	-87.875	-87.4583	-87.0417	-86.625	-86.2083	-85.7917	-85.375	-84.9583	-84.5417	-84.125	-83.7083	-83.2917	-82.875	-82.4583	-82.0417	-81.625	-81.2083	-80.7917	-80.375	-79.9583	-79.5417	-79.125	-78.7083	-78.2917	-77.875	-77.4583	-77.0417	-76.625	-76.2083	-75.7917	-75.375	-74.9583	-74.5417	-74.125	-73.7083	-73.2917	-72.875	-72.4583	-72.0417	-71.625	-71.2083	-70.7917	-70.375	-69.9583	-69.5417
-89.9583	-89.5417	-89.125	-88.7083	-88.2917	-87.875	-87.4583	-87.0417	-86.625	-86.2083	-85.7917	-85.375	-84.9583	-84.5417	-84.125	-83.7083	-83.2917	-82.875	-82.4583	-82.0417	-81.625	-81.2083	-80.7917	-80.375	-79.9583	-79.5417	-79.125	-78.7083	-78.2917	-77.875	-77.4583	-77.0417	-76.625	-76.2083	-75.7917	-75.375	-74.9583	-74.5417	-74.125	-73.7083	-73.2917	-72.875	-72.4583	-72.0417	-71.625	-71.2083	-70.7917	-70.375	-69.9583	-69.5417
-89.9583	-89.5417	-89.125	-88.7083	-88.2917	-87.875	-87.4583	-87.0417	-86.625	-86.2083	-85.7917	-85.375	-84.9583	-84.5417	-84.125	-83.7083	-83.2917	-82.875	-82.4583	-82.0417	-81.625	-81.2083	-80.7917	-80.375	-79.9583	-79.5417	-79.125	-78.7083	-78.2917	-77.875	-77.4583	-77.0417	-76.625	-76.2083	-75.7917	-75.375	-74.9583	-74.5417	-74.125	-73.7083	-73.2917	-72.875	-72.4583	-72.0417	-71.625	-71.2083	-70.7917	-70.375	-69.9583	-69.5417
-89.9583	-89.5417	-89.125	-88.7083	-88.2917	-87.875	-87.4583	-87.0417	-86.625	-86.2083	-85.7917	-85.375	-84.9583	-84.5417	-84.125	-83.7083	-83.2917	-82.875	-82.4583	-82.0417	-81.625	-81.2083	-80.7917	-80.375	-79.9583	-79.5417	-79.125	-78.7083	-78.2917	-77.875	-77.4583	-77.0417	-76.625	-76.2083	-75.7917	-75.375	-74.9583	-74.5417	-74.125	-73.7083	-73.2917	-72.875	-72.4583	-72.0417	-71.625	-71.2083	-70.7917	-70.375	-69.9583	-69.5417
-89.9583	-89.5417	-89.125	-88.7083	-88.2917	-87.875	-87.4583	-87.0417	-86.625	-86.2083	-85.7917	-85.375	-84.9583	-84.5417	-84.125	-83.7083	-83.2917	-82.875	-82.4583	-82.0417	-81.625	-81.2083	-80.7917	-80.375	-79.9583	-79.5417	-79.125	-78.7083	-78.2917	-77.875	-77.4583	-77.0417	-76.625	-76.2083	-75.7917	-75.375	-74.9583	-74.5417	-74.125	-73.7083	-73.2917	-72.875	-72.4583	-72.0417	-71.625	-71.2083	-70.7917	-70.375	-69.9583	-69.5417
-89.9583	-89.5417	-89.125	-88.7083	-88.2917	-87.875	-87.4583	-87.0417	-86.625	-86.2083	-85.7917	-85.375	-84.9583	-84.5417	-84.125	-83.7083	-83.2917	-82.875	-82.4583	-82.0417	-81.625	-81.2083	-80.7917	-80.375	-79.9583	-79.5417	-79.125	-78.7083	-78.2917	-77.875	-77.4583	-77.0417	-76.625	-76.2083	-75.7917	-75.375	-74.9583	-74.5417	-74.125	-73.7083	-73.2917	-72.875	-72.4583	-72.0417	-71.625	-71.2083	-70.7917	-70.375	-69.9583	-69.5417
-89.9583	-89.5417	-89.125	-88.7083	-88.2917	-87.875	-87.4583	-87.0417	-86.625	-86.2083	-85.7917	-85.375	-84.9583	-84.5417	-84.125	-83.7083	-83.2917	-82.875	-82.4583	-82.0417	-81.625	-81.2083	-80.7917	-80.375	-79.9583	-79.5417	-79.125	-78.7083	-78.2917	-77.875	-77.4583	-77.0417	-76.625	-76.2083	-75.7917	-75.375	-74.9583	-74.5417	-74.125	-73.7083	-73.2917	-72.875	-72.4583	-72.0417	-71.625	-71.2083	-70.7917	-70.375	-69.9583	-69.5417
-89.9583	-89.5417	-89.125	-88.7083	-88.2917	-87.875	-87.4583	-87.0417	-86.625	-86.2083	-85.7917	-85.375	-84.9583	-84.5417	-84.125	-83.7083	-83.2917	-82.875	-82.4583	-82.0417	-81.625	-81.2083	-80.7917	-80.375	-79.9583	-79.5417	-79.125	-78.7083	-78.2917	-77.875	-77.4583	-77.0417	-76.625	-76.2083	-75.7917	-75.375	-74.9583	-74.5417	-74.125	-73.7083	-73.2917	-72.875	-72.4583	-72.0417	-71.625	-71.2083	-70.7917	-70.375	-69.9583	-69.5417
-89.9583	-89.5417	-89.125	-88.7083	-88.2917	-87.875	-87.4583	-87.0417	-86.625	-86.2083	-85.7917	-85.375	-84.9583	-84.5417	-84.125	-83.7083	-83.2917	-82.875	-82.4583	-82.0417	-81.625	-81.2083	-80.7917	-80.375	-79.9583	-79.5417	-79.125	-78.7083	-78.2917	-77.875	-77.4583	-77.0417	-76.625	-76.2083	-75.7917	-75.375	-74.9583	-74.5417	-74.125	-73.7083	-73.2917	-72.875	-72.4583	-72.0417	-71.625	-71.2083	-70.7917	-70.375	-69.9583	-69.5417
-89.9583	-89.5417	-89.125	-88.7083	-88.2917	-87.875	-87.4583	-87.0417	-86.625	-86.2083	-85.7917	-85.375	-84.9583	-84.5417	-84.125	-83.7083	-83.2917	-82.875	-82.4583	-82.0417	-81.625	-81.2083	-80.7917	-80.375	-79.9583	-79.5417	-79.125	-78.7083	-78.2917	-77.875	-77.4583	-77.0417	-76.625	-76.2083	-75.7917	-75.375	-74.9583	-74.5417	-74.125	-73.7083	-73.2917	-72.875	-72.4583	-72.0417	-71.625	-71.2083	-70.7917	-70.375	-69.9583	-69.5417
-89.9583	-89.5417	-89.125	-88.7083	-88.2917	-87.875	-87.4583	-87.0417	-86.625	-86.2083	-85.7917	-85.375	-84.9583	-84.5417	-84.125	-83.7083	-83.2917	-82.875	-82.4583	-82.0417	-81.625	-81.2083	-80.7917	-80.375	-79.9583	-79.5417	-79.125	-78.7083	-78.2917	-77.875	-77.4583	-77.0417	-76.625	-76.2083	-75.7917	-75.375	-74.9583	-74.5417	-74.125	-73.7083	-73.2917	-72.875	-72.4583	-72.0417	-71.625	-71.2083	-70.7917	-70.375	-69.9583	-69.5417
-89.9583	-89.5417	-89.125	-88.7083	-88.2917	-87.875	-87.4583	-87.0417	-86.625	-86.2083	-85.7917	-85.375	-84.9583	-84.5417	-84.125	-83.7083	-83.2917	-82.875	-82.4583	-82.0417	-81.625	-81.2083	-80.7917	-80.375	-79.9583	-79.5417	-79.125	-78.7083	-78.2917	-77.875	-77.4583	-77.0417	-76.625	-76.2083	-75.7917	-75.375	-74.9583	-74.5417	-74.125	-73.7083	-73.2917	-72.875	-72.4583	-72.0417	-71.625	-71.2083	-70.7917	-70.375	-69.9583	-69.5417
-89.9583	-89.5417	-89.125	-88.7083	-88.2917	-87.875	-87.4583	-87.0417	-86.625	-86.2083	-85.7917	-85.375	-84.9583	-84.5417	-84.125	-83.7083	-83.2917	-82.875	-82.4583	-82.0417	-81.625	-81.2083	-80.7917	-80.375	-79.9583	-79.5417	-79.125	-78.7083	-78.2917	-77.875	-77.4583	-77.0417	-76.625	-76.2083	-75.7917	-75.375	-74.9583	-74.5417	-74.125	-73.7083	-73.2917	-72.875	-72.4583	-72.0417	-71.625	-71.2083	-70.7917	-70.375	-69.9583	-69.5417
-89.9583	-89.5417	-89.125	-88.7083	-88.2917	-87.875	-87.4583	-87.0417	-86.625	-86.2083	-85.7917	-85.375	-84.9583	-84.5417	-84.125	-83.7083	-83.2917	-82.875	-82.4583	-82.0417	-81.625	-81.2083	-80.7917	-80.375	-79.9583	-79.5417	-79.125	-78.7083	-78.2917	-77.875	-77.4583	-77.0417	-76.625	-76.2083	-75.7917	-75.375	-74.9583	-74.5417	-74.125	-73.7083	-73.2917	-72.875	-72.4583	-72.0417	-71.625	-71.2083	-70.7917	-70.375	-69.9583	-69.5417
-89.9583	-89.5417	-89.125	-88.7083	-88.2917	-87.875	-87.4583	-87.0417	-86.625	-86.2083	-85.7917	-85.375	-84.9583	-84.5417	-84.125	-83.7083	-83.2917	-82.875	-82.4583	-82.0417	-81.625	-81.2083	-80.7917	-80.375	-79.9583	-79.5417	-79.125	-78.7083	-78.2917	-77.875	-77.4583	-77.0417	-76.625	-76.2083	-75.7917	-75.375	-74.9583	-74.5417	-74.125	-73.7083	-73.2917	-72.875	-72.4583	-72.0417	-71.625	-71.2083	-70.7917	-70.375	-69.9583	-69.5417
-89.9583	-89.5417	-89.125	-88.7083	-88.2917	-87.875	-87.4583	-87.0417	-86.625	-86.2083	-85.7917	-85.375	-84.9583	-84.5417	-84.125	-83.7083	-83.2917	-82.875	-82.4583	-82.0417	-81.625	-81.2083	-80.7917	-80.375	-79.9583	-79.5417	-79.125	-78.7083	-78.2917	-77.875	-77.4583	-77.0417	-76.625	-76.2083	-75.7917	-75.375	-74.9583	-74.5417	-74.125	-73.7083	-73.2917	-72.875	-72.4583	-72.0417	-71.625	-71.2083	-70.7917	-70.375	-69.9583	-69.5417
-89.9583	-89.5417	-89.125	-88.7083	-88.2917	-87.875	-87.4583	-87.0417	-86.625	-86.2083	-85.7917	-85.375	-84.9583	-84.5417	-84.125	-83.7083	-83.2917	-82.875	-82.4583	-82.0417	-81.625	-81.2083	-80.7917	-80.375	-79.9583	-79.5417	-79.125	-78.7083	-78.2917	-77.875	-77.4583	-77.0417	-76.625	-76.2083	-75.7917	-75.375	-74.9583	-74.5417	-74.125	-73.7083	-73.2917	-72.875	-72.4583	-72.0417	-71.625	-71.2083	-70.7917	-70.375	-69.9583	-69.5417
-89.9583	-89.5417	-89.125	-88.7083	-88.2917	-87.875	-87.4583	-87.0417	-86.625	-86.2083	-85.7917	-85.375	-84.9583	-84.5417	-84.125	-83.7083	-83.2917	-82.875	-82.4583	-82.0417	-81.625	-81.2083	-80.7917	-80.375	-79.9583	-79.5417	-79.125	-78.7083	-78.2917	-77.875	-77.4583	-77.0417	-76.625	-76.2083	-75.7917	-75.375	-74.9583	-74.5417	-74.125	-73.7083	-73.2917	-72.875	-72.4583	-72.0417	-71.625	-71.2083	-70.7917	-70.375	-69.9583	-69.5417
-89.9583	-89.5417	-89.125	-88.7083	-88.2917	-87.875	-87.4583	-87.0417	-86.625	-86.2083	-85.7917	-85.375	-84.9583	-84.5417	-84.125	-83.7083	-83.2917	-82.875	-82.4583	-82.0417	-81.625	-81.2083	-80.7917	-80.375	-79.9583	-79.5417	-79.125	-78.7083	-78.2917	-77.875	-77.4583	-77.0417	-76.625	-76.2083	-75.7917	-75.375	-74.9583	-74.5417	-74.125	-73.7083	-73.2917	-72.875	-72.4583	-72.0417	-71.625	-71.2083	-70.7917	-70.375	-69.9583	-69.5417
-89.9583	-89.5417	-89.125	-88.7083	-88.2917	-87.875	-87.4583	-87.0417	-86.625	-86.2083	-85.7917	-85.375	-84.9583	-84.5417	-84.125	-83.7083	-83.2917	-82.875	-82.4583	-82.0417	-81.625	-81.2083	-80.7917	-80.375	-79.9583	-79.5417	-79.125	-78.7083	-78.2917	-77.875	-77.4583	-77.0417	-76.625	-76.2083	-75.7917	-75.375	-74.9583	-74.5417	-74.125	-73.7083	-73.2917	-72.875	-72.4583	-72.0417	-71.625	-71.2083	-70.7917	-70.375	-69.9583	-69.5417
-89.9583	-89.5417	-89.125	-88.7083	-88.2917	-87.875	-87.4583	-87.0417	-86.625	-86.2083	-85.7917	-85.375	-84.9583	-84.5417	-84.125	-83.7083	-83.2917	-82.875	-82.4583	-82.0417	-81.625	-81.2083	-80.7917	-80.375	-79.9583	-79.5417	-79.125	-78.7083	-78.2917	-77.875	-77.4583	-77.0417	-76.625	-76.2083	-75.7917	-75.375	-74.9583	-74.5417	-74.125	-73.7083	-73.2917	-72.875	-72.4583	-72.0417	-71.625	-71.2083	-70.7917	-70.375	-69.9583	-69.5417
-89.9583	-89.5417	-89.125	-88.7083	-88.2917	-87.875	-87.4583	-87.0417	-86.625	-86.2083	-85.7917	-85.375	-84.9583	-84.5417	-84.125	-83.7083	-83.2917	-82.875	-82.4583	-82.0417	-81.625	-81.2083	-80.7917	-80.375	-79.9583	-79.5417	-79.125	-78.7083	-78.2917	-77.875	-77.4583	-77.0417	-76.625	-76.2083	-75.7917	-75.375	-74.9583	-74.5417	-74.125	-73.7083	-73.2917	-72.875	-72.4583	-72.0417	-71.625	-71.2083	-70.7917	-70.375	-69.9583	-69.5417
-89.9583	-89.5417	-89.125	-88.7083	-88.2917	-87.875	-87.4583	-87.0417	-86.625	-86.2083	-85.7917	-85.375	-84.9583	-84.5417	-84.125	-83.7083	-83.2917	-82.875	-82.4583	-82.0417	-81.625	-81.2083	-80.7917	-80.375	-79.9583	-79.5417	-79.125	-78.7083	-78.2917	-77.875	-77.4583	-77.0417	-76.625	-76.2083	-75.7917	-75.375	-74.9583	-74.5417	-74.125	-73.7083	-73.2917	-72.875	-72.4583	-72.0417	-71.625	-71.2083	-70.7917	-70.375	-69.9583	-69.5417
-89.9583	-89.5417	-89.125	-88.7083	-88.2917	-87.875	-87.4583	-87.0417	-86.625	-86.2083	-85.7917	-85.375	-84.9583	-84.5417	-84.125	-83.7083	-83.2917	-82.875	-82.4583	-82.0417	-81.625	-81.2083	-80.7917	-80.375	-79.9583	-79.5417	-79.125	-78.7083	-78.2917	-77.875	-77.4583	-77.0417	-76.625	-76.2083	-75.7917	-75.375	-74.9583	-74.5417	-74.125	-73.7083	-73.2917	-72.875	-72.4583	-72.0417	-71.625	-71.2083	-70.7917	-70.375	-69.9583	-69.5417
-89.9583	-89.5417	-89.125	-88.7083	-88.2917	-87.875	-87.4583	-87.0417	-86.625	-86.2083	-85.7917	-85.375	-84.9583	-84.5417	-84.125	-83.7083	-83.2917	-82.875	-82.4583	-82.0417	-81.625	-81.2083	-80.7917	-80.375	-79.9583	-79.5417	-79.125	-78.7083	-78.2917	-77.875	-77.4583	-77.0417	-76.625	-76.2083	-75.7917	-75.375	-74.9583	-74.5417	-74.125	-73.7083	-73.2917	-72.875	-72.4583	-72.0417	-71.625	-71.2083	-70.7917	-70.375	-69.9583	-69.5417
-89.9583	-89.5417	-89.125	-88.7083	-88.2917	-87.875	-87.4583	-87.0417	-86.625	-86.2083	-85.7917	-85.375	-84.9583	-84.5417	-84.125	-83.7083	-83.2917	-82.875	-82.4583	-82.0417	-81.625	-81.2083	-80.7917	-80.375	-79.9583	-79.5417	-79.125	-78.7083	-78.2917	-77.875	-77.4583	-77.0417	-76.625	-76.2083	-75.7917	-75.375	-74.9583	-74.5417	-74.125	-73.7083	-73.2917	-72.875	-72.4583	-72.0417	-71.625	-71.2083	-70.7917	-70.375	-69.9583	-69.5417
-89.9583	-89.5417	-89.125	-88.7083	-88.2917	-87.875	-87.4583	-87.0417	-86.625	-86.2083	-85.7917	-85.375	-84.9583	-84.5417	-84.125	-83.7083	-83.2917	-82.875	-82.4583	-82.0417	-81.625	-81.2083	-80.7917	-80.375	-79.9583	-79.5417	-79.125	-78.7083	-78.2917	-77.875	-77.4583	-77.0417	-76.625	-76.2083	-75.7917	-75.375	-74.9583	-74.5417	-74.125	-73.7083	-73.2917	-72.875	-72.4583	-72.0417	-71.625	-71.2083	-70.7917	-70.375	-69.9583	-69.5417
-89.9583	-89.5417	-89.125	-88.7083	-88.2917	-87.875	-87.4583	-87.0417	-86.625	-86.2083	-85.7917	-85.375	-84.9583	-84.5417	-84.125	-83.7083	-83.2917	-82.875	-82.4583	-82.0417	-81.625	-81.2083	-80.7917	-80.375	-79.9583	-79.5417	-79.125	-78.7083	-78.2917	-77.875	-77.4583	-77.0417	-76.625	-76.2083	-75.7917	-75.375	-74.9583	-74.5417	-74.125	-73.7083	-73.2917	-72.875	-72.4583	-72.0417	-71.625	-71.2083	-70.7917	-70.375	-69.9583	-69.5417
-89.9583	-89.5417	-89.125	-88.7083	-88.2917	-87.875	-87.4583	-87.0417	-86.625	-86.2083	-85.7917	-85.375	-84.9583	-84.5417	-84.125	-83.7083	-83.2917	-82.875	-82.4583	-82.0417	-81.625	-81.2083	-80.7917	-80.375	-79.9583	-79.5417	-79.125	-78.7083	-78.2917	-77.875	-77.4583	-77.0417	-76.625	-76.2083	-75.7917	-75.375	-74.9583	-74.5417	-74.125	-73.7083	-73.2917	-72.875	-72.4583	-72.0417	-71.625	-71.2083	-70.7917	-70.375	-69.9583	-69.5417
-89.9583	-89.5417	-89.125	-88.7083	-88.2917	-87.875	-87.4583	-87.0417	-86.625	-86.2083	-85.7917	-85.375	-84.9583	-84.5417	-84.125	-83.7083	-83.2917	-82.875	-82.4583	-82.0417	-81.625	-81.2083	-80.7917	-80.375	-79.9583	-79.5417	-79.125	-78.7083	-78.2917	-77.875	-77.4583	-77.0417	-76.625	-76.2083	-75.7917	-75.375	-74.9583	-74.5417	-74.125	-73.7083	-73.2917	-72.875	-72.4583	-72.0417	-71.625	-71.2083	-70.7917	-70.375	-69.9583	-69.5417
-89.9583	-89.5417	-89.125	-88.7083	-88.2917	-87.875	-87.4583	-87.0417	-86.625	-86.2083	-85.7917	-85.375	-84.9583	-84.5417	-84.125	-83.7083	-83.2917	-82.875	-82.4583	-82.0417	-81.625	-81.2083	-80.7917	-80.375	-79.9583	-79.5417	-79.125	-78.7083	-78.2917	-77.875	-77.4583	-77.0417	-76.625	-76.2083	-75.7917	-75.375	-74.9583	-74.5417	-74.125	-73.7083	-73.2917	-72.875	-72.4583	-72.0417	-71.625	-71.2083	-70.7917	-70.375	-69.9583	-69.5417
-89.9583	-89.5417	-89.125	-88.7083	-88.2917	-87.875	-87.4583	-87.0417	-86.625	-86.2083	-85.7917	-85.375	-84.9583	-84.5417	-84.125	-83.7083	-83.2917	-82.875	-82.4583	-82.0417	-81.625	-81.2083	-80.7917	-80.375	-79.9583	-79.5417	-79.125	-78.7083	-78.2917	-77.875	-77.4583	-77.0417	-76.625	-76.2083	-75.7917	-75.375	-74.9583	-74.5417	-74.125	-73.7083	-73.2917	-72.875	-72.4583	-72.0417	-71.625	-71.2083	-70.7917	-70.375	-69.9583	-69.5417
-89.9583	-89.5417	-89.125	-88.7083	-88.2917	-87.875	-87.4583	-87.0417	-86.625	-86.2083	-85.7917	-85.375	-84.9583	-84.5417	-84.125	-83.7083	-83.2917	-82.875	-82.4583	-82.0417	-81.625	-81.2083	-80.7917	-80.375	-79.9583	-79.5417	-79.125	-78.7083	-78.2917	-77.875	-77.4583	-77.0417	-76.625	-76.2083	-75.7917	-75.375	-74.9583	-74.5417	-74.125	-73.7083	-73.2917	-72.875	-72.4583	-72.0417	-71.625	-71.2083	-70.7917	-70.375	-69.9583	-69.5417
-89.9583	-89.5417	-89.125	-88.7083	-88.2917	-87.875	-87.4583	-87.0417	-86.625	-86.2083	-85.7917	-85.375	-84.9583	-84.5417	-84.125	-83.7083	-83.2917	-82.875	-82.4583	-82.0417	-81.625	-81.2083	-80.7917	-80.375	-79.9583	-79.5417	-79.125	-78.7083	-78.2917	-77.875	-77.4583	-77.0417	-76.625	-76.2083	-75.7917	-75.375	-74.9583	-74.5417	-74.125	-73.7083	-73.2917	-72.875	-72.4583	-72.0417	-71.625	-71.2083	-70.7917	-70.375	-69.9583	-69.5417
-89.9583	-89.5417	-89.125	-88.7083	-88.2917	-87.875	-87.4583	-87.0417	-86.625	-86.2083	-85.7917	-85.375	-84.9583	-84.5417	-84.125	-83.7083	-83.2917	-82.875	-82.4583	-82.0417	-81.625	-81.2083	-80.7917	-80.375	-79.9583	-79.5417	-79.125	-78.7083	-78.2917	-77.875	-77.4583	-77.0417	-76.625	-76.2083	-75.7917	-75.375	-74.9583	-74.5417	-74.125	-73.7083	-73.2917	-72.875	-72.4583	-72.0417	-71.625	-71.2083	-70.7917	-70.375	-69.9583	-69.5417
-89.9583	-89.5417	-89.125	-88.7083	-88.2917	-87.875	-87.4583	-87.0417	-86.625	-86.2083	-85.7917	-85.375	-84.9583	-84.5417	-84.125	-83.7083	-83.2917	-82.875	-82.4583	-82.0417	-81.625	-81.2083	-80.7917	-80.375	-79.9583	-79.5417	-79.125	-78.7083	-78.2917	-77.875	-77.4583	-77.0417	-76.625	-76.2083	-75.7917	-75.375	-74.9583	-74.5417	-74.125	-73.7083	-73.2917	-72.875	-72.4583	-72.0417	-71.625	-71.2083	-70.7917	-70.375	-69.9583	-69.5417
-89.9583	-89.5417	-89.125	-88.7083	-88.2917	-87.875	-87.4583	-87.0417	-86.625	-86.2083	-85.7917	-85.375	-84.9583	-84.5417	-84.125	-83.7083	-83.2917	-82.875	-82.4583	-82.0417	-81.625	-81.2083	-80.7917	-80.375	-79.9583	-79.5417	-79.125	-78.7083	-78.2917	-77.875	-77.4583	-77.0417	-76.625	-76.2083	-75.7917	-75.375	-74.9583	-74.5417	-74.125	-73.7083	-73.2917	-72.875	-72.4583	-72.0417	-71.625	-71.2083	-70.7917	-70.375	-69.9583	-69.5417
-89.9583	-89.5417	-89.125	-88.7083	-88.2917	-87.875	-87.4583	-87.0417	-86.625	-86.2083	-85.7917	-85.375	-84.9583	-84.5417	-84.125	-83.7083	-83.2917	-82.875	-82.4583	-82.0417	-81.625	-81.2083	-80.7917	-80.375	-79.9583	-79.5417	-79.125	-78.7083	-78.2917	-77.875	-77.4583	-77.0417	-76.625	-76.2083	-75.7917	-75.375	-74.9583	-74.5417	-74.125	-73.7083	-73.2917	-72.875	-72.4583	-72.0417	-71.625	-71.2083	-70.7917	-70.375	-69.9583	-69.5417
-89.9583	-89.5417	-89.125	-88.7083	-88.2917	-87.875	-87.4583	-87.0417	-86.625	-86.2083	-85.7917	-85.375	-84.9583	-84.5417	-84.125	-83.7083	-83.2917	-82.875	-82.4583	-82.0417	-81.625	-81.2083	-80.7917	-80.375	-79.9583	-79.5417	-79.125	-78.7083	-78.2917	-77.875	-77.4583	-77.0417	-76.625	-76.2083	-75.7917	-75.375	-74.9583	-74.5417	-74.125	-73.7083	-73.2917	-72.875	-72.4583	-72.0417	-71.625	-71.2083	-70.7917	-70.375	-69.9583	-69.5417
-89.9583	-89.5417	-89.125	-88.7083	-88.2917	-87.875	-87.4583	-87.0417	-86.625	-86.2083	-85.7917	-85.375	-84.9583	-84.5417	-84.125	-83.7083	-83.2917	-82.875	-82.4583	-82.0417	-81.625	-81.2083	-80.7917	-80.375	-79.9583	-79.5417	-79.125	-78.7083	-78.2917	-77.875	-77.4583	-77.0417	-76.625	-76.2083	-75.7917	-75.375	-74.9583	-74.5417	-74.125	-73.7083	-73.2917	-72.875	-72.4583	-72.0417	-71.625	-71.2083	-70.7917	-70.375	-69.9583	-69.5417
-89.9583	-89.5417	-89.125	-88.7083	-88.2917	-87.875	-87.4583	-87.0417	-86.625	-86.2083	-85.7917	-85.375	-84.9583	-84.5417	-84.125	-83.7083	-83.2917	-82.875	-82.4583	-82.0417	-81.625	-81.2083	-80.7917	-80.375	-79.9583	-79.5417	-79.125	-78.7083	-78.2917	-77.875	-77.4583	-77.0417	-76.625	-76.2083	-75.7917	-75.375	-74.9583	-74.5417	-74.125	-73.7083	-73.2917	-72.875	-72.4583	-72.0417	-71.625	-71.2083	-70.7917	-70.375	-69.9583	-69.5417
-89.9583	-89.5417	-89.125	-88.7083	-88.2917	-87.875	-87.4583	-87.0417	-86.625	-86.2083	-85.7917	-85.375	-84.9583	-84.5417	-84.125	-83.7083	-83.2917	-82.875	-82.4583	-82.0417	-81.625	-81.2083	-80.7917	-80.375	-79.9583	-79.5417	-79.125	-78.7083	-78.2917	-77.875	-77.4583	-77.0417	-76.625	-76.2083	-75.7917	-75.375	-74.9583	-74.5417	-74.125	-73.7083	-73.2917	-72.875	-72.4583	-72.0417	-71.625	-71.2083	-70.7917	-70.375	-69.9583	-69.5417
-89.9583	-89.5417	-89.125	-88.7083	-88.2917	-87.875	-87.4583	-87.0417	-86.625	-86.2083	-85.7917	-85.375	-84.9583	-84.5417	-84.125	-83.7083	-83.2917	-82.875	-82.4583	-82.0417	-81.625	-81.2083	-80.7917	-80.375	-79.9583	-79.5417	-79.125	-78.7083	-78.2917	-77.875	-77.4583	-77.0417	-76.625	-76.2083	-75.7917	-75.375	-74.9583	-74.5417	-74.125	-73.7083	-73.2917	-72.875	-72.4583	-72.0417	-71.625	-71.2083	-70.7917	-70.375	-69.9583	-69.5417
-89.9583	-89.5417	-89.125	-88.7083	-88.2917	-87.875	-87.4583	-87.0417	-86.625	-86.2083	-85.7917	-85.375	-84.9583	-84.5417	-84.125	-83.7083	-83.2917	-82.875	-82.4583	-82.0417	-81.625	-81.2083	-80.7917	-80.375	-79.9583	-79.5417	-79.125	-78.7083	-78.2917	-77.875	-77.4583	-77.0417	-76.625	-76.2083	-75.7917	-75.375	-74.9583	-74.5417	-74.125	-73.7083	-73.2917	-72.875	-72.4583	-72.0417	-71.625	-71.2083	-70.7917	-70.375	-69.9583	-69.5417
-89.9583	-89.5417	-89.125	-88.7083	-88.2917	-87.875	-87.4583	-87.0417	-86.625	-86.2083	-85.7917	-85.375	-84.9583	-84.5417	-84.125	-83.7083	-83.2917	-82.875	-82.4583	-82.0417	-81.625	-81.2083	-80.7917	-80.375	-79.9583	-79.5417	-79.125	-78.7083	-78.2917	-77.875	-77.4583	-77.0417	-76.625	-76.2083	-75.7917	-75.375	-74.9583	-74.5417	-74.125	-73.7083	-73.2917	-72.875	-72.4583	-72.0417	-71.625	-71.2083	-70.7917	-70.375	-69.9583	-69.5417
-89.9583	-89.5417	-89.125	-88.7083	-88.2917	-87.875	-87.4583	-87.0417	-86.625	-86.2083	-85.7917	-85.375	-84.9583	-84.5417	-84.125	-83.7083	-83.2917	-82.875	-82.4583	-82.0417	-81.625	-81.2083	-80.7917	-80.375	-79.9583	-79.5417	-79.125	-78.7083	-78.2917	-77.875	-77.4583	-77.0417	-76.625	-76.2083	-75.7917	-75.375	-74.9583	-74.5417	-74.125	-73.7083	-73.2917	-72.875	-72.4583	-72.0417	-71.625	-71.2083	-70.7917	-70.375	-69.9583	-69.5417
-89.9583	-89.5417	-89.125	-88.7083	-88.2917	-87.875	-87.4583	-87.0417	-86.625	-86.2083	-85.7917	-85.375	-84.9583	-84.5417	-84.125	-83.7083	-83.2917	-82.875	-82.4583	-82.0417	-81.625	-81.2083	-80.7917	-80.375	-79.9583	-79.5417	-79.125	-78.7083	-78.2917	-77.875	-77.4583	-77.0417	-76.625	-76.2083	-75.7917	-75.375	-74.9583	-74.5417	-74.125	-73.7083	-73.2917	-72.875	-72.4583	-72.0417	-71.625	-71.2083	-70.7917	-70.375	-69.9583	-69.5417
-89.9583	-89.5417	-89.125	-88.7083	-88.2917	-87.875	-87.4583	-87.0417	-86.625	-86.2083	-85.7917	-85.375	-84.9583	-84.5417	-84.125	-83.7083	-83.2917	-82.875	-82.4583	-82.0417	-81.625	-81.2083	-80.7917	-80.375	-79.9583	-79.5417	-79.125	-78.7083	-78.2917	-77.875	-77.4583	-77.0417	-76.625	-76.2083	-75.7917	-75.375	-74.9583	-74.5417	-74.125	-73.7083	-73.2917	-72.875	-72.4583	-72.0417	-71.625	-71.2083	-70.7917	-70.375	-69.9583	-69.5417
-89.9583	-89.5417	-89.125	-88.7083	-88.2917	-87.875	-87.4583	-87.0417	-86.625	-86.2083	-85.7917	-85.375	-84.9583	-84.5417	-84.125	-83.7083	-83.2917	-82.875	-82.4583	-82.0417	-81.625	-81.2083	-80.7917	-80.375	-79.9583	-79.5417	-79.125	-78.7083	-78.2917	-77.875	-77.4583	-77.0417	-76.625	-76.2083	-75.7917	-75.375	-74.9583	-74.5417	-74.125	-73.7083	-73.2917	-72.875	-72.4583	-72.0417	-71.625	-71.2083	-70.7917	-70.375	-69.9583	-69.5417
-89.9583	-89.5417	-89.125	-88.7083	-88.2917	-87.875	-87.4583	-87.0417	-86.625	-86.2083	-85.7917	-85.375	-84.9583	-84.5417	-84.125	-83.7083	-83.2917	-82.875	-82.4583	-82.0417	-81.625	-81.2083	-80.7917	-80.375	-79.9583	-79.5417	-79.125	-78.7083	-78.2917	-77.875	-77.4583	-77.0417	-76.625	-76.2083	-75.7917	-75.375	-74.9583	-74.5417	-74.125	-73.7083	-73.2917	-72.875	-72.4583	-72.0417	-71.625	-71.2083	-70.7917	-70.375	-69.9583	-69.5417
-89.9583	-89.5417	-89.125	-88.7083	-88.2917	-87.875	-87.4583	-87.0417	-86.625	-86.2083	-85.7917	-85.375	-84.9583	-84.5417	-84.125	-83.7083	-83.2917	-82.875	-82.4583	-82.0417	-81.625	-81.2083	-80.7917	-80.375	-79.9583	-79.5417	-79.125	-78.7083	-78.2917	-77.875	-77.4583	-77.0417	-76.625	-76.2083	-75.7917	-75.375	-74.9583	-74.5417	-74.125	-73.7083	-73.2917	-72.875	-72.4583	-72.0417	-71.625	-71.2083	-70.7917	-70.375	-69.9583	-69.5417
-89.9583	-89.5417	-89.125	-88.7083	-88.2917	-87.875	-87.4583	-87.0417	-86.625	-86.2083	-85.7917	-85.375	-84.9583	-84.5417	-84.125	-83.7083	-83.2917	-82.875	-82.4583	-82.0417	-81.625	-81.2083	-80.7917	-80.375	-79.9583	-79.5417	-79.125	-78.7083	-78.2917	-77.875	-77.4583	-77.0417	-76.625	-76.2083	-75.7917	-75.375	-74.9583	-74.5417	-74.125	-73.7083	-73.2917	-72.875	-72.4583	-72.0417	-71.625	-71.2083	-70.7917	-70.375	-69.9583	-69.5417
-89.9583	-89.5417	-89.125	-88.7083	-88.2917	-87.875	-87.4583	-87.0417	-86.625	-86.2083	-85.7917	-85.375	-84.9583	-84.5417	-84.125	-83.7083	-83.2917	-82.875	-82.4583	-82.0417	-81.625	-81.2083	-80.7917	-80.375	-79.9583	-79.5417	-79.125	-78.7083	-78.2917	-77.875	-77.4583	-77.0417	-76.625	-76.2083	-75.7917	-75.375	-74.9583	-74.5417	-74.125	-73.7083	-73.2917	-72.875	-72.4583	-72.0417	-71.625	-71.2083	-70.7917	-70.375	-69.9583	-69.5417
-89.9583	-89.5417	-89.125	-88.7083	-88.2917	-87.875	-87.4583	-87.0417	-86.625	-86.2083	-85.7917	-85.375	-84.9583	-84.5417	-84.125	-83.7083	-83.2917	-82.875	-82.4583	-82.0417	-81.625	-81.2083	-80.7917	-80.375	-79.9583	-79.5417	-79.125	-78.7083	-78.2917	-77.875	-77.4583	-77.0417	-76.625	-76.2083	-75.7917	-75.375	-74.9583	-74.5417	-74.125	-73.7083	-73.2917	-72.875	-72.4583	-72.0417	-71.625	-71.2083	-70.7917	-70.375	-69.9583	-69.5417
-89.9583	-89.5417	-89.125	-88.7083	-88.2917	-87.875	-87.4583	-87.0417	-86.625	-86.2083	-85.7917	-85.375	-84.9583	-84.5417	-84.125	-83.7083	-83.2917	-82.875	-82.4583	-82.0417	-81.625	-81.2083	-80.7917	-80.375	-79.9583	-79.5417	-79.125	-78.7083	-78.2917	-77.875	-77.4583	-77.0417	-76.625	-76.2083	-75.7917	-75.375	-74.9583	-74.5417	-74.125	-73.7083	-73.2917	-72.875	-72.4583	-72.0417	-71.625	-71.2083	-70.7917	-70.375	-69.9583	-69.5417
-89.9583	-89.5417	-89.125	-88.7083	-88.2917	-87.875	-87.4583	-87.0417	-86.625	-86.2083	-85.7917	-85.375	-84.9583	-84.5417	-84.125	-83.7083	-83.2917	-82.875	-82.4583	-82.0417	-81.625	-81.2083	-80.7917	-80.375	-79.9583	-79.5417	-79.125	-78.7083	-78.2917	-77.875	-77.4583	-77.0417	-76.625	-76.2083	-75.7917	-75.375	-74.9583	-74.5417	-74.125	-73.7083	-73.2917	-72.875	-72.4583	-72.0417	-71.625	-71.2083	-70.7917	-70.375	-69.9583	-69.5417
-89.9583	-89.5417	-89.125	-88.7083	-88.2917	-87.875	-87.4583	-87.0417	-86.625	-86.2083	-85.7917	-85.375	-84.9583	-84.5417	-84.125	-83.7083	-83.2917	-82.875	-82.4583	-82.0417	-81.625	-81.2083	-80.7917	-80.375	-79.9583	-79.5417	-79.125	-78.7083	-78.2917	-77.875	-77.4583	-77.0417	-76.625	-76.2083	-75.7917	-75.375	-74.9583	-74.5417	-74.125	-73.7083	-73.2917	-72.875	-72.4583	-72.0417	-71.625	-71.2083	-70.7917	-70.375	-69.9583	-69.5417
-89.9583	-89.5417	-89.125	-88.7083	-88.2917	-87.875	-87.4583	-87.0417	-86.625	-86.2083	-85.7917	-85.375	-84.9583	-84.5417	-84.125	-83.7083	-83.2917	-82.875	-82.4583	-82.0417	-81.625	-81.2083	-80.7917	-80.375	-79.9583	-79.5417	-79.125	-78.7083	-78.2917	-77.875	-77.4583	-77.0417	-76.625	-76.2083	-75.7917	-75.375	-74.9583	-74.5417	-74.125	-73.7083	-73.2917	-72.875	-72.4583	-72.0417	-71.625	-71.2083	-70.7917	-70.375	-69.9583	-69.5417
-89.9583	-89.5417	-89.125	-88.7083	-88.2917	-87.875	-87.4583	-87.0417	-86.625	-86.2083	-85.7917	-85.375	-84.9583	-84.5417	-84.125	-83.7083	-83.2917	-82.875	-82.4583	-82.0417	-81.625	-81.2083	-80.7917	-80.375	-79.9583	-79.5417	-79.125	-78.7083	-78.2917	-77.875	-77.4583	-77.0417	-76.625	-76.2083	-75.7917	-75.375	-74.9583	-74.5417	-74.125	-73.7083	-73.2917	-72.875	-72.4583	-72.0417	-71.625	-71.2083	-70.7917	-70.375	-69.9583	-69.5417
-89.9583	-89.5417	-89.125	-88.7083	-88.2917	-87.875	-87.4583	-87.0417	-86.625	-86.2083	-85.7917	-85.375	-84.9583	-84.5417	-84.125	-83.7083	-83.2917	-82.875	-82.4583	-82.0417	-81.625	-81.2083	-80.7917	-80.375	-79.9583	-79.5417	-79.125	-78.7083	-78.2917	-77.875	-77.4583	-77.0417	-76.625	-76.2083	-75.7917	-75.375	-74.9583	-74.5417	-74.125	-73.7083	-73.2917	-72.875	-72.4583	-72.0417	-71.625	-71.2083	-70.7917	-70.375	-69.9583	-69.5417
-89.9583	-89.5417	-89.125	-88.7083	-88.2917	-87.875	-87.4583	-87.0417	-86.625	-86.2083	-85.7917	-85.375	-84.9583	-84.5417	-84.125	-83.7083	-83.2917	-82.875	-82.4583	-82.0417	-81.625	-81.2083	-80.7917	-80.375	-79.9583	-79.5417	-79.125	-78.7083	-78.2917	-77.875	-77.4583	-77.0417	-76.625	-76.2083	-75.7917	-75.375	-74.9583	-74.5417	-74.125	-73.7083	-73.2917	-72.875	-72.4583	-72.0417	-71.625	-71.2083	-70.7917	-70.375	-69.9583	-69.5417
-89.9583	-89.5417	-89.125	-88.7083	-88.2917	-87.875	-87.4583	-87.0417	-86.625	-86.2083	-85.7917	-85.375	-84.9583	-84.5417	-84.125	-83.7083	-83.2917	-82.875	-82.4583	-82.0417	-81.625	-81.2083	-80.7917	-80.375	-79.9583	-79.5417	-79.125	-78.7083	-78.2917	-77.875	-77.4583	-77.0417	-76.625	-76.2083	-75.7917	-75.375	-74.9583	-74.5417	-74.125	-73.7083	-73.2917	-72.875	-72.4583	-72.0417	-71.625	-71.2083	-70.7917	-70.375	-69.9583	-69.5417
-89.9583	-89.5417	-89.125	-88.7083	-88.2917	-87.875	-87.4583	-87.0417	-86.625	-86.2083	-85.7917	-85.375	-84.9583	-84.5417	-84.125	-83.7083	-83.2917	-82.875	-82.4583	-82.0417	-81.625	-81.2083	-80.7917	-80.375	-79.9583	-79.5417	-79.125	-78.7083	-78.2917	-77.875	-77.4583	-77.0417	-76.625	-76.2083	-75.7917	-75.375	-74.9583	-74.5417	-74.125	-73.7083	-73.2917	-72.875	-72.4583	-72.0417	-71.625	-71.2083	-70.7917	-70.375	-69.9583	-69.5417
-89.9583	-89.5417	-89.125	-88.7083	-88.2917	-87.875	-87.4583	-87.0417	-86.625	-86.2083	-85.7917	-85.375	-84.9583	-84.5417	-84.125	-83.7083	-83.2917	-82.875	-82.4583	-82.0417	-81.625	-81.2083	-80.7917	-80.375	-79.9583	-79.5417	-79.125	-78.7083	-78.2917	-77.875	-77.4583	-77.0417	-76.625	-76.2083	-75.7917	-75.375	-74.9583	-74.5417	-74.125	-73.7083	-73.2917	-72.875	-72.4583	-72.0417	-71.625	-71.2083	-70.7917	-70.375	-69.9583	-69.5417
-89.9583	-89.5417	-89.125	-88.7083	-88.2917	-87.875	-87.4583	-87.0417	-86.625	-86.2083	-85.7917	-85.375	-84.9583	-84.5417	-84.125	-83.7083	-83.2917	-82.875	-82.4583	-82.0417	-81.625	-81.2083	-80.7917	-80.375	-79.9583	-79.5417	-79.125	-78.7083	-78.2917	-77.875	-77.4583	-77.0417	-76.625	-76.2083	-75.7917	-75.375	-74.9583	-74.5417	-74.125	-73.7083	-73.2917	-72.875	-72.4583	-72.0417	-71.625	-71.2083	-70.7917	-70.375	-69.9583	-69.5417
-89.9583	-89.5417	-89.125	-88.7083	-88.2917	-87.875	-87.4583	-87.0417	-86.625	-86.2083	-85.7917	-85.375	-84.9583	-84.5417	-84.125	-83.7083	-83.2917	-82.875	-82.4583	-82.0417	-81.625	-81.2083	-80.7917	-80.375	-79.9583	-79.5417	-79.125	-78.7083	-78.2917	-77.875	-77.4583	-77.0417	-76.625	-76.2083	-75.7917	-75.375	-74.9583	-74.5417	-74.125	-73.7083	-73.2917	-72.875	-72.4583	-72.0417	-71.625	-71.2083	-70.7917	-70.375	-69.9583	-69.5417
-89.9583	-89.5417	-89.125	-88.7083	-88.2917	-87.875	-87.4583	-87.0417	-86.625	-86.2083	-85.7917	-85.375	-84.9583	-84.5417	-84.125	-83.7083	-83.2917	-82.875	-82.4583	-82.0417	-81.625	-81.2083	-80.7917	-80.375	-79.9583	-79.5417	-79.125	-78.7083	-78.2917	-77.875	-77.4583	-77.0417	-76.625	-76.2083	-75.7917	-75.375	-74.9583	-74.5417	-74.125	-73.7083	-73.2917	-72.875	-72.4583	-72.0417	-71.625	-71.2083	-70.7917	-70.375	-69.9583	-69.5417
-89.9583	-89.5417	-89.125	-88.7083	-88.2917	-87.875	-87.4583	-87.0417	-86.625	-86.2083	-85.7917	-85.375	-84.9583	-84.5417	-84.125	-83.7083	-83.2917	-82.875	-82.4583	-82.0417	-81.625	-81.2083	-80.7917	-80.375	-79.9583	-79.5417	-79.125	-78.7083	-78.2917	-77.875	-77.4583	-77.0417	-76.625	-76.2083	-75.7917	-75.375	-74.9583	-74.5417	-74.125	-73.7083	-73.2917	-72.875	-72.4583	-72.0417	-71.625	-71.2083	-70.7917	-70.375	-69.9583	-69.5417
-89.9583	-89.5417	-89.125	-88.7083	-88.2917	-87.875	-87.4583	-87.0417	-86.625	-86.2083	-85.7917	-85.375	-84.9583	-84.5417	-84.125	-83.7083	-83.2917	-82.875	-82.4583	-82.0417	-81.625	-81.2083	-80.7917	-80.375	-79.9583	-79.5417	-79.125	-78.7083	-78.2917	-77.875	-77.4583	-77.0417	-76.625	-76.2083	-75.7917	-75.375	-74.9583	-74.5417	-74.125	-73.7083	-73.2917	-72.875	-72.4583	-72.0417	-71.625	-71.2083	-70.7917	-70.375	-69.9583	-69.5417
-89.9583	-89.5417	-89.125	-88.7083	-88.2917	-87.875	-87.4583	-87.0417	-86.625	-86.2083	-85.7917	-85.375	-84.9583	-84.5417	-84.125	-83.7083	-83.2917	-82.875	-82.4583	-82.0417	-81.625	-81.2083	-80.7917	-80.375	-79.9583	-79.5417	-79.125	-78.7083	-78.2917	-77.875	-77.4583	-77.0417	-76.625	-76.2083	-75.7917	-75.375	-74.9583	-74.5417	-74.125	-73.7083	-73.2917	-72.875	-72.4583	-72.0417	-71.625	-71.2083	-70.7917	-70.375	-69.9583	-69.5417
-89.9583	-89.5417	-89.125	-88.7083	-88.2917	-87.875	-87.4583	-87.0417	-86.625	-86.2083	-85.7917	-85.375	-84.9583	-84.5417	-84.125	-83.7083	-83.2917	-82.875	-82.4583	-82.0417	-81.625	-81.2083	-80.7917	-80.375	-79.9583	-79.5417	-79.125	-78.7083	-78.2917	-77.875	-77.4583	-77.0417	-76.625	-76.2083	-75.7917	-75.375	-74.9583	-74.5417	-74.125	-73.7083	-73.2917	-72.875	-72.4583	-72.0417	-71.625	-71.2083	-70.7917	-70.375	-69.9583	-69.5417
-89.9583	-89.5417	-89.125	-88.7083	-88.2917	-87.875	-87.4583	-87.0417	-86.625	-86.2083	-85.7917	-85.375	-84.9583	-84.5417	-84.125	-83.7083	-83.2917	-82.875	-82.4583	-82.0417	-81.625	-81.2083	-80.7917	-80.375	-79.9583	-79.5417	-79.125	-78.7083	-78.2917	-77.875	-77.4583	-77.0417	-76.625	-76.2083	-75.7917	-75.375	-74.9583	-74.5417	-74.125	-73.7083	-73.2917	-72.875	-72.4583	-72.0417	-71.625	-71.2083	-70.7917	-70.375	-69.9583	-69.5417
-89.9583	-89.5417	-89.125	-88.7083	-88.2917	-87.875	-87.4583	-87.0417	-86.625	-86.2083	-85.7917	-85.375	-84.9583	-84.5417	-84.125	-83.7083	-83.2917	-82.875	-82.4583	-82.0417	-81.625	-81.2083	-80.7917	-80.375	-79.9583	-79.5417	-79.125	-78.7083	-78.2917	-77.875	-77.4583	-77.0417	-76.625	-76.2083	-75.7917	-75.375	-74.9583	-74.5417	-74.125	-73.7083	-73.2917	-72.875	-72.4583	-72.0417	-71.625	-71.2083	-70.7917	-70.375	-69.9583	-69.5417
-89.9583	-89.5417	-89.125	-88.7083	-88.2917	-87.875	-87.4583	-87.0417	-86.625	-86.2083	-85.7917	-85.375	-84.9583	-84.5417	-84.125	-83.7083	-83.2917	-82.875	-82.4583	-82.0417	-81.625	-81.2083	-80.7917	-80.375	-79.9583	-79.5417	-79.125	-78.7083	-78.2917	-77.875	-77.4583	-77.0417	-76.625	-76.2083	-75.7917	-75.375	-74.9583	-74.5417	-74.125	-73.7083	-73.2917	-72.875	-72.4583	-72.0417	-71.625	-71.2083	-70.7917	-70.375	-69.9583	-69.5417
-89.9583	-89.5417	-89.125	-88.7083	-88.2917	-87.875	-87.4583	-87.0417	-86.625	-86.2083	-85.7917	-85.375	-84.9583	-84.5417	-84.125	-83.7083	-83.2917	-82.875	-82.4583	-82.0417	-81.625	-81.2083	-80.7917	-80.375	-79.9583	-79.5417	-79.125	-78.7083	-78.2917	-77.875	-77.4583	-77.0417	-76.625	-76.2083	-75.7917	-75.375	-74.9583	-74.5417	-74.125	-73.7083	-73.2917	-72.875	-72.4583	-72.0417	-71.625	-71.2083	-70.7917	-70.375	-69.9583	-69.5417
-89.9583	-89.5417	-89.125	-88.7083	-88.2917	-87.875	-87.4583	-87.0417	-86.625	-86.2083	-85.7917	-85.375	-84.9583	-84.5417	-84.125	-83.7083	-83.2917	-82.875	-82.4583	-82.0417	-81.625	-81.2083	-80.7917	-80.375	-79.9583	-79.5417	-79.125	-78.7083	-78.2917	-77.875	-77.4583	-77.0417	-76.625	-76.2083	-75.7917	-75.375	-74.9583	-74.5417	-74.125	-73.7083	-73.2917	-72.875	-72.4583	-72.0417	-71.625	-71.2083	-70.7917	-70.375	-69.9583	-69.5417
-89.9583	-89.5417	-89.125	-88.7083	-88.2917	-87.875	-87.4583	-87.0417	-86.625	-86.2083	-85.7917	-85.375	-84.9583	-84.5417	-84.125	-83.7083	-83.2917	-82.875	-82.4583	-82.0417	-81.625	-81.2083	-80.7917	-80.375	-79.9583	-79.5417	-79.125	-78.7083	-78.2917	-77.875	-77.4583	-77.0417	-76.625	-76.2083	-75.7917	-75.375	-74.9583	-74.5417	-74.125	-73.7083	-73.2917	-72.875	-72.4583	-72.0417	-71.625	-71.2083	-70.7917	-70.375	-69.9583	-69.5417
-89.9583	-89.5417	-89.125	-88.7083	-88.2917	-87.875	-87.4583	-87.0417	-86.625	-86.2083	-85.7917	-85.375	-84.9583	-84.5417	-84.125	-83.7083	-83.2917	-82.875	-82.4583	-82.0417	-81.625	-81.2083	-80.7917	-80.375	-79.9583	-79.5417	-79.125	-78.7083	-78.2917	-77.875	-77.4583	-77.0417	-76.625	-76.2083	-75.7917	-75.375	-74.9583	-74.5417	-74.125	-73.7083	-73.2917	-72.875	-72.4583	-72.0417	-71.625	-71.2083	-70.7917	-70.375	-69.9583	-69.5417
-89.9583	-89.5417	-89.125	-88.7083	-88.2917	-87.875	-87.4583	-87.0417	-86.625	-86.2083	-85.7917	-85.375	-84.9583	-84.5417	-84.125	-83.7083	-83.2917	-82.875	-82.4583	-82.0417	-81.625	-81.2083	-80.7917	-80.375	-79.9583	-79.5417	-79.125	-78.7083	-78.2917	-77.875	-77.4583	-77.0417	-76.625	-76.2083	-75.7917	-75.375	-74.9583	-74.5417	-74.125	-73.7083	-73.2917	-72.875	-72.4583	-72.0417	-71.625	-71.2083	-70.7917	-70.375	-69.9583	-69.5417
-89.9583	-89.5417	-89.125	-88.7083	-88.2917	-87.875	-87.4583	-87.0417	-86.625	-86.2083	-85.7917	-85.375	-84.9583	-84.5417	-84.125	-83.7083	-83.2917	-82.875	-82.4583	-82.0417	-81.625	-81.2083	-80.7917	-80.375	-79.9583	-79.5417	-79.125	-78.7083	-78.2917	-77.875	-77.4583	-77.0417	-76.625	-76.2083	-75.7917	-75.375	-74.9583	-74.5417	-74.125	-73.7083	-73.2917	-72.875	-72.4583	-72.0417	-71.625	-71.2083	-70.7917	-70.375	-69.9583	-69.5417
-89.9583	-89.5417	-89.125	-88.7083	-88.2917	-87.875	-87.4583	-87.0417	-86.625	-86.2083	-85.7917	-85.375	-84.9583	-84.5417	-84.125	-83.7083	-83.2917	-82.875	-82.4583	-82.0417	-81.625	-81.2083	-80.7917	-80.375	-79.9583	-79.5417	-79.125	-78.7083	-78.2917	-77.875	-77.4583	-77.0417	-76.625	-76.2083	-75.7917	-75.375	-74.9583	-74.5417	-74.125	-73.7083	-73.2917	-72.875	-72.4583	-72.0417	-71.625	-71.2083	-70.7917	-70.375	-69.9583	-69.5417
-89.9583	-89.5417	-89.125	-88.7083	-88.2917	-87.875	-87.4583	-87.0417	-86.625	-86.2083	-85.7917	-85.375	-84.9583	-84.5417	-84.125	-83.7083	-83.2917	-82.875	-82.4583	-82.0417	-81.625	-81.2083	-80.7917	-80.375	-79.9583	-79.5417	-79.125	-78.7083	-78.2917	-77.875	-77.4583	-77.0417	-76.625	-76.2083	-75.7917	-75.375	-74.9583	-74.5417	-74.125	-73.7083	-73.2917	-72.875	-72.4583	-72.0417	-71.625	-71.2083	-70.7917	-70.375	-69.9583	-69.5417
-89.9583	-89.5417	-89.125	-88.7083	-88.2917	-87.875	-87.4583	-87.0417	-86.625	-86.2083	-85.7917	-85.375	-84.9583	-84.5417	-84.125	-83.7083	-83.2917	-82.875	-82.4583	-82.0417	-81.625	-81.2083	-80.7917	-80.375	-79.9583	-79.5417	-79.125	-78.7083	-78.2917	-77.875	-77.4583	-77.0417	-76.625	-76.2083	-75.7917	-75.375	-74.9583	-74.5417	-74.125	-73.7083	-73.2917	-72.875	-72.4583	-72.0417	-71.625	-71.2083	-70.7917	-70.375	-69.9583	-69.5417
-89.9583	-89.5417	-89.125	-88.7083	-88.2917	-87.875	-87.4583	-87.0417	-86.625	-86.2083	-85.7917	-85.375	-84.9583	-84.5417	-84.125	-83.7083	-83.2917	-82.875	-82.4583	-82.0417	-81.625	-81.2083	-80.7917	-80.375	-79.9583	-79.5417	-79.125	-78.7083	-78.2917	-77.875	-77.4583	-77.0417	-76.625	-76.2083	-75.7917	-75.375	-74.9583	-74.5417	-74.125	-73.7083	-73.2917	-72.875	-72.4583	-72.0417	-71.625	-71.2083	-70.7917	-70.375	-69.9583	-69.5417
-89.9583	-89.5417	-89.125	-88.7083	-88.2917	-87.875	-87.4583	-87.0417	-86.625	-86.2083	-85.7917	-85.375	-84.9583	-84.5417	-84.125	-83.7083	-83.2917	-82.875	-82.4583	-82.0417	-81.625	-81.2083	-80.7917	-80.375	-79.9583	-79.5417	-79.125	-78.7083	-78.2917	-77.875	-77.4583	-77.0417	-76.625	-76.2083	-75.7917	-75.375	-74.9583	-74.5417	-74.125	-73.7083	-73.2917	-72.875	-72.4583	-72.0417	-71.625	-71.2083	-70.7917	-70.375	-69.9583	-69.5417
-89.9583	-89.5417	-89.125	-88.7083	-88.2917	-87.875	-87.4583	-87.0417	-86.625	-86.2083	-85.7917	-85.375	-84.9583	-84.5417	-84.125	-83.7083	-83.2917	-82.875	-82.4583	-82.0417	-81.625	-81.2083	-80.7917	-80.375	-79.9583	-79.5417	-79.125	-78.7083	-78.2917	-77.875	-77.4583	-77.0417	-76.625	-76.2083	-75.7917	-75.375	-74.9583	-74.5417	-74.125	-73.7083	-73.2917	-72.875	-72.4583	-72.0417	-71.625	-71.2083	-70.7917	-70.375	-69.9583	-69.5417
-89.9583	-89.5417	-89.125	-88.7083	-88.2917	-87.875	-87.4583	-87.0417	-86.625	-86.2083	-85.7917	-85.375	-84.9583	-84.5417	-84.125	-83.7083	-83.2917	-82.875	-82.4583	-82.0417	-81.625	-81.2083	-80.7917	-80.375	-79.9583	-79.5417	-79.125	-78.7083	-78.2917	-77.875	-77.4583	-77.0417	-76.625	-76.2083	-75.7917	-75.375	-74.9583	-74.5417	-74.125	-73.7083	-73.2917	-72.875	-72.4583	-72.0417	-71.625	-71.2083	-70.7917	-70.375	-69.9583	-69.5417
-89.9583	-89.5417	-89.125	-88.7083	-88.2917	-87.875	-87.4583	-87.0417	-86.625	-86.2083	-85.7917	-85.375	-84.9583	-84.5417	-84.125	-83.7083	-83.2917	-82.875	-82.4583	-82.0417	-81.625	-81.2083	-80.7917	-80.375	-79.9583	-79.5417	-79.125	-78.7083	-78.2917	-77.875	-77.4583	-77.0417	-76.625	-76.2083	-75.7917	-75.375	-74.9583	-74.5417	-74.125	-73.7083	-73.2917	-72.875	-72.4583	-72.0417	-71.625	-71.2083	-70.7917	-70.375	-69.9583	-69.5417
-89.9583	-89.5417	-89.125	-88.7083	-88.2917	-87.875	-87.4583	-87.0417	-86.625	-86.2083	-85.7917	-85.375	-84.9583	-84.5417	-84.125	-83.7083	-83.2917	-82.875	-82.4583	-82.0417	-81.625	-81.2083	-80.7917	-80.375	-79.9583	-79.5417	-79.125	-78.7083	-78.2917	-77.875	-77.4583	-77.0417	-76.625	-76.2083	-75.7917	-75.375	-74.9583	-74.5417	-74.125	-73.7083	-73.2917	-72.875	-72.4583	-72.0417	-71.625	-71.2083	-70.7917	-70.375	-69.9583	-69.5417
-89.9583	-89.5417	-89.125	-88.7083	-88.2917	-87.875	-87.4583	-87.0417	-86.625	-86.2083	-85.7917	-85.375	-84.9583	-84.5417	-84.125	-83.7083	-83.2917	-82.875	-82.4583	-82.0417	-81.625	-81.2083	-80.7917	-80.375	-79.9583	-79.5417	-79.125	-78.7083	-78.2917	-77.875	-77.4583	-77.0417	-76.625	-76.2083	-75.7917	-75.375	-74.9583	-74.5417	-74.125	-73.7083	-73.2917	-72.875	-72.4583	-72.0417	-71.625	-71.2083	-70.7917	-70.375	-69.9583	-69.5417
-89.9583	-89.5417	-89.125	-88.7083	-88.2917	-87.875	-87.4583	-87.0417	-86.625	-86.2083	-85.7917	-85.375	-84.9583	-84.5417	-84.125	-83.7083	-83.2917	-82.875	-82.4583	-82.0417	-81.625	-81.2083	-80.7917	-80.375	-79.9583	-79.5417	-79.125	-78.7083	-78.2917	-77.875	-77.4583	-77.0417	-76.625	-76.2083	-75.7917	-75.375	-74.9583	-74.5417	-74.125	-73.7083	-73.2917	-72.875	-72.4583	-72.0417	-71.625	-71.2083	-70.7917	-70.375	-69.9583	-69.5417
-89.9583	-89.5417	-89.125	-88.7083	-88.2917	-87.875	-87.4583	-87.0417	-86.625	-86.2083	-85.7917	-85.375	-84.9583	-84.5417	-84.125	-83.7083	-83.2917	-82.875	-82.4583	-82.0417	-81.625	-81.2083	-80.7917	-80.375	-79.9583	-79.5417	-79.125	-78.7083	-78.2917	-77.875	-77.4583	-77.0417	-76.625	-76.2083	-75.7917	-75.375	-74.9583	-74.5417	-74.125	-73.7083	-73.2917	-72.875	-72.4583	-72.0417	-71.625	-71.2083	-70.7917	-70.375	-69.9583	-69.5417
-89.9583	-89.5417	-89.125	-88.7083	-88.2917	-87.875	-87.4583	-87.0417	-86.625	-86.2083	-85.7917	-85.375	-84.9583	-84.5417	-84.125	-83.7083	-83.2917	-82.875	-82.4583	-82.0417	-81.625	-81.2083	-80.7917	-80.375	-79.9583	-79.5417	-79.125	-78.7083	-78.2917	-77.875	-77.4583	-77.0417	-76.625	-76.2083	-75.7917	-75.375	-74.9583	-74.5417	-74.125	-73.7083	-73.2917	-72.875	-72.4583	-72.0417	-71.625	-71.2083	-70.7917	-70.375	-69.9583	-69.5417
-89.9583	-89.5417	-89.125	-88.7083	-88.2917	-87.875	-87.4583	-87.0417	-86.625	-86.2083	-85.7917	-85.375	-84.9583	-84.5417	-84.125	-83.7083	-83.2917	-82.875	-82.4583	-82.0417	-81.625	-81.2083	-80.7917	-80.375	-79.9583	-79.5417	-79.125	-78.7083	-78.2917	-77.875	-77.4583	-77.0417	-76.625	-76.2083	-75.7917	-75.375	-74.9583	-74.5417	-74.125	-73.7083	-73.2917	-72.875	-72.4583	-72.0417	-71.625	-71.2083	-70.7917	-70.375	-69.9583	-69.5417
-89.9583	-89.5417	-89.125	-88.7083	-88.2917	-87.875	-87.4583	-87.0417	-86.625	-86.2083	-85.7917	-85.375	-84.9583	-84.5417	-84.125	-83.7083	-83.2917	-82.875	-82.4583	-82.0417	-81.625	-81.2083	-80.7917	-80.375	-79.9583	-79.5417	-79.125	-78.7083	-78.2917	-77.875	-77.4583	-77.0417	-76.625	-76.2083	-75.7917	-75.375	-74.9583	-74.5417	-74.125	-73.7083	-73.2917	-72.875	-72.4583	-72.0417	-71.625	-71.2083	-70.7917	-70.375	-69.9583	-69.5417
-89.9583	-89.5417	-89.125	-88.7083	-88.2917	-87.875	-87.4583	-87.0417	-86.625	-86.2083	-85.7917	-85.375	-84.9583	-84.5417	-84.125	-83.7083	-83.2917	-82.875	-82.4583	-82.0417	-81.625	-81.2083	-80.7917	-80.375	-79.9583	-79.5417	-79.125	-78.7083	-78.2917	-77.875	-77.4583	-77.0417	-76.625	-76.2083	-75.7917	-75.375	-74.9583	-74.5417	-74.125	-73.7083	-73.2917	-72.875	-72.4583	-72.0417	-71.625	-71.2083	-70.7917	-70.375	-69.9583	-69.5417
-89.9583	-89.5417	-89.125	-88.7083	-88.2917	-87.875	-87.4583	-87.0417	-86.625	-86.2083	-85.7917	-85.375	-84.9583	-84.5417	-84.125	-83.7083	-83.2917	-82.875	-82.4583	-82.0417	-81.625	-81.2083	-80.7917	-80.375	-79.9583	-79.5417	-79.125	-78.7083	-78.2917	-77.875	-77.4583	-77.0417	-76.625	-76.2083	-75.7917	-75.375	-74.9583	-74.5417	-74.125	-73.7083	-73.2917	-72.875	-72.4583	-72.0417	-71.625	-71.2083	-70.7917	-70.375	-69.9583	-69.5417
-89.9583	-89.5417	-89.125	-88.7083	-88.2917	-87.875	-87.4583	-87.0417	-86.625	-86.2083	-85.7917	-85.375	-84.9583	-84.5417	-84.125	-83.7083	-83.2917	-82.875	-82.4583	-82.0417	-81.625	-81.2083	-80.7917	-80.375	-79.9583	-79.5417	-79.125	-78.7083	-78.2917	-77.875	-77.4583	-77.0417	-76.625	-76.2083	-75.7917	-75.375	-74.9583	-74.5417	-74.125	-73.7083	-73.2917	-72.875	-72.4583	-72.0417	-71.625	-71.2083	-70.7917	-70.375	-69.9583	-69.5417
-89.9583	-89.5417	-89.125	-88.7083	-88.2917	-87.875	-87.4583	-87.0417	-86.625	-86.2083	-85.7917	-85.375	-84.9583	-84.5417	-84.125	-83.7083	-83.2917	-82.875	-82.4583	-82.0417	-81.625	-81.2083	-80.7917	-80.375	-79.9583	-79.5417	-79.125	-78.7083	-78.2917	-77.875	-77.4583	-77.0417	-76.625	-76.2083	-75.7917	-75.375	-74.9583	-74.5417	-74.125	-73.7083	-73.2917	-72.875	-72.4583	-72.0417	-71.625	-71.2083	-70.7917	-70.375	-69.9583	-69.5417
-89.9583	-89.5417	-89.125	-88.7083	-88.2917	-87.875	-87.4583	-87.0417	-86.625	-86.2083	-85.7917	-85.375	-84.9583	-84.5417	-84.125	-83.7083	-83.2917	-82.875	-82.4583	-82.0417	-81.625	-81.2083	-80.7917	-80.375	-79.9583	-79.5417	-79.125	-78.7083	-78.2917	-77.875	-77.4583	-77.0417	-76.625	-76.2083	-75.7917	-75.375	-74.9583	-74.5417	-74.125	-73.7083	-73.2917	-72.875	-72.4583	-72.0417	-71.625	-71.2083	-70.7917	-70.375	-69.9583	-69.5417
-89.9583	-89.5417	-89.125	-88.7083	-88.2917	-87.875	-87.4583	-87.0417	-86.625	-86.2083	-85.7917	-85.375	-84.9583	-84.5417	-84.125	-83.7083	-83.2917	-82.875	-82.4583	-82.0417	-81.625	-81.2083	-80.7917	-80.375	-79.9583	-79.5417	-79.125	-78.7083	-78.2917	-77.875	-77.4583	-77.0417	-76.625	-76.2083	-75.7917	-75.375	-74.9583	-74.5417	-74.125	-73.7083	-73.2917	-72.875	-72.4583	-72.0417	-71.625	-71.2083	-70.7917	-70.375	-69.9583	-69.5417
-89.9583	-89.5417	-89.125	-88.7083	-88.2917	-87.875	-87.4583	-87.0417	-86.625	-86.2083	-85.7917	-85.375	-84.9583	-84.5417	-84.125	-83.7083	-83.2917	-82.875	-82.4583	-82.0417	-81.625	-81.2083	-80.7917	-80.375	-79.9583	-79.5417	-79.125	-78.7083	-78.2917	-77.875	-77.4583	-77.0417	-76.625	-76.2083	-75.7917	-75.375	-74.9583	-74.5417	-74.125	-73.7083	-73.2917	-72.875	-72.4583	-72.0417	-71.625	-71.2083	-70.7917	-70.375	-69.9583	-69.5417
-89.9583	-89.5417	-89.125	-88.7083	-88.2917	-87.875	-87.4583	-87.0417	-86.625	-86.2083	-85.7917	-85.375	-84.9583	-84.5417	-84.125	-83.7083	-83.2917	-82.875	-82.4583	-82.0417	-81.625	-81.2083	-80.7917	-80.375	-79.9583	-79.5417	-79.125	-78.7083	-78.2917	-77.875	-77.4583	-77.0417	-76.625	-76.2083	-75.7917	-75.375	-74.9583	-74.5417	-74.125	-73.7083	-73.2917	-72.875	-72.4583	-72.0417	-71.625	-71.2083	-70.7917	-70.375	-69.9583	-69.5417
-89.9583	-89.5417	-89.125	-88.7083	-88.2917	-87.875	-87.4583	-87.0417	-86.625	-86.2083	-85.7917	-85.375	-84.9583	-84.5417	-84.125	-83.7083	-83.2917	-82.875	-82.4583	-82.0417	-81.625	-81.2083	-80.7917	-80.375	-79.9583	-79.5417	-79.125	-78.7083	-78.2917	-77.875	-77.4583	-77.0417	-76.625	-76.2083	-75.7917	-75.375	-74.9583	-74.5417	-74.125	-73.7083	-73.2917	-72.875	-72.4583	-72.0417	-71.625	-71.2083	-70.7917	-70.375	-69.9583	-69.5417
-89.9583	-89.5417	-89.125	-88.7083	-88.2917	-87.875	-87.4583	-87.0417	-86.625	-86.2083	-85.7917	-85.375	-84.9583	-84.5417	-84.125	-83.7083	-83.2917	-82.875	-82.4583	-82.0417	-81.625	-81.2083	-80.7917	-80.375	-79.9583	-79.5417	-79.125	-78.7083	-78.2917	-77.875	-77.4583	-77.0417	-76.625	-76.2083	-75.7917	-75.375	-74.9583	-74.5417	-74.125	-73.7083	-73.2917	-72.875	-72.4583	-72.0417	-71.625	-71.2083	-70.7917	-70.375	-69.9583	-69.5417
-89.9583	-89.5417	-89.125	-88.7083	-88.2917	-87.875	-87.4583	-87.0417	-86.625	-86.2083	-85.7917	-85.375	-84.9583	-84.5417	-84.125	-83.7083	-83.2917	-82.875	-82.4583	-82.0417	-81.625	-81.2083	-80.7917	-80.375	-79.9583	-79.5417	-79.125	-78.7083	-78.2917	-77.875	-77.4583	-77.0417	-76.625	-76.2083	-75.7917	-75.375	-74.9583	-74.5417	-74.125	-73.7083	-73.2917	-72.875	-72.4583	-72.0417	-71.625	-71.2083	-70.7917	-70.375	-69.9583	-69.5417
-89.9583	-89.5417	-89.125	-88.7083	-88.2917	-87.875	-87.4583	-87.0417	-86.625	-86.2083	-85.7917	-85.375	-84.9583	-84.5417	-84.125	-83.7083	-83.2917	-82.875	-82.4583	-82.0417	-81.625	-81.2083	-80.7917	-80.375	-79.9583	-79.5417	-79.125	-78.7083	-78.2917	-77.875	-77.4583	-77.0417	-76.625	-76.2083	-75.7917	-75.375	-74.9583	-74.5417	-74.125	-73.7083	-73.2917	-72.875	-72.4583	-72.0417	-71.625	-71.2083	-70.7917	-70.375	-69.9583	-69.5417
-89.9583	-89.5417	-89.125	-88.7083	-88.2917	-87.875	-87.4583	-87.0417	-86.625	-86.2083	-85.7917	-85.375	-84.9583	-84.5417	-84.125	-83.7083	-83.2917	-82.875	-82.4583	-82.0417	-81.625	-81.2083	-80.7917	-80.375	-79.9583	-79.5417	-79.125	-78.7083	-78.2917	-77.875	-77.4583	-77.0417	-76.625	-76.2083	-75.7917	-75.375	-74.9583	-74.5417	-74.125	-73.7083	-73.2917	-72.875	-72.4583	-72.0417	-71.625	-71.2083	-70.7917	-70.375	-69.9583	-69.5417
-89.9583	-89.5417	-89.125	-88.7083	-88.2917	-87.875	-87.4583	-87.0417	-86.625	-86.2083	-85.7917	-85.375	-84.9583	-84.5417	-84.125	-83.7083	-83.2917	-82.875	-82.4583	-82.0417	-81.625	-81.2083	-80.7917	-80.375	-79.9583	-79.5417	-79.125	-78.7083	-78.2917	-77.875	-77.4583	-77.0417	-76.625	-76.2083	-75.7917	-75.375	-74.9583	-74.5417	-74.125	-73.7083	-73.2917	-72.875	-72.4583	-72.0417	-71.625	-71.2083	-70.7917	-70.375	-69.9583	-69.5417
-89.9583	-89.5417	-89.125	-88.7083	-88.2917	-87.875	-87.4583	-87.0417	-86.625	-86.2083	-85.7917	-85.375	-84.9583	-84.5417	-84.125	-83.7083	-83.2917	-82.875	-82.4583	-82.0417	-81.625	-81.2083	-80.7917	-80.375	-79.9583	-79.5417	-79.125	-78.7083	-78.2917	-77.875	-77.4583	-77.0417	-76.625	-76.2083	-75.7917	-75.375	-74.9583	-74.5417	-74.125	-73.7083	-73.2917	-72.875	-72.4583	-72.0417	-71.625	-71.2083	-70.7917	-70.375	-69.9583	-69.5417
-89.9583	-89.5417	-89.125	-88.7083	-88.2917	-87.875	-87.4583	-87.0417	-86.625	-86.2083	-85.7917	-85.375	-84.9583	-84.5417	-84.125	-83.7083	-83.2917	-82.875	-82.4583	-82.0417	-81.625	-81.2083	-80.7917	-80.375	-79.9583	-79.5417	-79.125	-78.7083	-78.2917	-77.875	-77.4583	-77.0417	-76.625	-76.2083	-75.7917	-75.375	-74.9583	-74.5417	-74.125	-73.7083	-73.2917	-72.875	-72.4583	-72.0417	-71.625	-71.2083	-70.7917	-70.375	-69.9583	-69.5417
-89.9583	-89.5417	-89.125	-88.7083	-88.2917	-87.875	-87.4583	-87.0417	-86.625	-86.2083	-85.7917	-85.375	-84.9583	-84.5417	-84.125	-83.7083	-83.2917	-82.875	-82.4583	-82.0417	-81.625	-81.2083	-80.7917	-80.375	-79.9583	-79.5417	-79.125	-78.7083	-78.2917	-77.875	-77.4583	-77.0417	-76.625	-76.2083	-75.7917	-75.375	-74.9583	-74.5417	-74.125	-73.7083	-73.2917	-72.875	-72.4583	-72.0417	-71.625	-71.2083	-70.7917	-70.375	-69.9583	-69.5417
-89.9583	-89.5417	-89.125	-88.7083	-88.2917	-87.875	-87.4583	-87.0417	-86.625	-86.2083	-85.7917	-85.375	-84.9583	-84.5417	-84.125	-83.7083	-83.2917	-82.875	-82.4583	-82.0417	-81.625	-81.2083	-80.7917	-80.375	-79.9583	-79.5417	-79.125	-78.7083	-78.2917	-77.875	-77.4583	-77.0417	-76.625	-76.2083	-75.7917	-75.375	-74.9583	-74.5417	-74.125	-73.7083	-73.2917	-72.875	-72.4583	-72.0417	-71.625	-71.2083	-70.7917	-70.375	-69.9583	-69.5417
-89.9583	-89.5417	-89.125	-88.7083	-88.2917	-87.875	-87.4583	-87.0417	-86.625	-86.2083	-85.7917	-85.375	-84.9583	-84.5417	-84.125	-83.7083	-83.2917	-82.875	-82.4583	-82.0417	-81.625	-81.2083	-80.7917	-80.375	-79.9583	-79.5417	-79.125	-78.7083	-78.2917	-77.875	-77.4583	-77.0417	-76.625	-76.2083	-75.7917	-75.375	-74.9583	-74.5417	-74.125	-73.7083	-73.2917	-72.875	-72.4583	-72.0417	-71.625	-71.2083	-70.7917	-70.375	-69.9583	-69.5417
-89.9583	-89.5417	-89.125	-88.7083	-88.2917	-87.875	-87.4583	-87.0417	-86.625	-86.2083	-85.7917	-85.375	-84.9583	-84.5417	-84.125	-83.7083	-83.2917	-82.875	-82.4583	-82.0417	-81.625	-81.2083	-80.7917	-80.375	-79.9583	-79.5417	-79.125	-78.7083	-78.2917	-77.875	-77.4583	-77.0417	-76.625	-76.2083	-75.7917	-75.375	-74.9583	-74.5417	-74.125	-73.7083	-73.2917	-72.875	-72.4583	-72.0417	-71.625	-71.2083	-70.7917	-70.375	-69.9583	-69.5417
-89.9583	-89.5417	-89.125	-88.7083	-88.2917	-87.875	-87.4583	-87.0417	-86.625	-86.2083	-85.7917	-85.375	-84.9583	-84.5417	-84.125	-83.7083	-83.2917	-82.875	-82.4583	-82.0417	-81.625	-81.2083	-80.7917	-80.375	-79.9583	-79.5417	-79.125	-78.7083	-78.2917	-77.875	-77.4583	-77.0417	-76.625	-76.2083	-75.7917	-75.375	-74.9583	-74.5417	-74.125	-73.7083	-73.2917	-72.875	-72.4583	-72.0417	-71.625	-71.2083	-70.7917	-70.375	-69.9583	-69.5417
-89.9583	-89.5417	-89.125	-88.7083	-88.2917	-87.875	-87.4583	-87.0417	-86.625	-86.2083	-85.7917	-85.375	-84.9583	-84.5417	-84.125	-83.7083	-83.2917	-82.875	-82.4583	-82.0417	-81.625	-81.2083	-80.7917	-80.375	-79.9583	-79.5417	-79.125	-78.7083	-78.2917	-77.875	-77.4583	-77.0417	-76.625	-76.2083	-75.7917	-75.375	-74.9583	-74.5417	-74.125	-73.7083	-73.2917	-72.875	-72.4583	-72.0417	-71.625	-71.2083	-70.7917	-70.375	-69.9583	-69.5417
-89.9583	-89.5417	-89.125	-88.7083	-88.2917	-87.875	-87.4583	-87.0417	-86.625	-86.2083	-85.7917	-85.375	-84.9583	-84.5417	-84.125	-83.7083	-83.2917	-82.875	-82.4583	-82.0417	-81.625	-81.2083	-80.7917	-80.375	-79.9583	-79.5417	-79.125	-78.7083	-78.2917	-77.875	-77.4583	-77.0417	-76.625	-76.2083	-75.7917	-75.375	-74.9583	-74.5417	-74.125	-73.7083	-73.2917	-72.875	-72.4583	-72.0417	-71.625	-71.2083	-70.7917	-70.375	-69.9583	-69.5417
-89.9583	-89.5417	-89.125	-88.7083	-88.2917	-87.875	-87.4583	-87.0417	-86.625	-86.2083	-85.7917	-85.375	-84.9583	-84.5417	-84.125	-83.7083	-83.2917	-82.875	-82.4583	-82.0417	-81.625	-81.2083	-80.7917	-80.375	-79.9583	-79.5417	-79.125	-78.7083	-78.2917	-77.875	-77.4583	-77.0417	-76.625	-76.2083	-75.7917	-75.375	-74.9583	-74.5417	-74.125	-73.7083	-73.2917	-72.875	-72.4583	-72.0417	-71.625	-71.2083	-70.7917	-70.375	-69.9583	-69.5417
-89.9583	-89.5417	-89.125	-88.7083	-88.2917	-87.875	-87.4583	-87.0417	-86.625	-86.2083	-85.7917	-85.375	-84.9583	-84.5417	-84.125	-83.7083	-83.2917	-82.875	-82.4583	-82.0417	-81.625	-81.2083	-80.7917	-80.375	-79.9583	-79.5417	-79.125	-78.7083	-78.2917	-77.875	-77.4583	-77.0417	-76.625	-76.2083	-75.7917	-75.375	-74.9583	-74.5417	-74.125	-73.7083	-73.2917	-72.875	-72.4583	-72.0417	-71.625	-71.2083	-70.7917	-70.375	-69.9583	-69.5417
-89.9583	-89.5417	-89.125	-88.7083	-88.2917	-87.875	-87.4583	-87.0417	-86.625	-86.2083	-85.7917	-85.375	-84.9583	-84.5417	-84.125	-83.7083	-83.2917	-82.875	-82.4583	-82.0417	-81.625	-81.2083	-80.7917	-80.375	-79.9583	-79.5417	-79.125	-78.7083	-78.2917	-77.875	-77.4583	-77.0417	-76.625	-76.2083	-75.7917	-75.375	-74.9583	-74.5417	-74.125	-73.7083	-73.2917	-72.875	-72.4583	-72.0417	-71.625	-71.2083	-70.7917	-70.375	-69.9583	-69.5417
-89.9583	-89.5417	-89.125	-88.7083	-88.2917	-87.875	-87.4583	-87.0417	-86.625	-86.2083	-85.7917	-85.375	-84.9583	-84.5417	-84.125	-83.7083	-83.2917	-82.875	-82.4583	-82.0417	-81.625	-81.2083	-80.7917	-80.375	-79.9583	-79.5417	-79.125	-78.7083	-78.2917	-77.875	-77.4583	-77.0417	-76.625	-76.2083	-75.7917	-75.375	-74.9583	-74.5417	-74.125	-73.7083	-73.2917	-72.875	-72.4583	-72.0417	-71.625	-71.2083	-70.7917	-70.375	-69.9583	-69.5417
-89.9583	-89.5417	-89.125	-88.7083	-88.2917	-87.875	-87.4583	-87.0417	-86.625	-86.2083	-85.7917	-85.375	-84.9583	-84.5417	-84.125	-83.7083	-83.2917	-82.875	-82.4583	-82.0417	-81.625	-81.2083	-80.7917	-80.375	-79.9583	-79.5417	-79.125	-78.7083	-78.2917	-77.875	-77.4583	-77.0417	-76.625	-76.2083	-75.7917	-75.375	-74.9583	-74.5417	-74.125	-73.7083	-73.2917	-72.875	-72.4583	-72.0417	-71.625	-71.2083	-70.7917	-70.375	-69.9583	-69.5417
-89.9583	-89.5417	-89.125	-88.7083	-88.2917	-87.875	-87.4583	-87.0417	-86.625	-86.2083	-85.7917	-85.375	-84.9583	-84.5417	-84.125	-83.7083	-83.2917	-82.875	-82.4583	-82.0417	-81.625	-81.2083	-80.7917	-80.375	-79.9583	-79.5417	-79.125	-78.7083	-78.2917	-77.875	-77.4583	-77.0417	-76.625	-76.2083	-75.7917	-75.375	-74.9583	-74.5417	-74.125	-73.7083	-73.2917	-72.875	-72.4583	-72.0417	-71.625	-71.2083	-70.7917	-70.375	-69.9583	-69.5417
-89.9583	-89.5417	-89.125	-88.7083	-88.2917	-87.875	-87.4583	-87.0417	-86.625	-86.2083	-85.7917	-85.375	-84.9583	-84.5417	-84.125	-83.7083	-83.2917	-82.875	-82.4583	-82.0417	-81.625	-81.2083	-80.7917	-80.375	-79.9583	-79.5417	-79.125	-78.7083	-78.2917	-77.875	-77.4583	-77.0417	-76.625	-76.2083	-75.7917	-75.375	-74.9583	-74.5417	-74.125	-73.7083	-73.2917	-72.875	-72.4583	-72.0417	-71.625	-71.2083	-70.7917	-70.375	-69.9583	-69.5417
-89.9583	-89.5417	-89.125	-88.7083	-88.2917	-87.875	-87.4583	-87.0417	-86.625	-86.2083	-85.7917	-85.375	-84.9583	-84.5417	-84.125	-83.7083	-83.2917	-82.875	-82.4583	-82.0417	-81.625	-81.2083	-80.7917	-80.375	-79.9583	-79.5417	-79.125	-78.7083	-78.2917	-77.875	-77.4583	-77.0417	-76.625	-76.2083	-75.7917	-75.375	-74.9583	-74.5417	-74.125	-73.7083	-73.2917	-72.875	-72.4583	-72.0417	-71.625	-71.2083	-70.7917	-70.375	-69.9583	-69.5417
-89.9583	-89.5417	-89.125	-88.7083	-88.2917	-87.875	-87.4583	-87.0417	-86.625	-86.2083	-85.7917	-85.375	-84.9583	-84.5417	-84.125	-83.7083	-83.2917	-82.875	-82.4583	-82.0417	-81.625	-81.2083	-80.7917	-80.375	-79.9583	-79.5417	-79.125	-78.7083	-78.2917	-77.875	-77.4583	-77.0417	-76.625	-76.2083	-75.7917	-75.375	-74.9583	-74.5417	-74.125	-73.7083	-73.2917	-72.875	-72.4583	-72.0417	-71.625	-71.2083	-70.7917	-70.375	-69.9583	-69.5417
-89.9583	-89.5417	-89.125	-88.7083	-88.2917	-87.875	-87.4583	-87.0417	-86.625	-86.2083	-85.7917	-85.375	-84.9583	-84.5417	-84.125	-83.7083	-83.2917	-82.875	-82.4583	-82.0417	-81.625	-81.2083	-80.7917	-80.375	-79.9583	-79.5417	-79.125	-78.7083	-78.2917	-77.875	-77.4583	-77.0417	-76.625	-76.2083	-75.7917	-75.375	-74.9583	-74.5417	-74.125	-73.7083	-73.2917	-72.875	-72.4583	-72.0417	-71.625	-71.2083	-70.7917	-70.375	-69.9583	-69.5417
-89.9583	-89.5417	-89.125	-88.7083	-88.2917	-87.875	-87.4583	-87.0417	-86.625	-86.2083	-85.7917	-85.375	-84.9583	-84.5417	-84.125	-83.7083	-83.2917	-82.875	-82.4583	-82.0417	-81.625	-81.2083	-80.7917	-80.375	-79.9583	-79.5417	-79.125	-78.7083	-78.2917	-77.875	-77.4583	-77.0417	-76.625	-76.2083	-75.7917	-75.375	-74.9583	-74.5417	-74.125	-73.7083	-73.2917	-72.875	-72.4583	-72.0417	-71.625	-71.2083	-70.7917	-70.375	-69.9583	-69.5417
-89.9583	-89.5417	-89.125	-88.7083	-88.2917	-87.875	-87.4583	-87.0417	-86.625	-86.2083	-85.7917	-85.375	-84.9583	-84.5417	-84.125	-83.7083	-83.2917	-82.875	-82.4583	-82.0417	-81.625	-81.2083	-80.7917	-80.375	-79.9583	-79.5417	-79.125	-78.7083	-78.2917	-77.875	-77.4583	-77.0417	-76.625	-76.2083	-75.7917	-75.375	-74.9583	-74.5417	-74.125	-73.7083	-73.2917	-72.875	-72.4583	-72.0417	-71.625	-71.2083	-70.7917	-70.375	-69.9583	-69.5417
-89.9583	-89.5417	-89.125	-88.7083	-88.2917	-87.875	-87.4583	-87.0417	-86.625	-86.2083	-85.7917	-85.375	-84.9583	-84.5417	-84.125	-83.7083	-83.2917	-82.875	-82.4583	-82.0417	-81.625	-81.2083	-80.7917	-80.375	-79.9583	-79.5417	-79.125	-78.7083	-78.2917	-77.875	-77.4583	-77.0417	-76.625	-76.2083	-75.7917	-75.375	-74.9583	-74.5417	-74.125	-73.7083	-73.2917	-72.875	-72.4583	-72.0417	-71.625	-71.2083	-70.7917	-70.375	-69.9583	-69.5417
-89.9583	-89.5417	-89.125	-88.7083	-88.2917	-87.875	-87.4583	-87.0417	-86.625	-86.2083	-85.7917	-85.375	-84.9583	-84.5417	-84.125	-83.7083	-83.2917	-82.875	-82.4583	-82.0417	-81.625	-81.2083	-80.7917	-80.375	-79.9583	-79.5417	-79.125	-78.7083	-78.2917	-77.875	-77.4583	-77.0417	-76.625	-76.2083	-75.7917	-75.375	-74.9583	-74.5417	-74.125	-73.7083	-73.2917	-72.875	-72.4583	-72.0417	-71.625	-71.2083	-70.7917	-70.375	-69.9583	-69.5417
-89.9583	-89.5417	-89.125	-88.7083	-88.2917	-87.875	-87.4583	-87.0417	-86.625	-86.2083	-85.7917	-85.375	-84.9583	-84.5417	-84.125	-83.7083	-83.2917	-82.875	-82.4583	-82.0417	-81.625	-81.2083	-80.7917	-80.375	-79.9583	-79.5417	-79.125	-78.7083	-78.2917	-77.875	-77.4583	-77.0417	-76.625	-76.2083	-75.7917	-75.375	-74.9583	-74.5417	-74.125	-73.7083	-73.2917	-72.875	-72.4583	-72.0417	-71.625	-71.2083	-70.7917	-70.375	-69.9583	-69.5417
-89.9583	-89.5417	-89.125	-88.7083	-88.2917	-87.875	-87.4583	-87.0417	-86.625	-86.2083	-85.7917	-85.375	-84.9583	-84.5417	-84.125	-83.7083	-83.2917	-82.875	-82.4583	-82.0417	-81.625	-81.2083	-80.7917	-80.375	-79.9583	-79.5417	-79.125	-78.7083	-78.2917	-77.875	-77.4583	-77.0417	-76.625	-76.2083	-75.7917	-75.375	-74.9583	-74.5417	-74.125	-73.7083	-73.2917	-72.875	-72.4583	-72.0417	-71.625	-71.2083	-70.7917	-70.375	-69.9583	-69.5417
-89.9583	-89.5417	-89.125	-88.7083	-88.2917	-87.875	-87.4583	-87.0417	-86.625	-86.2083	-85.7917	-85.375	-84.9583	-84.5417	-84.125	-83.7083	-83.2917	-82.875	-82.4583	-82.0417	-81.625	-81.2083	-80.7917	-80.375	-79.9583	-79.5417	-79.125	-78.7083	-78.2917	-77.875	-77.4583	-77.0417	-76.625	-76.2083	-75.7917	-75.375	-74.9583	-74.5417	-74.125	-73.7083	-73.2917	-72.875	-72.4583	-72.0417	-71.625	-71.2083	-70.7917	-70.375	-69.9583	-69.5417
-89.9583	-89.5417	-89.125	-88.7083	-88.2917	-87.875	-87.4583	-87.0417	-86.625	-86.2083	-85.7917	-85.375	-84.9583	-84.5417	-84.125	-83.7083	-83.2917	-82.875	-82.4583	-82.0417	-81.625	-81.2083	-80.7917	-80.375	-79.9583	-79.5417	-79.125	-78.7083	-78.2917	-77.875	-77.4583	-77.0417	-76.625	-76.2083	-75.7917	-75.375	-74.9583	-74.5417	-74.125	-73.7083	-73.2917	-72.875	-72.4583	-72.0417	-71.625	-71.2083	-70.7917	-70.375	-69.9583	-69.5417
-89.9583	-89.5417	-89.125	-88.7083	-88.2917	-87.875	-87.4583	-87.0417	-86.625	-86.2083	-85.7917	-85.375	-84.9583	-84.5417	-84.125	-83.7083	-83.2917	-82.875	-82.4583	-82.0417	-81.625	-81.2083	-80.7917	-80.375	-79.9583	-79.5417	-79.125	-78.7083	-78.2917	-77.875	-77.4583	-77.0417	-76.625	-76.2083	-75.7917	-75.375	-74.9583	-74.5417	-74.125	-73.7083	-73.2917	-72.875	-72.4583	-72.0417	-71.625	-71.2083	-70.7917	-70.375	-69.9583	-69.5417
-89.9583	-89.5417	-89.125	-88.7083	-88.2917	-87.875	-87.4583	-87.0417	-86.625	-86.2083	-85.7917	-85.375	-84.9583	-84.5417	-84.125	-83.7083	-83.2917	-82.875	-82.4583	-82.0417	-81.625	-81.2083	-80.7917	-80.375	-79.9583	-79.5417	-79.125	-78.7083	-78.2917	-77.875	-77.4583	-77.0417	-76.625	-76.2083	-75.7917	-75.375	-74.9583	-74.5417	-74.125	-73.7083	-73.2917	-72.875	-72.4583	-72.0417	-71.625	-71.2083	-70.7917	-70.375	-69.9583	-69.5417
-89.9583	-89.5417	-89.125	-88.7083	-88.2917	-87.875	-87.4583	-87.0417	-86.625	-86.2083	-85.7917	-85.375	-84.9583	-84.5417	-84.125	-83.7083	-83.2917	-82.875	-82.4583	-82.0417	-81.625	-81.2083	-80.7917	-80.375	-79.9583	-79.5417	-79.125	-78.7083	-78.2917	-77.875	-77.4583	-77.0417	-76.625	-76.2083	-75.7917	-75.375	-74.9583	-74.5417	-74.125	-73.7083	-73.2917	-72.875	-72.4583	-72.0417	-71.625	-71.2083	-70.7917	-70.375	-69.9583	-69.5417
-89.9583	-89.5417	-89.125	-88.7083	-88.2917	-87.875	-87.4583	-87.0417	-86.625	-86.2083	-85.7917	-85.375	-84.9583	-84.5417	-84.125	-83.7083	-83.2917	-82.875	-82.4583	-82.0417	-81.625	-81.2083	-80.7917	-80.375	-79.9583	-79.5417	-79.125	-78.7083	-78.2917	-77.875	-77.4583	-77.0417	-76.625	-76.2083	-75.7917	-75.375	-74.9583	-74.5417	-74.125	-73.7083	-73.2917	-72.875	-72.4583	-72.0417	-71.625	-71.2083	-70.7917	-70.375	-69.9583	-69.5417
-89.9583	-89.5417	-89.125	-88.7083	-88.2917	-87.875	-87.4583	-87.0417	-86.625	-86.2083	-85.7917	-85.375	-84.9583	-84.5417	-84.125	-83.7083	-83.2917	-82.875	-82.4583	-82.0417	-81.625	-81.2083	-80.7917	-80.375	-79.9583	-79.5417	-79.125	-78.7083	-78.2917	-77.875	-77.4583	-77.0417	-76.625	-76.2083	-75.7917	-75.375	-74.9583	-74.5417	-74.125	-73.7083	-73.2917	-72.875	-72.4583	-72.0417	-71.625	-71.2083	-70.7917	-70.375	-69.9583	-69.5417
-89.9583	-89.5417	-89.125	-88.7083	-88.2917	-87.875	-87.4583	-87.0417	-86.625	-86.2083	-85.7917	-85.375	-84.9583	-84.5417	-84.125	-83.7083	-83.2917	-82.875	-82.4583	-82.0417	-81.625	-81.2083	-80.7917	-80.375	-79.9583	-79.5417	-79.125	-78.7083	-78.2917	-77.875	-77.4583	-77.0417	-76.625	-76.2083	-75.7917	-75.375	-74.9583	-74.5417	-74.125	-73.7083	-73.2917	-72.875	-72.4583	-72.0417	-71.625	-71.2083	-70.7917	-70.375	-69.9583	-69.5417
-89.9583	-89.5417	-89.125	-88.7083	-88.2917	-87.875	-87.4583	-87.0417	-86.625	-86.2083	-85.7917	-85.375	-84.9583	-84.5417	-84.125	-83.7083	-83.2917	-82.875	-82.4583	-82.0417	-81.625	-81.2083	-80.7917	-80.375	-79.9583	-79.5417	-79.125	-78.7083	-78.2917	-77.875	-77.4583	-77.0417	-76.625	-76.2083	-75.7917	-75.375	-74.9583	-74.5417	-74.125	-73.7083	-73.2917	-72.875	-72.4583	-72.0417	-71.625	-71.2083	-70.7917	-70.375	-69.9583	-69.5417
-89.9583	-89.5417	-89.125	-88.7083	-88.2917	-87.875	-87.4583	-87.0417	-86.625	-86.2083	-85.7917	-85.375	-84.9583	-84.5417	-84.125	-83.7083	-83.2917	-82.875	-82.4583	-82.0417	-81.625	-81.2083	-80.7917	-80.375	-79.9583	-79.5417	-79.125	-78.7083	-78.2917	-77.875	-77.4583	-77.0417	-76.625	-76.2083	-75.7917	-75.375	-74.9583	-74.5417	-74.125	-73.7083	-73.2917	-72.875	-72.4583	-72.0417	-71.625	-71.2083	-70.7917	-70.375	-69.9583	-69.5417
-89.9583	-89.5417	-89.125	-88.7083	-88.2917	-87.875	-87.4583	-87.0417	-86.625	-86.2083	-85.7917	-85.375	-84.9583	-84.5417	-84.125	-83.7083	-83.2917	-82.875	-82.4583	-82.0417	-81.625	-81.2083	-80.7917	-80.375	-79.9583	-79.5417	-79.125	-78.7083	-78.2917	-77.875	-77.4583	-77.0417	-76.625	-76.2083	-75.7917	-75.375	-74.9583	-74.5417	-74.125	-73.7083	-73.2917	-72.875	-72.4583	-72.0417	-71.625	-71.2083	-70.7917	-70.375	-69.9583	-69.5417
-89.9583	-89.5417	-89.125	-88.7083	-88.2917	-87.875	-87.4583	-87.0417	-86.625	-86.2083	-85.7917	-85.375	-84.9583	-84.5417	-84.125	-83.7083	-83.2917	-82.875	-82.4583	-82.0417	-81.625	-81.2083	-80.7917	-80.375	-79.9583	-79.5417	-79.125	-78.7083	-78.2917	-77.875	-77.4583	-77.0417	-76.625	-76.2083	-75.7917	-75.375	-74.9583	-74.5417	-74.125	-73.7083	-73.2917	-72.875	-72.4583	-72.0417	-71.625	-71.2083	-70.7917	-70.375	-69.9583	-69.5417
-89.9583	-89.5417	-89.125	-88.7083	-88.2917	-87.875	-87.4583	-87.0417	-86.625	-86.2083	-85.7917	-85.375	-84.9583	-84.5417	-84.125	-83.7083	-83.2917	-82.875	-82.4583	-82.0417	-81.625	-81.2083	-80.7917	-80.375	-79.9583	-79.5417	-79.125	-78.7083	-78.2917	-77.875	-77.4583	-77.0417	-76.625	-76.2083	-75.7917	-75.375	-74.9583	-74.5417	-74.125	-73.7083	-73.2917	-72.875	-72.4583	-72.0417	-71.625	-71.2083	-70.7917	-70.375	-69.9583	-69.5417
-89.9583	-89.5417	-89.125	-88.7083	-88.2917	-87.875	-87.4583	-87.0417	-86.625	-86.2083	-85.7917	-85.375	-84.9583	-84.5417	-84.125	-83.7083	-83.2917	-82.875	-82.4583	-82.0417	-81.625	-81.2083	-80.7917	-80.375	-79.9583	-79.5417	-79.125	-78.7083	-78.2917	-77.875	-77.4583	-77.0417	-76.625	-76.2083	-75.7917	-75.375	-74.9583	-74.5417	-74.125	-73.7083	-73.2917	-72.875	-72.4583	-72.0417	-71.625	-71.2083	-70.7917	-70.375	-69.9583	-69.5417
-89.9583	-89.5417	-89.125	-88.7083	-88.2917	-87.875	-87.4583	-87.0417	-86.625	-86.2083	-85.7917	-85.375	-84.9583	-84.5417	-84.125	-83.7083	-83.2917	-82.875	-82.4583	-82.0417	-81.625	-81.2083	-80.7917	-80.375	-79.9583	-79.5417	-79.125	-78.7083	-78.2917	-77.875	-77.4583	-77.0417	-76.625	-76.2083	-75.7917	-75.375	-74.9583	-74.5417	-74.125	-73.7083	-73.2917	-72.875	-72.4583	-72.0417	-71.625	-71.2083	-70.7917	-70.375	-69.9583	-69.5417
-89.9583	-89.5417	-89.125	-88.7083	-88.2917	-87.875	-87.4583	-87.0417	-86.625	-86.2083	-85.7917	-85.375	-84.9583	-84.5417	-84.125	-83.7083	-83.2917	-82.875	-82.4583	-82.0417	-81.625	-81.2083	-80.7917	-80.375	-79.9583	-79.5417	-79.125	-78.7083	-78.2917	-77.875	-77.4583	-77.0417	-76.625	-76.2083	-75.7917	-75.375	-74.9583	-74.5417	-74.125	-73.7083	-73.2917	-72.875	-72.4583	-72.0417	-71.625	-71.2083	-70.7917	-70.375	-69.9583	-69.5417
-89.9583	-89.5417	-89.125	-88.7083	-88.2917	-87.875	-87.4583	-87.0417	-86.625	-86.2083	-85.7917	-85.375	-84.9583	-84.5417	-84.125	-83.7083	-83.2917	-82.875	-82.4583	-82.0417	-81.625	-81.2083	-80.7917	-80.375	-79.9583	-79.5417	-79.125	-78.7083	-78.2917	-77.875	-77.4583	-77.0417	-76.625	-76.2083	-75.7917	-75.375	-74.9583	-74.5417	-74.125	-73.7083	-73.2917	-72.875	-72.4583	-72.0417	-71.625	-71.2083	-70.7917	-70.375	-69.9583	-69.5417
-89.9583	-89.5417	-89.125	-88.7083	-88.2917	-87.875	-87.4583	-87.0417	-86.625	-86.2083	-85.7917	-85.375	-84.9583	-84.5417	-84.125	-83.7083	-83.2917	-82.875	-82.4583	-82.0417	-81.625	-81.2083	-80.7917	-80.375	-79.9583	-79.5417	-79.125	-78.7083	-78.2917	-77.875	-77.4583	-77.0417	-76.625	-76.2083	-75.7917	-75.375	-74.9583	-74.5417	-74.125	-73.7083	-73.2917	-72.875	-72.4583	-72.0417	-71.625	-71.2083	-70.7917	-70.375	-69.9583	-69.5417
-89.9583	-89.5417	-89.125	-88.7083	-88.2917	-87.875	-87.4583	-87.0417	-86.625	-86.2083	-85.7917	-85.375	-84.9583	-84.5417	-84.125	-83.7083	-83.2917	-82.875	-82.4583	-82.0417	-81.625	-81.2083	-80.7917	-80.375	-79.9583	-79.5417	-79.125	-78.7083	-78.2917	-77.875	-77.4583	-77.0417	-76.625	-76.2083	-75.7917	-75.375	-74.9583	-74.5417	-74.125	-73.7083	-73.2917	-72.875	-72.4583	-72.0417	-71.625	-71.2083	-70.7917	-70.375	-69.9583	-69.5417
-89.9583	-89.5417	-89.125	-88.7083	-88.2917	-87.875	-87.4583	-87.0417	-86.625	-86.2083	-85.7917	-85.375	-84.9583	-84.5417	-84.125	-83.7083	-83.2917	-82.875	-82.4583	-82.0417	-81.625	-81.2083	-80.7917	-80.375	-79.9583	-79.5417	-79.125	-78.7083	-78.2917	-77.875	-77.4583	-77.0417	-76.625	-76.2083	-75.7917	-75.375	-74.9583	-74.5417	-74.125	-73.7083	-73.2917	-72.875	-72.4583	-72.0417	-71.625	-71.2083	-70.7917	-70.375	-69.9583	-69.5417
-89.9583	-89.5417	-89.125	-88.7083	-88.2917	-87.875	-87.4583	-87.0417	-86.625	-86.2083	-85.7917	-85.375	-84.9583	-84.5417	-84.125	-83.7083	-83.2917	-82.875	-82.4583	-82.0417	-81.625	-81.2083	-80.7917	-80.375	-79.9583	-79.5417	-79.125	-78.7083	-78.2917	-77.875	-77.4583	-77.0417	-76.625	-76.2083	-75.7917	-75.375	-74.9583	-74.5417	-74.125	-73.7083	-73.2917	-72.875	-72.4583	-72.0417	-71.625	-71.2083	-70.7917	-70.375	-69.9583	-69.5417
-89.9583	-89.5417	-89.125	-88.7083	-88.2917	-87.875	-87.4583	-87.0417	-86.625	-86.2083	-85.7917	-85.375	-84.9583	-84.5417	-84.125	-83.7083	-83.2917	-82.875	-82.4583	-82.0417	-81.625	-81.2083	-80.7917	-80.375	-79.9583	-79.5417	-79.125	-78.7083	-78.2917	-77.875	-77.4583	-77.0417	-76.625	-76.2083	-75.7917	-75.375	-74.9583	-74.5417	-74.125	-73.7083	-73.2917	-72.875	-72.4583	-72.0417	-71.625	-71.2083	-70.7917	-70.375	-69.9583	-69.5417
-89.9583	-89.5417	-89.125	-88.7083	-88.2917	-87.875	-87.4583	-87.0417	-86.625	-86.2083	-85.7917	-85.375	-84.9583	-84.5417	-84.125	-83.7083	-83.2917	-82.875	-82.4583	-82.0417	-81.625	-81.2083	-80.7917	-80.375	-79.9583	-79.5417	-79.125	-78.7083	-78.2917	-77.875	-77.4583	-77.0417	-76.625	-76.2083	-75.7917	-75.375	-74.9583	-74.5417	-74.125	-73.7083	-73.2917	-72.875	-72.4583	-72.0417	-71.625	-71.2083	-70.7917	-70.375	-69.9583	-69.5417
-89.9583	-89.5417	-89.125	-88.7083	-88.2917	-87.875	-87.4583	-87.0417	-86.625	-86.2083	-85.7917	-85.375	-84.9583	-84.5417	-84.125	-83.7083	-83.2917	-82.875	-82.4583	-82.0417	-81.625	-81.2083	-80.7917	-80.375	-79.9583	-79.5417	-79.125	-78.7083	-78.2917	-77.875	-77.4583	-77.0417	-76.625	-76.2083	-75.7917	-75.375	-74.9583	-74.5417	-74.125	-73.7083	-73.2917	-72.875	-72.4583	-72.0417	-71.625	-71.2083	-70.7917	-70.375	-69.9583	-69.5417
-89.9583	-89.5417	-89.125	-88.7083	-88.2917	-87.875	-87.4583	-87.0417	-86.625	-86.2083	-85.7917	-85.375	-84.9583	-84.5417	-84.125	-83.7083	-83.2917	-82.875	-82.4583	-82.0417	-81.625	-81.2083	-80.7917	-80.375	-79.9583	-79.5417	-79.125	-78.7083	-78.2917	-77.875	-77.4583	-77.0417	-76.625	-76.2083	-75.7917	-75.375	-74.9583	-74.5417	-74.125	-73.7083	-73.2917	-72.875	-72.4583	-72.0417	-71.625	-71.2083	-70.7917	-70.375	-69.9583	-69.5417
-89.9583	-89.5417	-89.125	-88.7083	-88.2917	-87.875	-87.4583	-87.0417	-86.625	-86.2083	-85.7917	-85.375	-84.9583	-84.5417	-84.125	-83.7083	-83.2917	-82.875	-82.4583	-82.0417	-81.625	-81.2083	-80.7917	-80.375	-79.9583	-79.5417	-79.125	-78.7083	-78.2917	-77.875	-77.4583	-77.0417	-76.625	-76.2083	-75.7917	-75.375	-74.9583	-74.5417	-74.125	-73.7083	-73.2917	-72.875	-72.4583	-72.0417	-71.625	-71.2083	-70.7917	-70.375	-69.9583	-69.5417
-89.9583	-89.5417	-89.125	-88.7083	-88.2917	-87.875	-87.4583	-87.0417	-86.625	-86.2083	-85.7917	-85.375	-84.9583	-84.5417	-84.125	-83.7083	-83.2917	-82.875	-82.4583	-82.0417	-81.625	-81.2083	-80.7917	-80.375	-79.9583	-79.5417	-79.125	-78.7083	-78.2917	-77.875	-77.4583	-77.0417	-76.625	-76.2083	-75.7917	-75.375	-74.9583	-74.5417	-74.125	-73.7083	-73.2917	-72.875	-72.4583	-72.0417	-71.625	-71.2083	-70.7917	-70.375	-69.9583	-69.5417
-89.9583	-89.5417	-89.125	-88.7083	-88.2917	-87.875	-87.4583	-87.0417	-86.625	-86.2083	-85.7917	-85.375	-84.9583	-84.5417	-84.125	-83.7083	-83.2917	-82.875	-82.4583	-82.0417	-81.625	-81.2083	-80.7917	-80.375	-79.9583	-79.5417	-79.125	-78.7083	-78.2917	-77.875	-77.4583	-77.0417	-76.625	-76.2083	-75.7917	-75.375	-74.9583	-74.5417	-74.125	-73.7083	-73.2917	-72.875	-72.4583	-72.0417	-71.625	-71.2083	-70.7917	-70.375	-69.9583	-69.5417
-89.9583	-89.5417	-89.125	-88.7083	-88.2917	-87.875	-87.4583	-87.0417	-86.625	-86.2083	-85.7917	-85.375	-84.9583	-84.5417	-84.125	-83.7083	-83.2917	-82.875	-82.4583	-82.0417	-81.625	-81.2083	-80.7917	-80.375	-79.9583	-79.5417	-79.125	-78.7083	-78.2917	-77.875	-77.4583	-77.0417	-76.625	-76.2083	-75.7917	-75.375	-74.9583	-74.5417	-74.125	-73.7083	-73.2917	-72.875	-72.4583	-72.0417	-71.625	-71.2083	-70.7917	-70.375	-69.9583	-69.5417
-89.9583	-89.5417	-89.125	-88.7083	-88.2917	-87.875	-87.4583	-87.0417	-86.625	-86.2083	-85.7917	-85.375	-84.9583	-84.5417	-84.125	-83.7083	-83.2917	-82.875	-82.4583	-82.0417	-81.625	-81.2083	-80.7917	-80.375	-79.9583	-79.5417	-79.125	-78.7083	-78.2917	-77.875	-77.4583	-77.0417	-76.625	-76.2083	-75.7917	-75.375	-74.9583	-74.5417	-74.125	-73.7083	-73.2917	-72.875	-72.4583	-72.0417	-71.625	-71.2083	-70.7917	-70.375	-69.9583	-69.5417
-89.9583	-89.5417	-89.125	-88.7083	-88.2917	-87.875	-87.4583	-87.0417	-86.625	-86.2083	-85.7917	-85.375	-84.9583	-84.5417	-84.125	-83.7083	-83.2917	-82.875	-82.4583	-82.0417	-81.625	-81.2083	-80.7917	-80.375	-79.9583	-79.5417	-79.125	-78.7083	-78.2917	-77.875	-77.4583	-77.0417	-76.625	-76.2083	-75.7917	-75.375	-74.9583	-74.5417	-74.125	-73.7083	-73.2917	-72.875	-72.4583	-72.0417	-71.625	-71.2083	-70.7917	-70.375	-69.9583	-69.5417
-89.9583	-89.5417	-89.125	-88.7083	-88.2917	-87.875	-87.4583	-87.0417	-86.625	-86.2083	-85.7917	-85.375	-84.9583	-84.5417	-84.125	-83.7083	-83.2917	-82.875	-82.4583	-82.0417	-81.625	-81.2083	-80.7917	-80.375	-79.9583	-79.5417	-79.125	-78.7083	-78.2917	-77.875	-77.4583	-77.0417	-76.625	-76.2083	-75.7917	-75.375	-74.9583	-74.5417	-74.125	-73.7083	-73.2917	-72.875	-72.4583	-72.0417	-71.625	-71.2083	-70.7917	-70.375	-69.9583	-69.5417
-89.9583	-89.5417	-89.125	-88.7083	-88.2917	-87.875	-87.4583	-87.0417	-86.625	-86.2083	-85.7917	-85.375	-84.9583	-84.5417	-84.125	-83.7083	-83.2917	-82.875	-82.4583	-82.0417	-81.625	-81.2083	-80.7917	-80.375	-79.9583	-79.5417	-79.125	-78.7083	-78.2917	-77.875	-77.4583	-77.0417	-76.625	-76.2083	-75.7917	-75.375	-74.9583	-74.5417	-74.125	-73.7083	-73.2917	-72.875	-72.4583	-72.0417	-71.625	-71.2083	-70.7917	-70.375	-69.9583	-69.5417
-89.9583	-89.5417	-89.125	-88.7083	-88.2917	-87.875	-87.4583	-87.0417	-86.625	-86.2083	-85.7917	-85.375	-84.9583	-84.5417	-84.125	-83.7083	-83.2917	-82.875	-82.4583	-82.0417	-81.625	-81.2083	-80.7917	-80.375	-79.9583	-79.5417	-79.125	-78.7083	-78.2917	-77.875	-77.4583	-77.0417	-76.625	-76.2083	-75.7917	-75.375	-74.9583	-74.5417	-74.125	-73.7083	-73.2917	-72.875	-72.4583	-72.0417	-71.625	-71.2083	-70.7917	-70.375	-69.9583	-69.5417
-89.9583	-89.5417	-89.125	-88.7083	-88.2917	-87.875	-87.4583	-87.0417	-86.625	-86.2083	-85.7917	-85.375	-84.9583	-84.5417	-84.125	-83.7083	-83.2917	-82.875	-82.4583	-82.0417	-81.625	-81.2083	-80.7917	-80.375	-79.9583	-79.5417	-79.125	-78.7083	-78.2917	-77.875	-77.4583	-77.0417	-76.625	-76.2083	-75.7917	-75.375	-74.9583	-74.5417	-74.125	-73.7083	-73.2917	-72.875	-72.4583	-72.0417	-71.625	-71.2083	-70.7917	-70.375	-69.9583	-69.5417
-89.9583	-89.5417	-89.125	-88.7083	-88.2917	-87.875	-87.4583	-87.0417	-86.625	-86.2083	-85.7917	-85.375	-84.9583	-84.5417	-84.125	-83.7083	-83.2917	-82.875	-82.4583	-82.0417	-81.625	-81.2083	-80.7917	-80.375	-79.9583	-79.5417	-79.125	-78.7083	-78.2917	-77.875	-77.4583	-77.0417	-76.625	-76.2083	-75.7917	-75.375	-74.9583	-74.5417	-74.125	-73.7083	-73.2917	-72.875	-72.4583	-72.0417	-71.625	-71.2083	-70.7917	-70.375	-69.9583	-69.5417
-89.9583	-89.5417	-89.125	-88.7083	-88.2917	-87.875	-87.4583	-87.0417	-86.625	-86.2083	-85.7917	-85.375	-84.9583	-84.5417	-84.125	-83.7083	-83.2917	-82.875	-82.4583	-82.0417	-81.625	-81.2083	-80.7917	-80.375	-79.9583	-79.5417	-79.125	-78.7083	-78.2917	-77.875	-77.4583	-77.0417	-76.625	-76.2083	-75.7917	-75.375	-74.9583	-74.5417	-74.125	-73.7083	-73.2917	-72.875	-72.4583	-72.0417	-71.625	-71.2083	-70.7917	-70.375	-69.9583	-69.5417
-89.9583	-89.5417	-89.125	-88.7083	-88.2917	-87.875	-87.4583	-87.0417	-86.625	-86.2083	-85.7917	-85.375	-84.9583	-84.5417	-84.125	-83.7083	-83.2917	-82.875	-82.4583	-82.0417	-81.625	-81.2083	-80.7917	-80.375	-79.9583	-79.5417	-79.125	-78.7083	-78.2917	-77.875	-77.4583	-77.0417	-76.625	-76.2083	-75.7917	-75.375	-74.9583	-74.5417	-74.125	-73.7083	-73.2917	-72.875	-72.4583	-72.0417	-71.625	-71.2083	-70.7917	-70.375	-69.9583	-69.5417
-89.9583	-89.5417	-89.125	-88.7083	-88.2917	-87.875	-87.4583	-87.0417	-86.625	-86.2083	-85.7917	-85.375	-84.9583	-84.5417	-84.125	-83.7083	-83.2917	-82.875	-82.4583	-82.0417	-81.625	-81.2083	-80.7917	-80.375	-79.9583	-79.5417	-79.125	-78.7083	-78.2917	-77.875	-77.4583	-77.0417	-76.625	-76.2083	-75.7917	-75.375	-74.9583	-74.5417	-74.125	-73.7083	-73.2917	-72.875	-72.4583	-72.0417	-71.625	-71.2083	-70.7917	-70.375	-69.9583	-69.5417
-89.9583	-89.5417	-89.125	-88.7083	-88.2917	-87.875	-87.4583	-87.0417	-86.625	-86.2083	-85.7917	-85.375	-84.9583	-84.5417	-84.125	-83.7083	-83.2917	-82.875	-82.4583	-82.0417	-81.625	-81.2083	-80.7917	-80.375	-79.9583	-79.5417	-79.125	-78.7083	-78.2917	-77.875	-77.4583	-77.0417	-76.625	-76.2083	-75.7917	-75.375	-74.9583	-74.5417	-74.125	-73.7083	-73.2917	-72.875	-72.4583	-72.0417	-71.625	-71.2083	-70.7917	-70.375	-69.9583	-69.5417
-89.9583	-89.5417	-89.125	-88.7083	-88.2917	-87.875	-87.4583	-87.0417	-86.625	-86.2083	-85.7917	-85.375	-84.9583	-84.5417	-84.125	-83.7083	-83.2917	-82.875	-82.4583	-82.0417	-81.625	-81.2083	-80.7917	-80.375	-79.9583	-79.5417	-79.125	-78.7083	-78.2917	-77.875	-77.4583	-77.0417	-76.625	-76.2083	-75.7917	-75.375	-74.9583	-74.5417	-74.125	-73.7083	-73.2917	-72.875	-72.4583	-72.0417	-71.625	-71.2083	-70.7917	-70.375	-69.9583	-69.5417
-89.9583	-89.5417	-89.125	-88.7083	-88.2917	-87.875	-87.4583	-87.0417	-86.625	-86.2083	-85.7917	-85.375	-84.9583	-84.5417	-84.125	-83.7083	-83.2917	-82.875	-82.4583	-82.0417	-81.625	-81.2083	-80.7917	-80.375	-79.9583	-79.5417	-79.125	-78.7083	-78.2917	-77.875	-77.4583	-77.0417	-76.625	-76.2083	-75.7917	-75.375	-74.9583	-74.5417	-74.125	-73.7083	-73.2917	-72.875	-72.4583	-72.0417	-71.625	-71.2083	-70.7917	-70.375	-69.9583	-69.5417
-89.9583	-89.5417	-89.125	-88.7083	-88.2917	-87.875	-87.4583	-87.0417	-86.625	-86.2083	-85.7917	-85.375	-84.9583	-84.5417	-84.125	-83.7083	-83.2917	-82.875	-82.4583	-82.0417	-81.625	-81.2083	-80.7917	-80.375	-79.9583	-79.5417	-79.125	-78.7083	-78.2917	-77.875	-77.4583	-77.0417	-76.625	-76.2083	-75.7917	-75.375	-74.9583	-74.5417	-74.125	-73.7083	-73.2917	-72.875	-72.4583	-72.0417	-71.625	-71.2083	-70.7917	-70.375	-69.9583	-69.5417
-89.9583	-89.5417	-89.125	-88.7083	-88.2917	-87.875	-87.4583	-87.0417	-86.625	-86.2083	-85.7917	-85.375	-84.9583	-84.5417	-84.125	-83.7083	-83.2917	-82.875	-82.4583	-82.0417	-81.625	-81.2083	-80.7917	-80.375	-79.9583	-79.5417	-79.125	-78.7083	-78.2917	-77.875	-77.4583	-77.0417	-76.625	-76.2083	-75.7917	-75.375	-74.9583	-74.5417	-74.125	-73.7083	-73.2917	-72.875	-72.4583	-72.0417	-71.625	-71.2083	-70.7917	-70.375	-69.9583	-69.5417
-89.9583	-89.5417	-89.125	-88.7083	-88.2917	-87.875	-87.4583	-87.0417	-86.625	-86.2083	-85.7917	-85.375	-84.9583	-84.5417	-84.125	-83.7083	-83.2917	-82.875	-82.4583	-82.0417	-81.625	-81.2083	-80.7917	-80.375	-79.9583	-79.5417	-79.125	-78.7083	-78.2917	-77.875	-77.4583	-77.0417	-76.625	-76.2083	-75.7917	-75.375	-74.9583	-74.5417	-74.125	-73.7083	-73.2917	-72.875	-72.4583	-72.0417	-71.625	-71.2083	-70.7917	-70.375	-69.9583	-69.5417
-89.9583	-89.5417	-89.125	-88.7083	-88.2917	-87.875	-87.4583	-87.0417	-86.625	-86.2083	-85.7917	-85.375	-84.9583	-84.5417	-84.125	-83.7083	-83.2917	-82.875	-82.4583	-82.0417	-81.625	-81.2083	-80.7917	-80.375	-79.9583	-79.5417	-79.125	-78.7083	-78.2917	-77.875	-77.4583	-77.0417	-76.625	-76.2083	-75.7917	-75.375	-74.9583	-74.5417	-74.125	-73.7083	-73.2917	-72.875	-72.4583	-72.0417	-71.625	-71.2083	-70.7917	-70.375	-69.9583	-69.5417
-89.9583	-89.5417	-89.125	-88.7083	-88.2917	-87.875	-87.4583	-87.0417	-86.625	-86.2083	-85.7917	-85.375	-84.9583	-84.5417	-84.125	-83.7083	-83.2917	-82.875	-82.4583	-82.0417	-81.625	-81.2083	-80.7917	-80.375	-79.9583	-79.5417	-79.125	-78.7083	-78.2917	-77.875	-77.4583	-77.0417	-76.625	-76.2083	-75.7917	-75.375	-74.9583	-74.5417	-74.125	-73.7083	-73.2917	-72.875	-72.4583	-72.0417	-71.625	-71.2083	-70.7917	-70.375	-69.9583	-69.5417
-89.9583	-89.5417	-89.125	-88.7083	-88.2917	-87.875	-87.4583	-87.0417	-86.625	-86.2083	-85.7917	-85.375	-84.9583	-84.5417	-84.125	-83.7083	-83.2917	-82.875	-82.4583	-82.0417	-81.625	-81.2083	-80.7917	-80.375	-79.9583	-79.5417	-79.125	-78.7083	-78.2917	-77.875	-77.4583	-77.0417	-76.625	-76.2083	-75.7917	-75.375	-74.9583	-74.5417	-74.125	-73.7083	-73.2917	-72.875	-72.4583	-72.0417	-71.625	-71.2083	-70.7917	-70.375	-69.9583	-69.5417
-89.9583	-89.5417	-89.125	-88.7083	-88.2917	-87.875	-87.4583	-87.0417	-86.625	-86.2083	-85.7917	-85.375	-84.9583	-84.5417	-84.125	-83.7083	-83.2917	-82.875	-82.4583	-82.0417	-81.625	-81.2083	-80.7917	-80.375	-79.9583	-79.5417	-79.125	-78.7083	-78.2917	-77.875	-77.4583	-77.0417	-76.625	-76.2083	-75.7917	-75.375	-74.9583	-74.5417	-74.125	-73.7083	-73.2917	-72.875	-72.4583	-72.0417	-71.625	-71.2083	-70.7917	-70.375	-69.9583	-69.5417
-89.9583	-89.5417	-89.125	-88.7083	-88.2917	-87.875	-87.4583	-87.0417	-86.625	-86.2083	-85.7917	-85.375	-84.9583	-84.5417	-84.125	-83.7083	-83.2917	-82.875	-82.4583	-82.0417	-81.625	-81.2083	-80.7917	-80.375	-79.9583	-79.5417	-79.125	-78.7083	-78.2917	-77.875	-77.4583	-77.0417	-76.625	-76.2083	-75.7917	-75.375	-74.9583	-74.5417	-74.125	-73.7083	-73.2917	-72.875	-72.4583	-72.0417	-71.625	-71.2083	-70.7917	-70.375	-69.9583	-69.5417
-89.9583	-89.5417	-89.125	-88.7083	-88.2917	-87.875	-87.4583	-87.0417	-86.625	-86.2083	-85.7917	-85.375	-84.9583	-84.5417	-84.125	-83.7083	-83.2917	-82.875	-82.4583	-82.0417	-81.625	-81.2083	-80.7917	-80.375	-79.9583	-79.5417	-79.125	-78.7083	-78.2917	-77.875	-77.4583	-77.0417	-76.625	-76.2083	-75.7917	-75.375	-74.9583	-74.5417	-74.125	-73.7083	-73.2917	-72.875	-72.4583	-72.0417	-71.625	-71.2083	-70.7917	-70.375	-69.9583	-69.5417
-89.9583	-89.5417	-89.125	-88.7083	-88.2917	-87.875	-87.4583	-87.0417	-86.625	-86.2083	-85.7917	-85.375	-84.9583	-84.5417	-84.125	-83.7083	-83.2917	-82.875	-82.4583	-82.0417	-81.625	-81.2083	-80.7917	-80.375	-79.9583	-79.5417	-79.125	-78.7083	-78.2917	-77.875	-77.4583	-77.0417	-76.625	-76.2083	-75.7917	-75.375	-74.9583	-74.5417	-74.125	-73.7083	-73.2917	-72.875	-72.4583	-72.0417	-71.625	-71.2083	-70.7917	-70.375	-69.9583	-69.5417
-89.9583	-89.5417	-89.125	-88.7083	-88.2917	-87.875	-87.4583	-87.0417	-86.625	-86.2083	-85.7917	-85.375	-84.9583	-84.5417	-84.125	-83.7083	-83.2917	-82.875	-82.4583	-82.0417	-81.625	-81.2083	-80.7917	-80.375	-79.9583	-79.5417	-79.125	-78.7083	-78.2917	-77.875	-77.4583	-77.0417	-76.625	-76.2083	-75.7917	-75.375	-74.9583	-74.5417	-74.125	-73.7083	-73.2917	-72.875	-72.4583	-72.0417	-71.625	-71.2083	-70.7917	-70.375	-69.9583	-69.5417
-89.9583	-89.5417	-89.125	-88.7083	-88.2917	-87.875	-87.4583	-87.0417	-86.625	-86.2083	-85.7917	-85.375	-84.9583	-84.5417	-84.125	-83.7083	-83.2917	-82.875	-82.4583	-82.0417	-81.625	-81.2083	-80.7917	-80.375	-79.9583	-79.5417	-79.125	-78.7083	-78.2917	-77.875	-77.4583	-77.0417	-76.625	-76.2083	-75.7917	-75.375	-74.9583	-74.5417	-74.125	-73.7083	-73.2917	-72.875	-72.4583	-72.0417	-71.625	-71.2083	-70.7917	-70.375	-69.9583	-69.5417
-89.9583	-89.5417	-89.125	-88.7083	-88.2917	-87.875	-87.4583	-87.0417	-86.625	-86.2083	-85.7917	-85.375	-84.9583	-84.5417	-84.125	-83.7083	-83.2917	-82.875	-82.4583	-82.0417	-81.625	-81.2083	-80.7917	-80.375	-79.9583	-79.5417	-79.125	-78.7083	-78.2917	-77.875	-77.4583	-77.0417	-76.625	-76.2083	-75.7917	-75.375	-74.9583	-74.5417	-74.125	-73.7083	-73.2917	-72.875	-72.4583	-72.0417	-71.625	-71.2083	-70.7917	-70.375	-69.9583	-69.5417
-89.9583	-89.5417	-89.125	-88.7083	-88.2917	-87.875	-87.4583	-87.0417	-86.625	-86.2083	-85.7917	-85.375	-84.9583	-84.5417	-84.125	-83.7083	-83.2917	-82.875	-82.4583	-82.0417	-81.625	-81.2083	-80.7917	-80.375	-79.9583	-79.5417	-79.125	-78.7083	-78.2917	-77.875	-77.4583	-77.0417	-76.625	-76.2083	-75.7917	-75.375	-74.9583	-74.5417	-74.125	-73.7083	-73.2917	-72.875	-72.4583	-72.0417	-71.625	-71.2083	-70.7917	-70.375	-69.9583	-69.5417
-89.9583	-89.5417	-89.125	-88.7083	-88.2917	-87.875	-87.4583	-87.0417	-86.625	-86.2083	-85.7917	-85.375	-84.9583	-84.5417	-84.125	-83.7083	-83.2917	-82.875	-82.4583	-82.0417	-81.625	-81.2083	-80.7917	-80.375	-79.9583	-79.5417	-79.125	-78.7083	-78.2917	-77.875	-77.4583	-77.0417	-76.625	-76.2083	-75.7917	-75.375	-74.9583	-74.5417	-74.125	-73.7083	-73.2917	-72.875	-72.4583	-72.0417	-71.625	-71.2083	-70.7917	-70.375	-69.9583	-69.5417
-89.9583	-89.5417	-89.125	-88.7083	-88.2917	-87.875	-87.4583	-87.0417	-86.625	-86.2083	-85.7917	-85.375	-84.9583	-84.5417	-84.125	-83.7083	-83.2917	-82.875	-82.4583	-82.0417	-81.625	-81.2083	-80.7917	-80.375	-79.9583	-79.5417	-79.125	-78.7083	-78.2917	-77.875	-77.4583	-77.0417	-76.625	-76.2083	-75.7917	-75.375	-74.9583	-74.5417	-74.125	-73.7083	-73.2917	-72.875	-72.4583	-72.0417	-71.625	-71.2083	-70.7917	-70.375	-69.9583	-69.5417
-89.9583	-89.5417	-89.125	-88.7083	-88.2917	-87.875	-87.4583	-87.0417	-86.625	-86.2083	-85.7917	-85.375	-84.9583	-84.5417	-84.125	-83.7083	-83.2917	-82.875	-82.4583	-82.0417	-81.625	-81.2083	-80.7917	-80.375	-79.9583	-79.5417	-79.125	-78.7083	-78.2917	-77.875	-77.4583	-77.0417	-76.625	-76.2083	-75.7917	-75.375	-74.9583	-74.5417	-74.125	-73.7083	-73.2917	-72.875	-72.4583	-72.0417	-71.625	-71.2083	-70.7917	-70.375	-69.9583	-69.5417
-89.9583	-89.5417	-89.125	-88.7083	-88.2917	-87.875	-87.4583	-87.0417	-86.625	-86.2083	-85.7917	-85.375	-84.9583	-84.5417	-84.125	-83.7083	-83.2917	-82.875	-82.4583	-82.0417	-81.625	-81.2083	-80.7917	-80.375	-79.9583	-79.5417	-79.125	-78.7083	-78.2917	-77.875	-77.4583	-77.0417	-76.625	-76.2083	-75.7917	-75.375	-74.9583	-74.5417	-74.125	-73.7083	-73.2917	-72.875	-72.4583	-72.0417	-71.625	-71.2083	-70.7917	-70.375	-69.9583	-69.5417
-89.9583	-89.5417	-89.125	-88.7083	-88.2917	-87.875	-87.4583	-87.0417	-86.625	-86.2083	-85.7917	-85.375	-84.9583	-84.5417	-84.125	-83.7083	-83.2917	-82.875	-82.4583	-82.0417	-81.625	-81.2083	-80.7917	-80.375	-79.9583	-79.5417	-79.125	-78.7083	-78.2917	-77.875	-77.4583	-77.0417	-76.625	-76.2083	-75.7917	-75.375	-74.9583	-74.5417	-74.125	-73.7083	-73.2917	-72.875	-72.4583	-72.0417	-71.625	-71.2083	-70.7917	-70.375	-69.9583	-69.5417
-89.9583	-89.5417	-89.125	-88.7083	-88.2917	-87.875	-87.4583	-87.0417	-86.625	-86.2083	-85.7917	-85.375	-84.9583	-84.5417	-84.125	-83.7083	-83.2917	-82.875	-82.4583	-82.0417	-81.625	-81.2083	-80.7917	-80.375	-79.9583	-79.5417	-79.125	-78.7083	-78.2917	-77.875	-77.4583	-77.0417	-76.625	-76.2083	-75.7917	-75.375	-74.9583	-74.5417	-74.125	-73.7083	-73.2917	-72.875	-72.4583	-72.0417	-71.625	-71.2083	-70.7917	-70.375	-69.9583	-69.5417
-89.9583	-89.5417	-89.125	-88.7083	-88.2917	-87.875	-87.4583	-87.0417	-86.625	-86.2083	-85.7917	-85.375	-84.9583	-84.5417	-84.125	-83.7083	-83.2917	-82.875	-82.4583	-82.0417	-81.625	-81.2083	-80.7917	-80.375	-79.9583	-79.5417	-79.125	-78.7083	-78.2917	-77.875	-77.4583	-77.0417	-76.625	-76.2083	-75.7917	-75.375	-74.9583	-74.5417	-74.125	-73.7083	-73.2917	-72.875	-72.4583	-72.0417	-71.625	-71.2083	-70.7917	-70.375	-69.9583	-69.5417
-89.9583	-89.5417	-89.125	-88.7083	-88.2917	-87.875	-87.4583	-87.0417	-86.625	-86.2083	-85.7917	-85.375	-84.9583	-84.5417	-84.125	-83.7083	-83.2917	-82.875	-82.4583	-82.0417	-81.625	-81.2083	-80.7917	-80.375	-79.9583	-79.5417	-79.125	-78.7083	-78.2917	-77.875	-77.4583	-77.0417	-76.625	-76.2083	-75.7917	-75.375	-74.9583	-74.5417	-74.125	-73.7083	-73.2917	-72.875	-72.4583	-72.0417	-71.625	-71.2083	-70.7917	-70.375	-69.9583	-69.5417
-89.9583	-89.5417	-89.125	-88.7083	-88.2917	-87.875	-87.4583	-87.0417	-86.625	-86.2083	-85.7917	-85.375	-84.9583	-84.5417	-84.125	-83.7083	-83.2917	-82.875	-82.4583	-82.0417	-81.625	-81.2083	-80.7917	-80.375	-79.9583	-79.5417	-79.125	-78.7083	-78.2917	-77.875	-77.4583	-77.0417	-76.625	-76.2083	-75.7917	-75.375	-74.9583	-74.5417	-74.125	-73.7083	-73.2917	-72.875	-72.4583	-72.0417	-71.625	-71.2083	-70.7917	-70.375	-69.9583	-69.5417
-89.9583	-89.5417	-89.125	-88.7083	-88.2917	-87.875	-87.4583	-87.0417	-86.625	-86.2083	-85.7917	-85.375	-84.9583	-84.5417	-84.125	-83.7083	-83.2917	-82.875	-82.4583	-82.0417	-81.625	-81.2083	-80.7917	-80.375	-79.9583	-79.5417	-79.125	-78.7083	-78.2917	-77.875	-77.4583	-77.0417	-76.625	-76.2083	-75.7917	-75.375	-74.9583	-74.5417	-74.125	-73.7083	-73.2917	-72.875	-72.4583	-72.0417	-71.625	-71.2083	-70.7917	-70.375	-69.9583	-69.5417
-89.9583	-89.5417	-89.125	-88.7083	-88.2917	-87.875	-87.4583	-87.0417	-86.625	-86.2083	-85.7917	-85.375	-84.9583	-84.5417	-84.125	-83.7083	-83.2917	-82.875	-82.4583	-82.0417	-81.625	-81.2083	-80.7917	-80.375	-79.9583	-79.5417	-79.125	-78.7083	-78.2917	-77.875	-77.4583	-77.0417	-76.625	-76.2083	-75.7917	-75.375	-74.9583	-74.5417	-74.125	-73.7083	-73.2917	-72.875	-72.4583	-72.0417	-71.625	-71.2083	-70.7917	-70.375	-69.9583	-69.5417
-89.9583	-89.5417	-89.125	-88.7083	-88.2917	-87.875	-87.4583	-87.0417	-86.625	-86.2083	-85.7917	-85.375	-84.9583	-84.5417	-84.125	-83.7083	-83.2917	-82.875	-82.4583	-82.0417	-81.625	-81.2083	-80.7917	-80.375	-79.9583	-79.5417	-79.125	-78.7083	-78.2917	-77.875	-77.4583	-77.0417	-76.625	-76.2083	-75.7917	-75.375	-74.9583	-74.5417	-74.125	-73.7083	-73.2917	-72.875	-72.4583	-72.0417	-71.625	-71.2083	-70.7917	-70.375	-69.9583	-69.5417
-89.9583	-89.5417	-89.125	-88.7083	-88.2917	-87.875	-87.4583	-87.0417	-86.625	-86.2083	-85.7917	-85.375	-84.9583	-84.5417	-84.125	-83.7083	-83.2917	-82.875	-82.4583	-82.0417	-81.625	-81.2083	-80.7917	-80.375	-79.9583	-79.5417	-79.125	-78.7083	-78.2917	-77.875	-77.4583	-77.0417	-76.625	-76.2083	-75.7917	-75.375	-74.9583	-74.5417	-74.125	-73.7083	-73.2917	-72.875	-72.4583	-72.0417	-71.625	-71.2083	-70.7917	-70.375	-69.9583	-69.5417
-89.9583	-89.5417	-89.125	-88.7083	-88.2917	-87.875	-87.4583	-87.0417	-86.625	-86.2083	-85.7917	-85.375	-84.9583	-84.5417	-84.125	-83.7083	-83.2917	-82.875	-82.4583	-82.0417	-81.625	-81.2083	-80.7917	-80.375	-79.9583	-79.5417	-79.125	-78.7083	-78.2917	-77.875	-77.4583	-77.0417	-76.625	-76.2083	-75.7917	-75.375	-74.9583	-74.5417	-74.125	-73.7083	-73.2917	-72.875	-72.4583	-72.0417	-71.625	-71.2083	-70.7917	-70.375	-69.9583	-69.5417
-89.9583	-89.5417	-89.125	-88.7083	-88.2917	-87.875	-87.4583	-87.0417	-86.625	-86.2083	-85.7917	-85.375	-84.9583	-84.5417	-84.125	-83.7083	-83.2917	-82.875	-82.4583	-82.0417	-81.625	-81.2083	-80.7917	-80.375	-79.9583	-79.5417	-79.125	-78.7083	-78.2917	-77.875	-77.4583	-77.0417	-76.625	-76.2083	-75.7917	-75.375	-74.9583	-74.5417	-74.125	-73.7083	-73.2917	-72.875	-72.4583	-72.0417	-71.625	-71.2083	-70.7917	-70.375	-69.9583	-69.5417
-89.9583	-89.5417	-89.125	-88.7083	-88.2917	-87.875	-87.4583	-87.0417	-86.625	-86.2083	-85.7917	-85.375	-84.9583	-84.5417	-84.125	-83.7083	-83.2917	-82.875	-82.4583	-82.0417	-81.625	-81.2083	-80.7917	-80.375	-79.9583	-79.5417	-79.125	-78.7083	-78.2917	-77.875	-77.4583	-77.0417	-76.625	-76.2083	-75.7917	-75.375	-74.9583	-74.5417	-74.125	-73.7083	-73.2917	-72.875	-72.4583	-72.0417	-71.625	-71.2083	-70.7917	-70.375	-69.9583	-69.5417
-89.9583	-89.5417	-89.125	-88.7083	-88.2917	-87.875	-87.4583	-87.0417	-86.625	-86.2083	-85.7917	-85.375	-84.9583	-84.5417	-84.125	-83.7083	-83.2917	-82.875	-82.4583	-82.0417	-81.625	-81.2083	-80.7917	-80.375	-79.9583	-79.5417	-79.125	-78.7083	-78.2917	-77.875	-77.4583	-77.0417	-76.625	-76.2083	-75.7917	-75.375	-74.9583	-74.5417	-74.125	-73.7083	-73.2917	-72.875	-72.4583	-72.0417	-71.625	-71.2083	-70.7917	-70.375	-69.9583	-69.5417
-89.9583	-89.5417	-89.125	-88.7083	-88.2917	-87.875	-87.4583	-87.0417	-86.625	-86.2083	-85.7917	-85.375	-84.9583	-84.5417	-84.125	-83.7083	-83.2917	-82.875	-82.4583	-82.0417	-81.625	-81.2083	-80.7917	-80.375	-79.9583	-79.5417	-79.125	-78.7083	-78.2917	-77.875	-77.4583	-77.0417	-76.625	-76.2083	-75.7917	-75.375	-74.9583	-74.5417	-74.125	-73.7083	-73.2917	-72.875	-72.4583	-72.0417	-71.625	-71.2083	-70.7917	-70.375	-69.9583	-69.5417
-89.9583	-89.5417	-89.125	-88.7083	-88.2917	-87.875	-87.4583	-87.0417	-86.625	-86.2083	-85.7917	-85.375	-84.9583	-84.5417	-84.125	-83.7083	-83.2917	-82.875	-82.4583	-82.0417	-81.625	-81.2083	-80.7917	-80.375	-79.9583	-79.5417	-79.125	-78.7083	-78.2917	-77.875	-77.4583	-77.0417	-76.625	-76.2083	-75.7917	-75.375	-74.9583	-74.5417	-74.125	-73.7083	-73.2917	-72.875	-72.4583	-72.0417	-71.625	-71.2083	-70.7917	-70.375	-69.9583	-69.5417
-89.9583	-89.5417	-89.125	-88.7083	-88.2917	-87.875	-87.4583	-87.0417	-86.625	-86.2083	-85.7917	-85.375	-84.9583	-84.5417	-84.125	-83.7083	-83.2917	-82.875	-82.4583	-82.0417	-81.625	-81.2083	-80.7917	-80.375	-79.9583	-79.5417	-79.125	-78.7083	-78.2917	-77.875	-77.4583	-77.0417	-76.625	-76.2083	-75.7917	-75.375	-74.9583	-74.5417	-74.125	-73.7083	-73.2917	-72.875	-72.4583	-72.0417	-71.625	-71.2083	-70.7917	-70.375	-69.9583	-69.5417
-89.9583	-89.5417	-89.125	-88.7083	-88.2917	-87.875	-87.4583	-87.0417	-86.625	-86.2083	-85.7917	-85.375	-84.9583	-84.5417	-84.125	-83.7083	-83.2917	-82.875	-82.4583	-82.0417	-81.625	-81.2083	-80.7917	-80.375	-79.9583	-79.5417	-79.125	-78.7083	-78.2917	-77.875	-77.4583	-77.0417	-76.625	-76.2083	-75.7917	-75.375	-74.9583	-74.5417	-74.125	-73.7083	-73.2917	-72.875	-72.4583	-72.0417	-71.625	-71.2083	-70.7917	-70.375	-69.9583	-69.5417
-89.9583	-89.5417	-89.125	-88.7083	-88.2917	-87.875	-87.4583	-87.0417	-86.625	-86.2083	-85.7917	-85.375	-84.9583	-84.5417	-84.125	-83.7083	-83.2917	-82.875	-82.4583	-82.0417	-81.625	-81.2083	-80.7917	-80.375	-79.9583	-79.5417	-79.125	-78.7083	-78.2917	-77.875	-77.4583	-77.0417	-76.625	-76.2083	-75.7917	-75.375	-74.9583	-74.5417	-74.125	-73.7083	-73.2917	-72.875	-72.4583	-72.0417	-71.625	-71.2083	-70.7917	-70.375	-69.9583	-69.5417
-89.9583	-89.5417	-89.125	-88.7083	-88.2917	-87.875	-87.4583	-87.0417	-86.625	-86.2083	-85.7917	-85.375	-84.9583	-84.5417	-84.125	-83.7083	-83.2917	-82.875	-82.4583	-82.0417	-81.625	-81.2083	-80.7917	-80.375	-79.9583	-79.5417	-79.125	-78.7083	-78.2917	-77.875	-77.4583	-77.0417	-76.625	-76.2083	-75.7917	-75.375	-74.9583	-74.5417	-74.125	-73.7083	-73.2917	-72.875	-72.4583	-72.0417	-71.625	-71.2083	-70.7917	-70.375	-69.9583	-69.5417
-89.9583	-89.5417	-89.125	-88.7083	-88.2917	-87.875	-87.4583	-87.0417	-86.625	-86.2083	-85.7917	-85.375	-84.9583	-84.5417	-84.125	-83.7083	-83.2917	-82.875	-82.4583	-82.0417	-81.625	-81.2083	-80.7917	-80.375	-79.9583	-79.5417	-79.125	-78.7083	-78.2917	-77.875	-77.4583	-77.0417	-76.625	-76.2083	-75.7917	-75.375	-74.9583	-74.5417	-74.125	-73.7083	-73.2917	-72.875	-72.4583	-72.0417	-71.625	-71.2083	-70.7917	-70.375	-69.9583	-69.5417
-89.9583	-89.5417	-89.125	-88.7083	-88.2917	-87.875	-87.4583	-87.0417	-86.625	-86.2083	-85.7917	-85.375	-84.9583	-84.5417	-84.125	-83.7083	-83.2917	-82.875	-82.4583	-82.0417	-81.625	-81.2083	-80.7917	-80.375	-79.9583	-79.5417	-79.125	-78.7083	-78.2917	-77.875	-77.4583	-77.0417	-76.625	-76.2083	-75.7917	-75.375	-74.9583	-74.5417	-74.125	-73.7083	-73.2917	-72.875	-72.4583	-72.0417	-71.625	-71.2083	-70.7917	-70.375	-69.9583	-69.5417
-89.9583	-89.5417	-89.125	-88.7083	-88.2917	-87.875	-87.4583	-87.0417	-86.625	-86.2083	-85.7917	-85.375	-84.9583	-84.5417	-84.125	-83.7083	-83.2917	-82.875	-82.4583	-82.0417	-81.625	-81.2083	-80.7917	-80.375	-79.9583	-79.5417	-79.125	-78.7083	-78.2917	-77.875	-77.4583	-77.0417	-76.625	-76.2083	-75.7917	-75.375	-74.9583	-74.5417	-74.125	-73.7083	-73.2917	-72.875	-72.4583	-72.0417	-71.625	-71.2083	-70.7917	-70.375	-69.9583	-69.5417
-89.9583	-89.5417	-89.125	-88.7083	-88.2917	-87.875	-87.4583	-87.0417	-86.625	-86.2083	-85.7917	-85.375	-84.9583	-84.5417	-84.125	-83.7083	-83.2917	-82.875	-82.4583	-82.0417	-81.625	-81.2083	-80.7917	-80.375	-79.9583	-79.5417	-79.125	-78.7083	-78.2917	-77.875	-77.4583	-77.0417	-76.625	-76.2083	-75.7917	-75.375	-74.9583	-74.5417	-74.125	-73.7083	-73.2917	-72.875	-72.4583	-72.0417	-71.625	-71.2083	-70.7917	-70.375	-69.9583	-69.5417
-89.9583	-89.5417	-89.125	-88.7083	-88.2917	-87.875	-87.4583	-87.0417	-86.625	-86.2083	-85.7917	-85.375	-84.9583	-84.5417	-84.125	-83.7083	-83.2917	-82.875	-82.4583	-82.0417	-81.625	-81.2083	-80.7917	-80.375	-79.9583	-79.5417	-79.125	-78.7083	-78.2917	-77.875	-77.4583	-77.0417	-76.625	-76.2083	-75.7917	-75.375	-74.9583	-74.5417	-74.125	-73.7083	-73.2917	-72.875	-72.4583	-72.0417	-71.625	-71.2083	-70.7917	-70.375	-69.9583	-69.5417
-89.9583	-89.5417	-89.125	-88.7083	-88.2917	-87.875	-87.4583	-87.0417	-86.625	-86.2083	-85.7917	-85.375	-84.9583	-84.5417	-84.125	-83.7083	-83.2917	-82.875	-82.4583	-82.0417	-81.625	-81.2083	-80.7917	-80.375	-79.9583	-79.5417	-79.125	-78.7083	-78.2917	-77.875	-77.4583	-77.0417	-76.625	-76.2083	-75.7917	-75.375	-74.9583	-74.5417	-74.125	-73.7083	-73.2917	-72.875	-72.4583	-72.0417	-71.625	-71.2083	-70.7917	-70.375	-69.9583	-69.5417
-89.9583	-89.5417	-89.125	-88.7083	-88.2917	-87.875	-87.4583	-87.0417	-86.625	-86.2083	-85.7917	-85.375	-84.9583	-84.5417	-84.125	-83.7083	-83.2917	-82.875	-82.4583	-82.0417	-81.625	-81.2083	-80.7917	-80.375	-79.9583	-79.5417	-79.125	-78.7083	-78.2917	-77.875	-77.4583	-77.0417	-76.625	-76.2083	-75.7917	-75.375	-74.9583	-74.5417	-74.125	-73.7083	-73.2917	-72.875	-72.4583	-72.0417	-71.625	-71.2083	-70.7917	-70.375	-69.9583	-69.5417
-89.9583	-89.5417	-89.125	-88.7083	-88.2917	-87.875	-87.4583	-87.0417	-86.625	-86.2083	-85.7917	-85.375	-84.9583	-84.5417	-84.125	-83.7083	-83.2917	-82.875	-82.4583	-82.0417	-81.625	-81.2083	-80.7917	-80.375	-79.9583	-79.5417	-79.125	-78.7083	-78.2917	-77.875	-77.4583	-77.0417	-76.625	-76.2083	-75.7917	-75.375	-74.9583	-74.5417	-74.125	-73.7083	-73.2917	-72.875	-72.4583	-72.0417	-71.625	-71.2083	-70.7917	-70.375	-69.9583	-69.5417
-89.9583	-89.5417	-89.125	-88.7083	-88.2917	-87.875	-87.4583	-87.0417	-86.625	-86.2083	-85.7917	-85.375	-84.9583	-84.5417	-84.125	-83.7083	-83.2917	-82.875	-82.4583	-82.0417	-81.625	-81.2083	-80.7917	-80.375	-79.9583	-79.5417	-79.125	-78.7083	-78.2917	-77.875	-77.4583	-77.0417	-76.625	-76.2083	-75.7917	-75.375	-74.9583	-74.5417	-74.125	-73.7083	-73.2917	-72.875	-72.4583	-72.0417	-71.625	-71.2083	-70.7917	-70.375	-69.9583	-69.5417
-89.9583	-89.5417	-89.125	-88.7083	-88.2917	-87.875	-87.4583	-87.0417	-86.625	-86.2083	-85.7917	-85.375	-84.9583	-84.5417	-84.125	-83.7083	-83.2917	-82.875	-82.4583	-82.0417	-81.625	-81.2083	-80.7917	-80.375	-79.9583	-79.5417	-79.125	-78.7083	-78.2917	-77.875	-77.4583	-77.0417	-76.625	-76.2083	-75.7917	-75.375	-74.9583	-74.5417	-74.125	-73.7083	-73.2917	-72.875	-72.4583	-72.0417	-71.625	-71.2083	-70.7917	-70.375	-69.9583	-69.5417
-89.9583	-89.5417	-89.125	-88.7083	-88.2917	-87.875	-87.4583	-87.0417	-86.625	-86.2083	-85.7917	-85.375	-84.9583	-84.5417	-84.125	-83.7083	-83.2917	-82.875	-82.4583	-82.0417	-81.625	-81.2083	-80.7917	-80.375	-79.9583	-79.5417	-79.125	-78.7083	-78.2917	-77.875	-77.4583	-77.0417	-76.625	-76.2083	-75.7917	-75.375	-74.9583	-74.5417	-74.125	-73.7083	-73.2917	-72.875	-72.4583	-72.0417	-71.625	-71.2083	-70.7917	-70.375	-69.9583	-69.5417
-89.9583	-89.5417	-89.125	-88.7083	-88.2917	-87.875	-87.4583	-87.0417	-86.625	-86.2083	-85.7917	-85.375	-84.9583	-84.5417	-84.125	-83.7083	-83.2917	-82.875	-82.4583	-82.0417	-81.625	-81.2083	-80.7917	-80.375	-79.9583	-79.5417	-79.125	-78.7083	-78.2917	-77.875	-77.4583	-77.0417	-76.625	-76.2083	-75.7917	-75.375	-74.9583	-74.5417	-74.125	-73.7083	-73.2917	-72.875	-72.4583	-72.0417	-71.625	-71.2083	-70.7917	-70.375	-69.9583	-69.5417
-89.9583	-89.5417	-89.125	-88.7083	-88.2917	-87.875	-87.4583	-87.0417	-86.625	-86.2083	-85.7917	-85.375	-84.9583	-84.5417	-84.125	-83.7083	-83.2917	-82.875	-82.4583	-82.0417	-81.625	-81.2083	-80.7917	-80.375	-79.9583	-79.5417	-79.125	-78.7083	-78.2917	-77.875	-77.4583	-77.0417	-76.625	-76.2083	-75.7917	-75.375	-74.9583	-74.5417	-74.125	-73.7083	-73.2917	-72.875	-72.4583	-72.0417	-71.625	-71.2083	-70.7917	-70.375	-69.9583	-69.5417
-89.9583	-89.5417	-89.125	-88.7083	-88.2917	-87.875	-87.4583	-87.0417	-86.625	-86.2083	-85.7917	-85.375	-84.9583	-84.5417	-84.125	-83.7083	-83.2917	-82.875	-82.4583	-82.0417	-81.625	-81.2083	-80.7917	-80.375	-79.9583	-79.5417	-79.125	-78.7083	-78.2917	-77.875	-77.4583	-77.0417	-76.625	-76.2083	-75.7917	-75.375	-74.9583	-74.5417	-74.125	-73.7083	-73.2917	-72.875	-72.4583	-72.0417	-71.625	-71.2083	-70.7917	-70.375	-69.9583	-69.5417
-89.9583	-89.5417	-89.125	-88.7083	-88.2917	-87.875	-87.4583	-87.0417	-86.625	-86.2083	-85.7917	-85.375	-84.9583	-84.5417	-84.125	-83.7083	-83.2917	-82.875	-82.4583	-82.0417	-81.625	-81.2083	-80.7917	-80.375	-79.9583	-79.5417	-79.125	-78.7083	-78.2917	-77.875	-77.4583	-77.0417	-76.625	-76.2083	-75.7917	-75.375	-74.9583	-74.5417	-74.125	-73.7083	-73.2917	-72.875	-72.4583	-72.0417	-71.625	-71.2083	-70.7917	-70.375	-69.9583	-69.5417
-89.9583	-89.5417	-89.125	-88.7083	-88.2917	-87.875	-87.4583	-87.0417	-86.625	-86.2083	-85.7917	-85.375	-84.9583	-84.5417	-84.125	-83.7083	-83.2917	-82.875	-82.4583	-82.0417	-81.625	-81.2083	-80.7917	-80.375	-79.9583	-79.5417	-79.125	-78.7083	-78.2917	-77.875	-77.4583	-77.0417	-76.625	-76.2083	-75.7917	-75.375	-74.9583	-74.5417	-74.125	-73.7083	-73.2917	-72.875	-72.4583	-72.0417	-71.625	-71.2083	-70.7917	-70.375	-69.9583	-69.5417
-89.9583	-89.5417	-89.125	-88.7083	-88.2917	-87.875	-87.4583	-87.0417	-86.625	-86.2083	-85.7917	-85.375	-84.9583	-84.5417	-84.125	-83.7083	-83.2917	-82.875	-82.4583	-82.0417	-81.625	-81.2083	-80.7917	-80.375	-79.9583	-79.5417	-79.125	-78.7083	-78.2917	-77.875	-77.4583	-77.0417	-76.625	-76.2083	-75.7917	-75.375	-74.9583	-74.5417	-74.125	-73.7083	-73.2917	-72.875	-72.4583	-72.0417	-71.625	-71.2083	-70.7917	-70.375	-69.9583	-69.5417
-89.9583	-89.5417	-89.125	-88.7083	-88.2917	-87.875	-87.4583	-87.0417	-86.625	-86.2083	-85.7917	-85.375	-84.9583	-84.5417	-84.125	-83.7083	-83.2917	-82.875	-82.4583	-82.0417	-81.625	-81.2083	-80.7917	-80.375	-79.9583	-79.5417	-79.125	-78.7083	-78.2917	-77.875	-77.4583	-77.0417	-76.625	-76.2083	-75.7917	-75.375	-74.9583	-74.5417	-74.125	-73.7083	-73.2917	-72.875	-72.4583	-72.0417	-71.625	-71.2083	-70.7917	-70.375	-69.9583	-69.5417
-89.9583	-89.5417	-89.125	-88.7083	-88.2917	-87.875	-87.4583	-87.0417	-86.625	-86.2083	-85.7917	-85.375	-84.9583	-84.5417	-84.125	-83.7083	-83.2917	-82.875	-82.4583	-82.0417	-81.625	-81.2083	-80.7917	-80.375	-79.9583	-79.5417	-79.125	-78.7083	-78.2917	-77.875	-77.4583	-77.0417	-76.625	-76.2083	-75.7917	-75.375	-74.9583	-74.5417	-74.125	-73.7083	-73.2917	-72.875	-72.4583	-72.0417	-71.625	-71.2083	-70.7917	-70.375	-69.9583	-69.5417
-89.9583	-89.5417	-89.125	-88.7083	-88.2917	-87.875	-87.4583	-87.0417	-86.625	-86.2083	-85.7917	-85.375	-84.9583	-84.5417	-84.125	-83.7083	-83.2917	-82.875	-82.4583	-82.0417	-81.625	-81.2083	-80.7917	-80.375	-79.9583	-79.5417	-79.125	-78.7083	-78.2917	-77.875	-77.4583	-77.0417	-76.625	-76.2083	-75.7917	-75.375	-74.9583	-74.5417	-74.125	-73.7083	-73.2917	-72.875	-72.4583	-72.0417	-71.625	-71.2083	-70.7917	-70.375	-69.9583	-69.5417
-89.9583	-89.5417	-89.125	-88.7083	-88.2917	-87.875	-87.4583	-87.0417	-86.625	-86.2083	-85.7917	-85.375	-84.9583	-84.5417	-84.125	-83.7083	-83.2917	-82.875	-82.4583	-82.0417	-81.625	-81.2083	-80.7917	-80.375	-79.9583	-79.5417	-79.125	-78.7083	-78.2917	-77.875	-77.4583	-77.0417	-76.625	-76.2083	-75.7917	-75.375	-74.9583	-74.5417	-74.125	-73.7083	-73.2917	-72.875	-72.4583	-72.0417	-71.625	-71.2083	-70.7917	-70.375	-69.9583	-69.5417
-89.9583	-89.5417	-89.125	-88.7083	-88.2917	-87.875	-87.4583	-87.0417	-86.625	-86.2083	-85.7917	-85.375	-84.9583	-84.5417	-84.125	-83.7083	-83.2917	-82.875	-82.4583	-82.0417	-81.625	-81.2083	-80.7917	-80.375	-79.9583	-79.5417	-79.125	-78.7083	-78.2917	-77.875	-77.4583	-77.0417	-76.625	-76.2083	-75.7917	-75.375	-74.9583	-74.5417	-74.125	-73.7083	-73.2917	-72.875	-72.4583	-72.0417	-71.625	-71.2083	-70.7917	-70.375	-69.9583	-69.5417
-89.9583	-89.5417	-89.125	-88.7083	-88.2917	-87.875	-87.4583	-87.0417	-86.625	-86.2083	-85.7917	-85.375	-84.9583	-84.5417	-84.125	-83.7083	-83.2917	-82.875	-82.4583	-82.0417	-81.625	-81.2083	-80.7917	-80.375	-79.9583	-79.5417	-79.125	-78.7083	-78.2917	-77.875	-77.4583	-77.0417	-76.625	-76.2083	-75.7917	-75.375	-74.9583	-74.5417	-74.125	-73.7083	-73.2917	-72.875	-72.4583	-72.0417	-71.625	-71.2083	-70.7917	-70.375	-69.9583	-69.5417
-89.9583	-89.5417	-89.125	-88.7083	-88.2917	-87.875	-87.4583	-87.0417	-86.625	-86.2083	-85.7917	-85.375	-84.9583	-84.5417	-84.125	-83.7083	-83.2917	-82.875	-82.4583	-82.0417	-81.625	-81.2083	-80.7917	-80.375	-79.9583	-79.5417	-79.125	-78.7083	-78.2917	-77.875	-77.4583	-77.0417	-76.625	-76.2083	-75.7917	-75.375	-74.9583	-74.5417	-74.125	-73.7083	-73.2917	-72.875	-72.4583	-72.0417	-71.625	-71.2083	-70.7917	-70.375	-69.9583	-69.5417
-89.9583	-89.5417	-89.125	-88.7083	-88.2917	-87.875	-87.4583	-87.0417	-86.625	-86.2083	-85.7917	-85.375	-84.9583	-84.5417	-84.125	-83.7083	-83.2917	-82.875	-82.4583	-82.0417	-81.625	-81.2083	-80.7917	-80.375	-79.9583	-79.5417	-79.125	-78.7083	-78.2917	-77.875	-77.4583	-77.0417	-76.625	-76.2083	-75.7917	-75.375	-74.9583	-74.5417	-74.125	-73.7083	-73.2917	-72.875	-72.4583	-72.0417	-71.625	-71.2083	-70.7917	-70.375	-69.9583	-69.5417
-89.9583	-89.5417	-89.125	-88.7083	-88.2917	-87.875	-87.4583	-87.0417	-86.625	-86.2083	-85.7917	-85.375	-84.9583	-84.5417	-84.125	-83.7083	-83.2917	-82.875	-82.4583	-82.0417	-81.625	-81.2083	-80.7917	-80.375	-79.9583	-79.5417	-79.125	-78.7083	-78.2917	-77.875	-77.4583	-77.0417	-76.625	-76.2083	-75.7917	-75.375	-74.9583	-74.5417	-74.125	-73.7083	-73.2917	-72.875	-72.4583	-72.0417	-71.625	-71.2083	-70.7917	-70.375	-69.9583	-69.5417
-89.9583	-89.5417	-89.125	-88.7083	-88.2917	-87.875	-87.4583	-87.0417	-86.625	-86.2083	-85.7917	-85.375	-84.9583	-84.5417	-84.125	-83.7083	-83.2917	-82.875	-82.4583	-82.0417	-81.625	-81.2083	-80.7917	-80.375	-79.9583	-79.5417	-79.125	-78.7083	-78.2917	-77.875	-77.4583	-77.0417	-76.625	-76.2083	-75.7917	-75.375	-74.9583	-74.5417	-74.125	-73.7083	-73.2917	-72.875	-72.4583	-72.0417	-71.625	-71.2083	-70.7917	-70.375	-69.9583	-69.5417
-89.9583	-89.5417	-89.125	-88.7083	-88.2917	-87.875	-87.4583	-87.0417	-86.625	-86.2083	-85.7917	-85.375	-84.9583	-84.5417	-84.125	-83.7083	-83.2917	-82.875	-82.4583	-82.0417	-81.625	-81.2083	-80.7917	-80.375	-79.9583	-79.5417	-79.125	-78.7083	-78.2917	-77.875	-77.4583	-77.0417	-76.625	-76.2083	-75.7917	-75.375	-74.9583	-74.5417	-74.125	-73.7083	-73.2917	-72.875	-72.4583	-72.0417	-71.625	-71.2083	-70.7917	-70.375	-69.9583	-69.5417
-89.9583	-89.5417	-89.125	-88.7083	-88.2917	-87.875	-87.4583	-87.0417	-86.625	-86.2083	-85.7917	-85.375	-84.9583	-84.5417	-84.125	-83.7083	-83.2917	-82.875	-82.4583	-82.0417	-81.625	-81.2083	-80.7917	-80.375	-79.9583	-79.5417	-79.125	-78.7083	-78.2917	-77.875	-77.4583	-77.0417	-76.625	-76.2083	-75.7917	-75.375	-74.9583	-74.5417	-74.125	-73.7083	-73.2917	-72.875	-72.4583	-72.0417	-71.625	-71.2083	-70.7917	-70.375	-69.9583	-69.5417
-89.9583	-89.5417	-89.125	-88.7083	-88.2917	-87.875	-87.4583	-87.0417	-86.625	-86.2083	-85.7917	-85.375	-84.9583	-84.5417	-84.125	-83.7083	-83.2917	-82.875	-82.4583	-82.0417	-81.625	-81.2083	-80.7917	-80.375	-79.9583	-79.5417	-79.125	-78.7083	-78.2917	-77.875	-77.4583	-77.0417	-76.625	-76.2083	-75.7917	-75.375	-74.9583	-74.5417	-74.125	-73.7083	-73.2917	-72.875	-72.4583	-72.0417	-71.625	-71.2083	-70.7917	-70.375	-69.9583	-69.5417
-89.9583	-89.5417	-89.125	-88.7083	-88.2917	-87.875	-87.4583	-87.0417	-86.625	-86.2083	-85.7917	-85.375	-84.9583	-84.5417	-84.125	-83.7083	-83.2917	-82.875	-82.4583	-82.0417	-81.625	-81.2083	-80.7917	-80.375	-79.9583	-79.5417	-79.125	-78.7083	-78.2917	-77.875	-77.4583	-77.0417	-76.625	-76.2083	-75.7917	-75.375	-74.9583	-74.5417	-74.125	-73.7083	-73.2917	-72.875	-72.4583	-72.0417	-71.625	-71.2083	-70.7917	-70.375	-69.9583	-69.5417
-89.9583	-89.5417	-89.125	-88.7083	-88.2917	-87.875	-87.4583	-87.0417	-86.625	-86.2083	-85.7917	-85.375	-84.9583	-84.5417	-84.125	-83.7083	-83.2917	-82.875	-82.4583	-82.0417	-81.625	-81.2083	-80.7917	-80.375	-79.9583	-79.5417	-79.125	-78.7083	-78.2917	-77.875	-77.4583	-77.0417	-76.625	-76.2083	-75.7917	-75.375	-74.9583	-74.5417	-74.125	-73.7083	-73.2917	-72.875	-72.4583	-72.0417	-71.625	-71.2083	-70.7917	-70.375	-69.9583	-69.5417
-89.9583	-89.5417	-89.125	-88.7083	-88.2917	-87.875	-87.4583	-87.0417	-86.625	-86.2083	-85.7917	-85.375	-84.9583	-84.5417	-84.125	-83.7083	-83.2917	-82.875	-82.4583	-82.0417	-81.625	-81.2083	-80.7917	-80.375	-79.9583	-79.5417	-79.125	-78.7083	-78.2917	-77.875	-77.4583	-77.0417	-76.625	-76.2083	-75.7917	-75.375	-74.9583	-74.5417	-74.125	-73.7083	-73.2917	-72.875	-72.4583	-72.0417	-71.625	-71.2083	-70.7917	-70.375	-69.9583	-69.5417
-89.9583	-89.5417	-89.125	-88.7083	-88.2917	-87.875	-87.4583	-87.0417	-86.625	-86.2083	-85.7917	-85.375	-84.9583	-84.5417	-84.125	-83.7083	-83.2917	-82.875	-82.4583	-82.0417	-81.625	-81.2083	-80.7917	-80.375	-79.9583	-79.5417	-79.125	-78.7083	-78.2917	-77.875	-77.4583	-77.0417	-76.625	-76.2083	-75.7917	-75.375	-74.9583	-74.5417	-74.125	-73.7083	-73.2917	-72.875	-72.4583	-72.0417	-71.625	-71.2083	-70.7917	-70.375	-69.9583	-69.5417
-89.9583	-89.5417	-89.125	-88.7083	-88.2917	-87.875	-87.4583	-87.0417	-86.625	-86.2083	-85.7917	-85.375	-84.9583	-84.5417	-84.125	-83.7083	-83.2917	-82.875	-82.4583	-82.0417	-81.625	-81.2083	-80.7917	-80.375	-79.9583	-79.5417	-79.125	-78.7083	-78.2917	-77.875	-77.4583	-77.0417	-76.625	-76.2083	-75.7917	-75.375	-74.9583	-74.5417	-74.125	-73.7083	-73.2917	-72.875	-72.4583	-72.0417	-71.625	-71.2083	-70.7917	-70.375	-69.9583	-69.5417
-89.9583	-89.5417	-89.125	-88.7083	-88.2917	-87.875	-87.4583	-87.0417	-86.625	-86.2083	-85.7917	-85.375	-84.9583	-84.5417	-84.125	-83.7083	-83.2917	-82.875	-82.4583	-82.0417	-81.625	-81.2083	-80.7917	-80.375	-79.9583	-79.5417	-79.125	-78.7083	-78.2917	-77.875	-77.4583	-77.0417	-76.625	-76.2083	-75.7917	-75.375	-74.9583	-74.5417	-74.125	-73.7083	-73.2917	-72.875	-72.4583	-72.0417	-71.625	-71.2083	-70.7917	-70.375	-69.9583	-69.5417
-89.9583	-89.5417	-89.125	-88.7083	-88.2917	-87.875	-87.4583	-87.0417	-86.625	-86.2083	-85.7917	-85.375	-84.9583	-84.5417	-84.125	-83.7083	-83.2917	-82.875	-82.4583	-82.0417	-81.625	-81.2083	-80.7917	-80.375	-79.9583	-79.5417	-79.125	-78.7083	-78.2917	-77.875	-77.4583	-77.0417	-76.625	-76.2083	-75.7917	-75.375	-74.9583	-74.5417	-74.125	-73.7083	-73.2917	-72.875	-72.4583	-72.0417	-71.625	-71.2083	-70.7917	-70.375	-69.9583	-69.5417
-89.9583	-89.5417	-89.125	-88.7083	-88.2917	-87.875	-87.4583	-87.0417	-86.625	-86.2083	-85.7917	-85.375	-84.9583	-84.5417	-84.125	-83.7083	-83.2917	-82.875	-82.4583	-82.0417	-81.625	-81.2083	-80.7917	-80.375	-79.9583	-79.5417	-79.125	-78.7083	-78.2917	-77.875	-77.4583	-77.0417	-76.625	-76.2083	-75.7917	-75.375	-74.9583	-74.5417	-74.125	-73.7083	-73.2917	-72.875	-72.4583	-72.0417	-71.625	-71.2083	-70.7917	-70.375	-69.9583	-69.5417
-89.9583	-89.5417	-89.125	-88.7083	-88.2917	-87.875	-87.4583	-87.0417	-86.625	-86.2083	-85.7917	-85.375	-84.9583	-84.5417	-84.125	-83.7083	-83.2917	-82.875	-82.4583	-82.0417	-81.625	-81.2083	-80.7917	-80.375	-79.9583	-79.5417	-79.125	-78.7083	-78.2917	-77.875	-77.4583	-77.0417	-76.625	-76.2083	-75.7917	-75.375	-74.9583	-74.5417	-74.125	-73.7083	-73.2917	-72.875	-72.4583	-72.0417	-71.625	-71.2083	-70.7917	-70.375	-69.9583	-69.5417
-89.9583	-89.5417	-89.125	-88.7083	-88.2917	-87.875	-87.4583	-87.0417	-86.625	-86.2083	-85.7917	-85.375	-84.9583	-84.5417	-84.125	-83.7083	-83.2917	-82.875	-82.4583	-82.0417	-81.625	-81.2083	-80.7917	-80.375	-79.9583	-79.5417	-79.125	-78.7083	-78.2917	-77.875	-77.4583	-77.0417	-76.625	-76.2083	-75.7917	-75.375	-74.9583	-74.5417	-74.125	-73.7083	-73.2917	-72.875	-72.4583	-72.0417	-71.625	-71.2083	-70.7917	-70.375	-69.9583	-69.5417
-89.9583	-89.5417	-89.125	-88.7083	-88.2917	-87.875	-87.4583	-87.0417	-86.625	-86.2083	-85.7917	-85.375	-84.9583	-84.5417	-84.125	-83.7083	-83.2917	-82.875	-82.4583	-82.0417	-81.625	-81.2083	-80.7917	-80.375	-79.9583	-79.5417	-79.125	-78.7083	-78.2917	-77.875	-77.4583	-77.0417	-76.625	-76.2083	-75.7917	-75.375	-74.9583	-74.5417	-74.125	-73.7083	-73.2917	-72.875	-72.4583	-72.0417	-71.625	-71.2083	-70.7917	-70.375	-69.9583	-69.5417
-89.9583	-89.5417	-89.125	-88.7083	-88.2917	-87.875	-87.4583	-87.0417	-86.625	-86.2083	-85.7917	-85.375	-84.9583	-84.5417	-84.125	-83.7083	-83.2917	-82.875	-82.4583	-82.0417	-81.625	-81.2083	-80.7917	-80.375	-79.9583	-79.5417	-79.125	-78.7083	-78.2917	-77.875	-77.4583	-77.0417	-76.625	-76.2083	-75.7917	-75.375	-74.9583	-74.5417	-74.125	-73.7083	-73.2917	-72.875	-72.4583	-72.0417	-71.625	-71.2083	-70.7917	-70.375	-69.9583	-69.5417
-89.9583	-89.5417	-89.125	-88.7083	-88.2917	-87.875	-87.4583	-87.0417	-86.625	-86.2083	-85.7917	-85.375	-84.9583	-84.5417	-84.125	-83.7083	-83.2917	-82.875	-82.4583	-82.0417	-81.625	-81.2083	-80.7917	-80.375	-79.9583	-79.5417	-79.125	-78.7083	-78.2917	-77.875	-77.4583	-77.0417	-76.625	-76.2083	-75.7917	-75.375	-74.9583	-74.5417	-74.125	-73.7083	-73.2917	-72.875	-72.4583	-72.0417	-71.625	-71.2083	-70.7917	-70.375	-69.9583	-69.5417
-89.9583	-89.5417	-89.125	-88.7083	-88.2917	-87.875	-87.4583	-87.0417	-86.625	-86.2083	-85.7917	-85.375	-84.9583	-84.5417	-84.125	-83.7083	-83.2917	-82.875	-82.4583	-82.0417	-81.625	-81.2083	-80.7917	-80.375	-79.9583	-79.5417	-79.125	-78.7083	-78.2917	-77.875	-77.4583	-77.0417	-76.625	-76.2083	-75.7917	-75.375	-74.9583	-74.5417	-74.125	-73.7083	-73.2917	-72.875	-72.4583	-72.0417	-71.625	-71.2083	-70.7917	-70.375	-69.9583	-69.5417
-89.9583	-89.5417	-89.125	-88.7083	-88.2917	-87.875	-87.4583	-87.0417	-86.625	-86.2083	-85.7917	-85.375	-84.9583	-84.5417	-84.125	-83.7083	-83.2917	-82.875	-82.4583	-82.0417	-81.625	-81.2083	-80.7917	-80.375	-79.9583	-79.5417	-79.125	-78.7083	-78.2917	-77.875	-77.4583	-77.0417	-76.625	-76.2083	-75.7917	-75.375	-74.9583	-74.5417	-74.125	-73.7083	-73.2917	-72.875	-72.4583	-72.0417	-71.625	-71.2083	-70.7917	-70.375	-69.9583	-69.5417
-89.9583	-89.5417	-89.125	-88.7083	-88.2917	-87.875	-87.4583	-87.0417	-86.625	-86.2083	-85.7917	-85.375	-84.9583	-84.5417	-84.125	-83.7083	-83.2917	-82.875	-82.4583	-82.0417	-81.625	-81.2083	-80.7917	-80.375	-79.9583	-79.5417	-79.125	-78.7083	-78.2917	-77.875	-77.4583	-77.0417	-76.625	-76.2083	-75.7917	-75.375	-74.9583	-74.5417	-74.125	-73.7083	-73.2917	-72.875	-72.4583	-72.0417	-71.625	-71.2083	-70.7917	-70.375	-69.9583	-69.5417
-89.9583	-89.5417	-89.125	-88.7083	-88.2917	-87.875	-87.4583	-87.0417	-86.625	-86.2083	-85.7917	-85.375	-84.9583	-84.5417	-84.125	-83.7083	-83.2917	-82.875	-82.4583	-82.0417	-81.625	-81.2083	-80.7917	-80.375	-79.9583	-79.5417	-79.125	-78.7083	-78.2917	-77.875	-77.4583	-77.0417	-76.625	-76.2083	-75.7917	-75.375	-74.9583	-74.5417	-74.125	-73.7083	-73.2917	-72.875	-72.4583	-72.0417	-71.625	-71.2083	-70.7917	-70.375	-69.9583	-69.5417
-89.9583	-89.5417	-89.125	-88.7083	-88.2917	-87.875	-87.4583	-87.0417	-86.625	-86.2083	-85.7917	-85.375	-84.9583	-84.5417	-84.125	-83.7083	-83.2917	-82.875	-82.4583	-82.0417	-81.625	-81.2083	-80.7917	-80.375	-79.9583	-79.5417	-79.125	-78.7083	-78.2917	-77.875	-77.4583	-77.0417	-76.625	-76.2083	-75.7917	-75.375	-74.9583	-74.5417	-74.125	-73.7083	-73.2917	-72.875	-72.4583	-72.0417	-71.625	-71.2083	-70.7917	-70.375	-69.9583	-69.5417
-89.9583	-89.5417	-89.125	-88.7083	-88.2917	-87.875	-87.4583	-87.0417	-86.625	-86.2083	-85.7917	-85.375	-84.9583	-84.5417	-84.125	-83.7083	-83.2917	-82.875	-82.4583	-82.0417	-81.625	-81.2083	-80.7917	-80.375	-79.9583	-79.5417	-79.125	-78.7083	-78.2917	-77.875	-77.4583	-77.0417	-76.625	-76.2083	-75.7917	-75.375	-74.9583	-74.5417	-74.125	-73.7083	-73.2917	-72.875	-72.4583	-72.0417	-71.625	-71.2083	-70.7917	-70.375	-69.9583	-69.5417
-89.9583	-89.5417	-89.125	-88.7083	-88.2917	-87.875	-87.4583	-87.0417	-86.625	-86.2083	-85.7917	-85.375	-84.9583	-84.5417	-84.125	-83.7083	-83.2917	-82.875	-82.4583	-82.0417	-81.625	-81.2083	-80.7917	-80.375	-79.9583	-79.5417	-79.125	-78.7083	-78.2917	-77.875	-77.4583	-77.0417	-76.625	-76.2083	-75.7917	-75.375	-74.9583	-74.5417	-74.125	-73.7083	-73.2917	-72.875	-72.4583	-72.0417	-71.625	-71.2083	-70.7917	-70.375	-69.9583	-69.5417
-89.9583	-89.5417	-89.125	-88.7083	-88.2917	-87.875	-87.4583	-87.0417	-86.625	-86.2083	-85.7917	-85.375	-84.9583	-84.5417	-84.125	-83.7083	-83.2917	-82.875	-82.4583	-82.0417	-81.625	-81.2083	-80.7917	-80.375	-79.9583	-79.5417	-79.125	-78.7083	-78.2917	-77.875	-77.4583	-77.0417	-76.625	-76.2083	-75.7917	-75.375	-74.9583	-74.5417	-74.125	-73.7083	-73.2917	-72.875	-72.4583	-72.0417	-71.625	-71.2083	-70.7917	-70.375	-69.9583	-69.5417
-89.9583	-89.5417	-89.125	-88.7083	-88.2917	-87.875	-87.4583	-87.0417	-86.625	-86.2083	-85.7917	-85.375	-84.9583	-84.5417	-84.125	-83.7083	-83.2917	-82.875	-82.4583	-82.0417	-81.625	-81.2083	-80.7917	-80.375	-79.9583	-79.5417	-79.125	-78.7083	-78.2917	-77.875	-77.4583	-77.0417	-76.625	-76.2083	-75.7917	-75.375	-74.9583	-74.5417	-74.125	-73.7083	-73.2917	-72.875	-72.4583	-72.0417	-71.625	-71.2083	-70.7917	-70.375	-69.9583	-69.5417
-89.9583	-89.5417	-89.125	-88.7083	-88.2917	-87.875	-87.4583	-87.0417	-86.625	-86.2083	-85.7917	-85.375	-84.9583	-84.5417	-84.125	-83.7083	-83.2917	-82.875	-82.4583	-82.0417	-81.625	-81.2083	-80.7917	-80.375	-79.9583	-79.5417	-79.125	-78.7083	-78.2917	-77.875	-77.4583	-77.0417	-76.625	-76.2083	-75.7917	-75.375	-74.9583	-74.5417	-74.125	-73.7083	-73.2917	-72.875	-72.4583	-72.0417	-71.625	-71.2083	-70.7917	-70.375	-69.9583	-69.5417
-89.9583	-89.5417	-89.125	-88.7083	-88.2917	-87.875	-87.4583	-87.0417	-86.625	-86.2083	-85.7917	-85.375	-84.9583	-84.5417	-84.125	-83.7083	-83.2917	-82.875	-82.4583	-82.0417	-81.625	-81.2083	-80.7917	-80.375	-79.9583	-79.5417	-79.125	-78.7083	-78.2917	-77.875	-77.4583	-77.0417	-76.625	-76.2083	-75.7917	-75.375	-74.9583	-74.5417	-74.125	-73.7083	-73.2917	-72.875	-72.4583	-72.0417	-71.625	-71.2083	-70.7917	-70.375	-69.9583	-69.5417
-89.9583	-89.5417	-89.125	-88.7083	-88.2917	-87.875	-87.4583	-87.0417	-86.625	-86.2083	-85.7917	-85.375	-84.9583	-84.5417	-84.125	-83.7083	-83.2917	-82.875	-82.4583	-82.0417	-81.625	-81.2083	-80.7917	-80.375	-79.9583	-79.5417	-79.125	-78.7083	-78.2917	-77.875	-77.4583	-77.0417	-76.625	-76.2083	-75.7917	-75.375	-74.9583	-74.5417	-74.125	-73.7083	-73.2917	-72.875	-72.4583	-72.0417	-71.625	-71.2083	-70.7917	-70.375	-69.9583	-69.5417
-89.9583	-89.5417	-89.125	-88.7083	-88.2917	-87.875	-87.4583	-87.0417	-86.625	-86.2083	-85.7917	-85.375	-84.9583	-84.5417	-84.125	-83.7083	-83.2917	-82.875	-82.4583	-82.0417	-81.625	-81.2083	-80.7917	-80.375	-79.9583	-79.5417	-79.125	-78.7083	-78.2917	-77.875	-77.4583	-77.0417	-76.625	-76.2083	-75.7917	-75.375	-74.9583	-74.5417	-74.125	-73.7083	-73.2917	-72.875	-72.4583	-72.0417	-71.625	-71.2083	-70.7917	-70.375	-69.9583	-69.5417
-89.9583	-89.5417	-89.125	-88.7083	-88.2917	-87.875	-87.4583	-87.0417	-86.625	-86.2083	-85.7917	-85.375	-84.9583	-84.5417	-84.125	-83.7083	-83.2917	-82.875	-82.4583	-82.0417	-81.625	-81.2083	-80.7917	-80.375	-79.9583	-79.5417	-79.125	-78.7083	-78.2917	-77.875	-77.4583	-77.0417	-76.625	-76.2083	-75.7917	-75.375	-74.9583	-74.5417	-74.125	-73.7083	-73.2917	-72.875	-72.4583	-72.0417	-71.625	-71.2083	-70.7917	-70.375	-69.9583	-69.5417
-89.9583	-89.5417	-89.125	-88.7083	-88.2917	-87.875	-87.4583	-87.0417	-86.625	-86.2083	-85.7917	-85.375	-84.9583	-84.5417	-84.125	-83.7083	-83.2917	-82.875	-82.4583	-82.0417	-81.625	-81.2083	-80.7917	-80.375	-79.9583	-79.5417	-79.125	-78.7083	-78.2917	-77.875	-77.4583	-77.0417	-76.625	-76.2083	-75.7917	-75.375	-74.9583	-74.5417	-74.125	-73.7083	-73.2917	-72.875	-72.4583	-72.0417	-71.625	-71.2083	-70.7917	-70.375	-69.9583	-69.5417
-89.9583	-89.5417	-89.125	-88.7083	-88.2917	-87.875	-87.4583	-87.0417	-86.625	-86.2083	-85.7917	-85.375	-84.9583	-84.5417	-84.125	-83.7083	-83.2917	-82.875	-82.4583	-82.0417	-81.625	-81.2083	-80.7917	-80.375	-79.9583	-79.5417	-79.125	-78.7083	-78.2917	-77.875	-77.4583	-77.0417	-76.625	-76.2083	-75.7917	-75.375	-74.9583	-74.5417	-74.125	-73.7083	-73.2917	-72.875	-72.4583	-72.0417	-71.625	-71.2083	-70.7917	-70.375	-69.9583	-69.5417
-89.9583	-89.5417	-89.125	-88.7083	-88.2917	-87.875	-87.4583	-87.0417	-86.625	-86.2083	-85.7917	-85.375	-84.9583	-84.5417	-84.125	-83.7083	-83.2917	-82.875	-82.4583	-82.0417	-81.625	-81.2083	-80.7917	-80.375	-79.9583	-79.5417	-79.125	-78.7083	-78.2917	-77.875	-77.4583	-77.0417	-76.625	-76.2083	-75.7917	-75.375	-74.9583	-74.5417	-74.125	-73.7083	-73.2917	-72.875	-72.4583	-72.0417	-71.625	-71.2083	-70.7917	-70.375	-69.9583	-69.5417
-89.9583	-89.5417	-89.125	-88.7083	-88.2917	-87.875	-87.4583	-87.0417	-86.625	-86.2083	-85.7917	-85.375	-84.9583	-84.5417	-84.125	-83.7083	-83.2917	-82.875	-82.4583	-82.0417	-81.625	-81.2083	-80.7917	-80.375	-79.9583	-79.5417	-79.125	-78.7083	-78.2917	-77.875	-77.4583	-77.0417	-76.625	-76.2083	-75.7917	-75.375	-74.9583	-74.5417	-74.125	-73.7083	-73.2917	-72.875	-72.4583	-72.0417	-71.625	-71.2083	-70.7917	-70.375	-69.9583	-69.5417
-89.9583	-89.5417	-89.125	-88.7083	-88.2917	-87.875	-87.4583	-87.0417	-86.625	-86.2083	-85.7917	-85.375	-84.9583	-84.5417	-84.125	-83.7083	-83.2917	-82.875	-82.4583	-82.0417	-81.625	-81.2083	-80.7917	-80.375	-79.9583	-79.5417	-79.125	-78.7083	-78.2917	-77.875	-77.4583	-77.0417	-76.625	-76.2083	-75.7917	-75.375	-74.9583	-74.5417	-74.125	-73.7083	-73.2917	-72.875	-72.4583	-72.0417	-71.625	-71.2083	-70.7917	-70.375	-69.9583	-69.5417
-89.9583	-89.5417	-89.125	-88.7083	-88.2917	-87.875	-87.4583	-87.0417	-86.625	-86.2083	-85.7917	-85.375	-84.9583	-84.5417	-84.125	-83.7083	-83.2917	-82.875	-82.4583	-82.0417	-81.625	-81.2083	-80.7917	-80.375	-79.9583	-79.5417	-79.125	-78.7083	-78.2917	-77.875	-77.4583	-77.0417	-76.625	-76.2083	-75.7917	-75.375	-74.9583	-74.5417	-74.125	-73.7083	-73.2917	-72.875	-72.4583	-72.0417	-71.625	-71.2083	-70.7917	-70.375	-69.9583	-69.5417
-89.9583	-89.5417	-89.125	-88.7083	-88.2917	-87.875	-87.4583	-87.0417	-86.625	-86.2083	-85.7917	-85.375	-84.9583	-84.5417	-84.125	-83.7083	-83.2917	-82.875	-82.4583	-82.0417	-81.625	-81.2083	-80.7917	-80.375	-79.9583	-79.5417	-79.125	-78.7083	-78.2917	-77.875	-77.4583	-77.0417	-76.625	-76.2083	-75.7917	-75.375	-74.9583	-74.5417	-74.125	-73.7083	-73.2917	-72.875	-72.4583	-72.0417	-71.625	-71.2083	-70.7917	-70.375	-69.9583	-69.5417
-89.9583	-89.5417	-89.125	-88.7083	-88.2917	-87.875	-87.4583	-87.0417	-86.625	-86.2083	-85.7917	-85.375	-84.9583	-84.5417	-84.125	-83.7083	-83.2917	-82.875	-82.4583	-82.0417	-81.625	-81.2083	-80.7917	-80.375	-79.9583	-79.5417	-79.125	-78.7083	-78.2917	-77.875	-77.4583	-77.0417	-76.625	-76.2083	-75.7917	-75.375	-74.9583	-74.5417	-74.125	-73.7083	-73.2917	-72.875	-72.4583	-72.0417	-71.625	-71.2083	-70.7917	-70.375	-69.9583	-69.5417
-89.9583	-89.5417	-89.125	-88.7083	-88.2917	-87.875	-87.4583	-87.0417	-86.625	-86.2083	-85.7917	-85.375	-84.9583	-84.5417	-84.125	-83.7083	-83.2917	-82.875	-82.4583	-82.0417	-81.625	-81.2083	-80.7917	-80.375	-79.9583	-79.5417	-79.125	-78.7083	-78.2917	-77.875	-77.4583	-77.0417	-76.625	-76.2083	-75.7917	-75.375	-74.9583	-74.5417	-74.125	-73.7083	-73.2917	-72.875	-72.4583	-72.0417	-71.625	-71.2083	-70.7917	-70.375	-69.9583	-69.5417
-89.9583	-89.5417	-89.125	-88.7083	-88.2917	-87.875	-87.4583	-87.0417	-86.625	-86.2083	-85.7917	-85.375	-84.9583	-84.5417	-84.125	-83.7083	-83.2917	-82.875	-82.4583	-82.0417	-81.625	-81.2083	-80.7917	-80.375	-79.9583	-79.5417	-79.125	-78.7083	-78.2917	-77.875	-77.4583	-77.0417	-76.625	-76.2083	-75.7917	-75.375	-74.9583	-74.5417	-74.125	-73.7083	-73.2917	-72.875	-72.4583	-72.0417	-71.625	-71.2083	-70.7917	-70.375	-69.9583	-69.5417
-89.9583	-89.5417	-89.125	-88.7083	-88.2917	-87.875	-87.4583	-87.0417	-86.625	-86.2083	-85.7917	-85.375	-84.9583	-84.5417	-84.125	-83.7083	-83.2917	-82.875	-82.4583	-82.0417	-81.625	-81.2083	-80.7917	-80.375	-79.9583	-79.5417	-79.125	-78.7083	-78.2917	-77.875	-77.4583	-77.0417	-76.625	-76.2083	-75.7917	-75.375	-74.9583	-74.5417	-74.125	-73.7083	-73.2917	-72.875	-72.4583	-72.0417	-71.625	-71.2083	-70.7917	-70.375	-69.9583	-69.5417
-89.9583	-89.5417	-89.125	-88.7083	-88.2917	-87.875	-87.4583	-87.0417	-86.625	-86.2083	-85.7917	-85.375	-84.9583	-84.5417	-84.125	-83.7083	-83.2917	-82.875	-82.4583	-82.0417	-81.625	-81.2083	-80.7917	-80.375	-79.9583	-79.5417	-79.125	-78.7083	-78.2917	-77.875	-77.4583	-77.0417	-76.625	-76.2083	-75.7917	-75.375	-74.9583	-74.5417	-74.125	-73.7083	-73.2917	-72.875	-72.4583	-72.0417	-71.625	-71.2083	-70.7917	-70.375	-69.9583	-69.5417
-89.9583	-89.5417	-89.125	-88.7083	-88.2917	-87.875	-87.4583	-87.0417	-86.625	-86.2083	-85.7917	-85.375	-84.9583	-84.5417	-84.125	-83.7083	-83.2917	-82.875	-82.4583	-82.0417	-81.625	-81.2083	-80.7917	-80.375	-79.9583	-79.5417	-79.125	-78.7083	-78.2917	-77.875	-77.4583	-77.0417	-76.625	-76.2083	-75.7917	-75.375	-74.9583	-74.5417	-74.125	-73.7083	-73.2917	-72.875	-72.4583	-72.0417	-71.625	-71.2083	-70.7917	-70.375	-69.9583	-69.5417
-89.9583	-89.5417	-89.125	-88.7083	-88.2917	-87.875	-87.4583	-87.0417	-86.625	-86.2083	-85.7917	-85.375	-84.9583	-84.5417	-84.125	-83.7083	-83.2917	-82.875	-82.4583	-82.0417	-81.625	-81.2083	-80.7917	-80.375	-79.9583	-79.5417	-79.125	-78.7083	-78.2917	-77.875	-77.4583	-77.0417	-76.625	-76.2083	-75.7917	-75.375	-74.9583	-74.5417	-74.125	-73.7083	-73.2917	-72.875	-72.4583	-72.0417	-71.625	-71.2083	-70.7917	-70.375	-69.9583	-69.5417
-89.9583	-89.5417	-89.125	-88.7083	-88.2917	-87.875	-87.4583	-87.0417	-86.625	-86.2083	-85.7917	-85.375	-84.9583	-84.5417	-84.125	-83.7083	-83.2917	-82.875	-82.4583	-82.0417	-81.625	-81.2083	-80.7917	-80.375	-79.9583	-79.5417	-79.125	-78.7083	-78.2917	-77.875	-77.4583	-77.0417	-76.625	-76.2083	-75.7917	-75.375	-74.9583	-74.5417	-74.125	-73.7083	-73.2917	-72.875	-72.4583	-72.0417	-71.625	-71.2083	-70.7917	-70.375	-69.9583	-69.5417
-89.9583	-89.5417	-89.125	-88.7083	-88.2917	-87.875	-87.4583	-87.0417	-86.625	-86.2083	-85.7917	-85.375	-84.9583	-84.5417	-84.125	-83.7083	-83.2917	-82.875	-82.4583	-82.0417	-81.625	-81.2083	-80.7917	-80.375	-79.9583	-79.5417	-79.125	-78.7083	-78.2917	-77.875	-77.4583	-77.0417	-76.625	-76.2083	-75.7917	-75.375	-74.9583	-74.5417	-74.125	-73.7083	-73.2917	-72.875	-72.4583	-72.0417	-71.625	-71.2083	-70.7917	-70.375	-69.9583	-69.5417
-89.9583	-89.5417	-89.125	-88.7083	-88.2917	-87.875	-87.4583	-87.0417	-86.625	-86.2083	-85.7917	-85.375	-84.9583	-84.5417	-84.125	-83.7083	-83.2917	-82.875	-82.4583	-82.0417	-81.625	-81.2083	-80.7917	-80.375	-79.9583	-79.5417	-79.125	-78.7083	-78.2917	-77.875	-77.4583	-77.0417	-76.625	-76.2083	-75.7917	-75.375	-74.9583	-74.5417	-74.125	-73.7083	-73.2917	-72.875	-72.4583	-72.0417	-71.625	-71.2083	-70.7917	-70.375	-69.9583	-69.5417
-89.9583	-89.5417	-89.125	-88.7083	-88.2917	-87.875	-87.4583	-87.0417	-86.625	-86.2083	-85.7917	-85.375	-84.9583	-84.5417	-84.125	-83.7083	-83.2917	-82.875	-82.4583	-82.0417	-81.625	-81.2083	-80.7917	-80.375	-79.9583	-79.5417	-79.125	-78.7083	-78.2917	-77.875	-77.4583	-77.0417	-76.625	-76.2083	-75.7917	-75.375	-74.9583	-74.5417	-74.125	-73.7083	-73.2917	-72.875	-72.4583	-72.0417	-71.625	-71.2083	-70.7917	-70.375	-69.9583	-69.5417
-89.9583	-89.5417	-89.125	-88.7083	-88.2917	-87.875	-87.4583	-87.0417	-86.625	-86.2083	-85.7917	-85.375	-84.9583	-84.5417	-84.125	-83.7083	-83.2917	-82.875	-82.4583	-82.0417	-81.625	-81.2083	-80.7917	-80.375	-79.9583	-79.5417	-79.125	-78.7083	-78.2917	-77.875	-77.4583	-77.0417	-76.625	-76.2083	-75.7917	-75.375	-74.9583	-74.5417	-74.125	-73.7083	-73.2917	-72.875	-72.4583	-72.0417	-71.625	-71.2083	-70.7917	-70.375	-69.9583	-69.5417
-89.9583	-89.5417	-89.125	-88.7083	-88.2917	-87.875	-87.4583	-87.0417	-86.625	-86.2083	-85.7917	-85.375	-84.9583	-84.5417	-84.125	-83.7083	-83.2917	-82.875	-82.4583	-82.0417	-81.625	-81.2083	-80.7917	-80.375	-79.9583	-79.5417	-79.125	-78.7083	-78.2917	-77.875	-77.4583	-77.0417	-76.625	-76.2083	-75.7917	-75.375	-74.9583	-74.5417	-74.125	-73.7083	-73.2917	-72.875	-72.4583	-72.0417	-71.625	-71.2083	-70.7917	-70.375	-69.9583	-69.5417
-89.9583	-89.5417	-89.125	-88.7083	-88.2917	-87.875	-87.4583	-87.0417	-86.625	-86.2083	-85.7917	-85.375	-84.9583	-84.5417	-84.125	-83.7083	-83.2917	-82.875	-82.4583	-82.0417	-81.625	-81.2083	-80.7917	-80.375	-79.9583	-79.5417	-79.125	-78.7083	-78.2917	-77.875	-77.4583	-77.0417	-76.625	-76.2083	-75.7917	-75.375	-74.9583	-74.5417	-74.125	-73.7083	-73.2917	-72.875	-72.4583	-72.0417	-71.625	-71.2083	-70.7917	-70.375	-69.9583	-69.5417
-89.9583	-89.5417	-89.125	-88.7083	-88.2917	-87.875	-87.4583	-87.0417	-86.625	-86.2083	-85.7917	-85.375	-84.9583	-84.5417	-84.125	-83.7083	-83.2917	-82.875	-82.4583	-82.0417	-81.625	-81.2083	-80.7917	-80.375	-79.9583	-79.5417	-79.125	-78.7083	-78.2917	-77.875	-77.4583	-77.0417	-76.625	-76.2083	-75.7917	-75.375	-74.9583	-74.5417	-74.125	-73.7083	-73.2917	-72.875	-72.4583	-72.0417	-71.625	-71.2083	-70.7917	-70.375	-69.9583	-69.5417
-89.9583	-89.5417	-89.125	-88.7083	-88.2917	-87.875	-87.4583	-87.0417	-86.625	-86.2083	-85.7917	-85.375	-84.9583	-84.5417	-84.125	-83.7083	-83.2917	-82.875	-82.4583	-82.0417	-81.625	-81.2083	-80.7917	-80.375	-79.9583	-79.5417	-79.125	-78.7083	-78.2917	-77.875	-77.4583	-77.0417	-76.625	-76.2083	-75.7917	-75.375	-74.9583	-74.5417	-74.125	-73.7083	-73.2917	-72.875	-72.4583	-72.0417	-71.625	-71.2083	-70.7917	-70.375	-69.9583	-69.5417
-89.9583	-89.5417	-89.125	-88.7083	-88.2917	-87.875	-87.4583	-87.0417	-86.625	-86.2083	-85.7917	-85.375	-84.9583	-84.5417	-84.125	-83.7083	-83.2917	-82.875	-82.4583	-82.0417	-81.625	-81.2083	-80.7917	-80.375	-79.9583	-79.5417	-79.125	-78.7083	-78.2917	-77.875	-77.4583	-77.0417	-76.625	-76.2083	-75.7917	-75.375	-74.9583	-74.5417	-74.125	-73.7083	-73.2917	-72.875	-72.4583	-72.0417	-71.625	-71.2083	-70.7917	-70.375	-69.9583	-69.5417
-89.9583	-89.5417	-89.125	-88.7083	-88.2917	-87.875	-87.4583	-87.0417	-86.625	-86.2083	-85.7917	-85.375	-84.9583	-84.5417	-84.125	-83.7083	-83.2917	-82.875	-82.4583	-82.0417	-81.625	-81.2083	-80.7917	-80.375	-79.9583	-79.5417	-79.125	-78.7083	-78.2917	-77.875	-77.4583	-77.0417	-76.625	-76.2083	-75.7917	-75.375	-74.9583	-74.5417	-74.125	-73.7083	-73.2917	-72.875	-72.4583	-72.0417	-71.625	-71.2083	-70.7917	-70.375	-69.9583	-69.5417
-89.9583	-89.5417	-89.125	-88.7083	-88.2917	-87.875	-87.4583	-87.0417	-86.625	-86.2083	-85.7917	-85.375	-84.9583	-84.5417	-84.125	-83.7083	-83.2917	-82.875	-82.4583	-82.0417	-81.625	-81.2083	-80.7917	-80.375	-79.9583	-79.5417	-79.125	-78.7083	-78.2917	-77.875	-77.4583	-77.0417	-76.625	-76.2083	-75.7917	-75.375	-74.9583	-74.5417	-74.125	-73.7083	-73.2917	-72.875	-72.4583	-72.0417	-71.625	-71.2083	-70.7917	-70.375	-69.9583	-69.5417
-89.9583	-89.5417	-89.125	-88.7083	-88.2917	-87.875	-87.4583	-87.0417	-86.625	-86.2083	-85.7917	-85.375	-84.9583	-84.5417	-84.125	-83.7083	-83.2917	-82.875	-82.4583	-82.0417	-81.625	-81.2083	-80.7917	-80.375	-79.9583	-79.5417	-79.125	-78.7083	-78.2917	-77.875	-77.4583	-77.0417	-76.625	-76.2083	-75.7917	-75.375	-74.9583	-74.5417	-74.125	-73.7083	-73.2917	-72.875	-72.4583	-72.0417	-71.625	-71.2083	-70.7917	-70.375	-69.9583	-69.5417
-89.9583	-89.5417	-89.125	-88.7083	-88.2917	-87.875	-87.4583	-87.0417	-86.625	-86.2083	-85.7917	-85.375	-84.9583	-84.5417	-84.125	-83.7083	-83.2917	-82.875	-82.4583	-82.0417	-81.625	-81.2083	-80.7917	-80.375	-79.9583	-79.5417	-79.125	-78.7083	-78.2917	-77.875	-77.4583	-77.0417	-76.625	-76.2083	-75.7917	-75.375	-74.9583	-74.5417	-74.125	-73.7083	-73.2917	-72.875	-72.4583	-72.0417	-71.625	-71.2083	-70.7917	-70.375	-69.9583	-69.5417
-89.9583	-89.5417	-89.125	-88.7083	-88.2917	-87.875	-87.4583	-87.0417	-86.625	-86.2083	-85.7917	-85.375	-84.9583	-84.5417	-84.125	-83.7083	-83.2917	-82.875	-82.4583	-82.0417	-81.625	-81.2083	-80.7917	-80.375	-79.9583	-79.5417	-79.125	-78.7083	-78.2917	-77.875	-77.4583	-77.0417	-76.625	-76.2083	-75.7917	-75.375	-74.9583	-74.5417	-74.125	-73.7083	-73.2917	-72.875	-72.4583	-72.0417	-71.625	-71.2083	-70.7917	-70.375	-69.9583	-69.5417
-89.9583	-89.5417	-89.125	-88.7083	-88.2917	-87.875	-87.4583	-87.0417	-86.625	-86.2083	-85.7917	-85.375	-84.9583	-84.5417	-84.125	-83.7083	-83.2917	-82.875	-82.4583	-82.0417	-81.625	-81.2083	-80.7917	-80.375	-79.9583	-79.5417	-79.125	-78.7083	-78.2917	-77.875	-77.4583	-77.0417	-76.625	-76.2083	-75.7917	-75.375	-74.9583	-74.5417	-74.125	-73.7083	-73.2917	-72.875	-72.4583	-72.0417	-71.625	-71.2083	-70.7917	-70.375	-69.9583	-69.5417
-89.9583	-89.5417	-89.125	-88.7083	-88.2917	-87.875	-87.4583	-87.0417	-86.625	-86.2083	-85.7917	-85.375	-84.9583	-84.5417	-84.125	-83.7083	-83.2917	-82.875	-82.4583	-82.0417	-81.625	-81.2083	-80.7917	-80.375	-79.9583	-79.5417	-79.125	-78.7083	-78.2917	-77.875	-77.4583	-77.0417	-76.625	-76.2083	-75.7917	-75.375	-74.9583	-74.5417	-74.125	-73.7083	-73.2917	-72.875	-72.4583	-72.0417	-71.625	-71.2083	-70.7917	-70.375	-69.9583	-69.5417
-89.9583	-89.5417	-89.125	-88.7083	-88.2917	-87.875	-87.4583	-87.0417	-86.625	-86.2083	-85.7917	-85.375	-84.9583	-84.5417	-84.125	-83.7083	-83.2917	-82.875	-82.4583	-82.0417	-81.625	-81.2083	-80.7917	-80.375	-79.9583	-79.5417	-79.125	-78.7083	-78.2917	-77.875	-77.4583	-77.0417	-76.625	-76.2083	-75.7917	-75.375	-74.9583	-74.5417	-74.125	-73.7083	-73.2917	-72.875	-72.4583	-72.0417	-71.625	-71.2083	-70.7917	-70.375	-69.9583	-69.5417
-89.9583	-89.5417	-89.125	-88.7083	-88.2917	-87.875	-87.4583	-87.0417	-86.625	-86.2083	-85.7917	-85.375	-84.9583	-84.5417	-84.125	-83.7083	-83.2917	-82.875	-82.4583	-82.0417	-81.625	-81.2083	-80.7917	-80.375	-79.9583	-79.5417	-79.125	-78.7083	-78.2917	-77.875	-77.4583	-77.0417	-76.625	-76.2083	-75.7917	-75.375	-74.9583	-74.5417	-74.125	-73.7083	-73.2917	-72.875	-72.4583	-72.0417	-71.625	-71.2083	-70.7917	-70.375	-69.9583	-69.5417
-89.9583	-89.5417	-89.125	-88.7083	-88.2917	-87.875	-87.4583	-87.0417	-86.625	-86.2083	-85.7917	-85.375	-84.9583	-84.5417	-84.125	-83.7083	-83.2917	-82.875	-82.4583	-82.0417	-81.625	-81.2083	-80.7917	-80.375	-79.9583	-79.5417	-79.125	-78.7083	-78.2917	-77.875	-77.4583	-77.0417	-76.625	-76.2083	-75.7917	-75.375	-74.9583	-74.5417	-74.125	-73.7083	-73.2917	-72.875	-72.4583	-72.0417	-71.625	-71.2083	-70.7917	-70.375	-69.9583	-69.5417
-89.9583	-89.5417	-89.125	-88.7083	-88.2917	-87.875	-87.4583	-87.0417	-86.625	-86.2083	-85.7917	-85.375	-84.9583	-84.5417	-84.125	-83.7083	-83.2917	-82.875	-82.4583	-82.0417	-81.625	-81.2083	-80.7917	-80.375	-79.9583	-79.5417	-79.125	-78.7083	-78.2917	-77.875	-77.4583	-77.0417	-76.625	-76.2083	-75.7917	-75.375	-74.9583	-74.5417	-74.125	-73.7083	-73.2917	-72.875	-72.4583	-72.0417	-71.625	-71.2083	-70.7917	-70.375	-69.9583	-69.5417
-89.9583	-89.5417	-89.125	-88.7083	-88.2917	-87.875	-87.4583	-87.0417	-86.625	-86.2083	-85.7917	-85.375	-84.9583	-84.5417	-84.125	-83.7083	-83.2917	-82.875	-82.4583	-82.0417	-81.625	-81.2083	-80.7917	-80.375	-79.9583	-79.5417	-79.125	-78.7083	-78.2917	-77.875	-77.4583	-77.0417	-76.625	-76.2083	-75.7917	-75.375	-74.9583	-74.5417	-74.125	-73.7083	-73.2917	-72.875	-72.4583	-72.0417	-71.625	-71.2083	-70.7917	-70.375	-69.9583	-69.5417
-89.9583	-89.5417	-89.125	-88.7083	-88.2917	-87.875	-87.4583	-87.0417	-86.625	-86.2083	-85.7917	-85.375	-84.9583	-84.5417	-84.125	-83.7083	-83.2917	-82.875	-82.4583	-82.0417	-81.625	-81.2083	-80.7917	-80.375	-79.9583	-79.5417	-79.125	-78.7083	-78.2917	-77.875	-77.4583	-77.0417	-76.625	-76.2083	-75.7917	-75.375	-74.9583	-74.5417	-74.125	-73.7083	-73.2917	-72.875	-72.4583	-72.0417	-71.625	-71.2083	-70.7917	-70.375	-69.9583	-69.5417
-89.9583	-89.5417	-89.125	-88.7083	-88.2917	-87.875	-87.4583	-87.0417	-86.625	-86.2083	-85.7917	-85.375	-84.9583	-84.5417	-84.125	-83.7083	-83.2917	-82.875	-82.4583	-82.0417	-81.625	-81.2083	-80.7917	-80.375	-79.9583	-79.5417	-79.125	-78.7083	-78.2917	-77.875	-77.4583	-77.0417	-76.625	-76.2083	-75.7917	-75.375	-74.9583	-74.5417	-74.125	-73.7083	-73.2917	-72.875	-72.4583	-72.0417	-71.625	-71.2083	-70.7917	-70.375	-69.9583	-69.5417
-89.9583	-89.5417	-89.125	-88.7083	-88.2917	-87.875	-87.4583	-87.0417	-86.625	-86.2083	-85.7917	-85.375	-84.9583	-84.5417	-84.125	-83.7083	-83.2917	-82.875	-82.4583	-82.0417	-81.625	-81.2083	-80.7917	-80.375	-79.9583	-79.5417	-79.125	-78.7083	-78.2917	-77.875	-77.4583	-77.0417	-76.625	-76.2083	-75.7917	-75.375	-74.9583	-74.5417	-74.125	-73.7083	-73.2917	-72.875	-72.4583	-72.0417	-71.625	-71.2083	-70.7917	-70.375	-69.9583	-69.5417
-89.9583	-89.5417	-89.125	-88.7083	-88.2917	-87.875	-87.4583	-87.0417	-86.625	-86.2083	-85.7917	-85.375	-84.9583	-84.5417	-84.125	-83.7083	-83.2917	-82.875	-82.4583	-82.0417	-81.625	-81.2083	-80.7917	-80.375	-79.9583	-79.5417	-79.125	-78.7083	-78.2917	-77.875	-77.4583	-77.0417	-76.625	-76.2083	-75.7917	-75.375	-74.9583	-74.5417	-74.125	-73.7083	-73.2917	-72.875	-72.4583	-72.0417	-71.625	-71.2083	-70.7917	-70.375	-69.9583	-69.5417
-89.9583	-89.5417	-89.125	-88.7083	-88.2917	-87.875	-87.4583	-87.0417	-86.625	-86.2083	-85.7917	-85.375	-84.9583	-84.5417	-84.125	-83.7083	-83.2917	-82.875	-82.4583	-82.0417	-81.625	-81.2083	-80.7917	-80.375	-79.9583	-79.5417	-79.125	-78.7083	-78.2917	-77.875	-77.4583	-77.0417	-76.625	-76.2083	-75.7917	-75.375	-74.9583	-74.5417	-74.125	-73.7083	-73.2917	-72.875	-72.4583	-72.0417	-71.625	-71.2083	-70.7917	-70.375	-69.9583	-69.5417
-89.9583	-89.5417	-89.125	-88.7083	-88.2917	-87.875	-87.4583	-87.0417	-86.625	-86.2083	-85.7917	-85.375	-84.9583	-84.5417	-84.125	-83.7083	-83.2917	-82.875	-82.4583	-82.0417	-81.625	-81.2083	-80.7917	-80.375	-79.9583	-79.5417	-79.125	-78.7083	-78.2917	-77.875	-77.4583	-77.0417	-76.625	-76.2083	-75.7917	-75.375	-74.9583	-74.5417	-74.125	-73.7083	-73.2917	-72.875	-72.4583	-72.0417	-71.625	-71.2083	-70.7917	-70.375	-69.9583	-69.5417
-89.9583	-89.5417	-89.125	-88.7083	-88.2917	-87.875	-87.4583	-87.0417	-86.625	-86.2083	-85.7917	-85.375	-84.9583	-84.5417	-84.125	-83.7083	-83.2917	-82.875	-82.4583	-82.0417	-81.625	-81.2083	-80.7917	-80.375	-79.9583	-79.5417	-79.125	-78.7083	-78.2917	-77.875	-77.4583	-77.0417	-76.625	-76.2083	-75.7917	-75.375	-74.9583	-74.5417	-74.125	-73.7083	-73.2917	-72.875	-72.4583	-72.0417	-71.625	-71.2083	-70.7917	-70.375	-69.9583	-69.5417
-89.9583	-89.5417	-89.125	-88.7083	-88.2917	-87.875	-87.4583	-87.0417	-86.625	-86.2083	-85.7917	-85.375	-84.9583	-84.5417	-84.125	-83.7083	-83.2917	-82.875	-82.4583	-82.0417	-81.625	-81.2083	-80.7917	-80.375	-79.9583	-79.5417	-79.125	-78.7083	-78.2917	-77.875	-77.4583	-77.0417	-76.625	-76.2083	-75.7917	-75.375	-74.9583	-74.5417	-74.125	-73.7083	-73.2917	-72.875	-72.4583	-72.0417	-71.625	-71.2083	-70.7917	-70.375	-69.9583	-69.5417
-89.9583	-89.5417	-89.125	-88.7083	-88.2917	-87.875	-87.4583	-87.0417	-86.625	-86.2083	-85.7917	-85.375	-84.9583	-84.5417	-84.125	-83.7083	-83.2917	-82.875	-82.4583	-82.0417	-81.625	-81.2083	-80.7917	-80.375	-79.9583	-79.5417	-79.125	-78.7083	-78.2917	-77.875	-77.4583	-77.0417	-76.625	-76.2083	-75.7917	-75.375	-74.9583	-74.5417	-74.125	-73.7083	-73.2917	-72.875	-72.4583	-72.0417	-71.625	-71.2083	-70.7917	-70.375	-69.9583	-69.5417
-89.9583	-89.5417	-89.125	-88.7083	-88.2917	-87.875	-87.4583	-87.0417	-86.625	-86.2083	-85.7917	-85.375	-84.9583	-84.5417	-84.125	-83.7083	-83.2917	-82.875	-82.4583	-82.0417	-81.625	-81.2083	-80.7917	-80.375	-79.9583	-79.5417	-79.125	-78.7083	-78.2917	-77.875	-77.4583	-77.0417	-76.625	-76.2083	-75.7917	-75.375	-74.9583	-74.5417	-74.125	-73.7083	-73.2917	-72.875	-72.4583	-72.0417	-71.625	-71.2083	-70.7917	-70.375	-69.9583	-69.5417
-89.9583	-89.5417	-89.125	-88.7083	-88.2917	-87.875	-87.4583	-87.0417	-86.625	-86.2083	-85.7917	-85.375	-84.9583	-84.5417	-84.125	-83.7083	-83.2917	-82.875	-82.4583	-82.0417	-81.625	-81.2083	-80.7917	-80.375	-79.9583	-79.5417	-79.125	-78.7083	-78.2917	-77.875	-77.4583	-77.0417	-76.625	-76.2083	-75.7917	-75.375	-74.9583	-74.5417	-74.125	-73.7083	-73.2917	-72.875	-72.4583	-72.0417	-71.625	-71.2083	-70.7917	-70.375	-69.9583	-69.5417
-89.9583	-89.5417	-89.125	-88.7083	-88.2917	-87.875	-87.4583	-87.0417	-86.625	-86.2083	-85.7917	-85.375	-84.9583	-84.5417	-84.125	-83.7083	-83.2917	-82.875	-82.4583	-82.0417	-81.625	-81.2083	-80.7917	-80.375	-79.9583	-79.5417	-79.125	-78.7083	-78.2917	-77.875	-77.4583	-77.0417	-76.625	-76.2083	-75.7917	-75.375	-74.9583	-74.5417	-74.125	-73.7083	-73.2917	-72.875	-72.4583	-72.0417	-71.625	-71.2083	-70.7917	-70.375	-69.9583	-69.5417
-89.9583	-89.5417	-89.125	-88.7083	-88.2917	-87.875	-87.4583	-87.0417	-86.625	-86.2083	-85.7917	-85.375	-84.9583	-84.5417	-84.125	-83.7083	-83.2917	-82.875	-82.4583	-82.0417	-81.625	-81.2083	-80.7917	-80.375	-79.9583	-79.5417	-79.125	-78.7083	-78.2917	-77.875	-77.4583	-77.0417	-76.625	-76.2083	-75.7917	-75.375	-74.9583	-74.5417	-74.125	-73.7083	-73.2917	-72.875	-72.4583	-72.0417	-71.625	-71.2083	-70.7917	-70.375	-69.9583	-69.5417
-89.9583	-89.5417	-89.125	-88.7083	-88.2917	-87.875	-87.4583	-87.0417	-86.625	-86.2083	-85.7917	-85.375	-84.9583	-84.5417	-84.125	-83.7083	-83.2917	-82.875	-82.4583	-82.0417	-81.625	-81.2083	-80.7917	-80.375	-79.9583	-79.5417	-79.125	-78.7083	-78.2917	-77.875	-77.4583	-77.0417	-76.625	-76.2083	-75.7917	-75.375	-74.9583	-74.5417	-74.125	-73.7083	-73.2917	-72.875	-72.4583	-72.0417	-71.625	-71.2083	-70.7917	-70.375	-69.9583	-69.5417
-89.9583	-89.5417	-89.125	-88.7083	-88.2917	-87.875	-87.4583	-87.0417	-86.625	-86.2083	-85.7917	-85.375	-84.9583	-84.5417	-84.125	-83.7083	-83.2917	-82.875	-82.4583	-82.0417	-81.625	-81.2083	-80.7917	-80.375	-79.9583	-79.5417	-79.125	-78.7083	-78.2917	-77.875	-77.4583	-77.0417	-76.625	-76.2083	-75.7917	-75.375	-74.9583	-74.5417	-74.125	-73.7083	-73.2917	-72.875	-72.4583	-72.0417	-71.625	-71.2083	-70.7917	-70.375	-69.9583	-69.5417
-89.9583	-89.5417	-89.125	-88.7083	-88.2917	-87.875	-87.4583	-87.0417	-86.625	-86.2083	-85.7917	-85.375	-84.9583	-84.5417	-84.125	-83.7083	-83.2917	-82.875	-82.4583	-82.0417	-81.625	-81.2083	-80.7917	-80.375	-79.9583	-79.5417	-79.125	-78.7083	-78.2917	-77.875	-77.4583	-77.0417	-76.625	-76.2083	-75.7917	-75.375	-74.9583	-74.5417	-74.125	-73.7083	-73.2917	-72.875	-72.4583	-72.0417	-71.625	-71.2083	-70.7917	-70.375	-69.9583	-69.5417
-89.9583	-89.5417	-89.125	-88.7083	-88.2917	-87.875	-87.4583	-87.0417	-86.625	-86.2083	-85.7917	-85.375	-84.9583	-84.5417	-84.125	-83.7083	-83.2917	-82.875	-82.4583	-82.0417	-81.625	-81.2083	-80.7917	-80.375	-79.9583	-79.5417	-79.125	-78.7083	-78.2917	-77.875	-77.4583	-77.0417	-76.625	-76.2083	-75.7917	-75.375	-74.9583	-74.5417	-74.125	-73.7083	-73.2917	-72.875	-72.4583	-72.0417	-71.625	-71.2083	-70.7917	-70.375	-69.9583	-69.5417
-89.9583	-89.5417	-89.125	-88.7083	-88.2917	-87.875	-87.4583	-87.0417	-86.625	-86.2083	-85.7917	-85.375	-84.9583	-84.5417	-84.125	-83.7083	-83.2917	-82.875	-82.4583	-82.0417	-81.625	-81.2083	-80.7917	-80.375	-79.9583	-79.5417	-79.125	-78.7083	-78.2917	-77.875	-77.4583	-77.0417	-76.625	-76.2083	-75.7917	-75.375	-74.9583	-74.5417	-74.125	-73.7083	-73.2917	-72.875	-72.4583	-72.0417	-71.625	-71.2083	-70.7917	-70.375	-69.9583	-69.5417
-89.9583	-89.5417	-89.125	-88.7083	-88.2917	-87.875	-87.4583	-87.0417	-86.625	-86.2083	-85.7917	-85.375	-84.9583	-84.5417	-84.125	-83.7083	-83.2917	-82.875	-82.4583	-82.0417	-81.625	-81.2083	-80.7917	-80.375	-79.9583	-79.5417	-79.125	-78.7083	-78.2917	-77.875	-77.4583	-77.0417	-76.625	-76.2083	-75.7917	-75.375	-74.9583	-74.5417	-74.125	-73.7083	-73.2917	-72.875	-72.4583	-72.0417	-71.625	-71.2083	-70.7917	-70.375	-69.9583	-69.5417
-89.9583	-89.5417	-89.125	-88.7083	-88.2917	-87.875	-87.4583	-87.0417	-86.625	-86.2083	-85.7917	-85.375	-84.9583	-84.5417	-84.125	-83.7083	-83.2917	-82.875	-82.4583	-82.0417	-81.625	-81.2083	-80.7917	-80.375	-79.9583	-79.5417	-79.125	-78.7083	-78.2917	-77.875	-77.4583	-77.0417	-76.625	-76.2083	-75.7917	-75.375	-74.9583	-74.5417	-74.125	-73.7083	-73.2917	-72.875	-72.4583	-72.0417	-71.625	-71.2083	-70.7917	-70.375	-69.9583	-69.5417
-89.9583	-89.5417	-89.125	-88.7083	-88.2917	-87.875	-87.4583	-87.0417	-86.625	-86.2083	-85.7917	-85.375	-84.9583	-84.5417	-84.125	-83.7083	-83.2917	-82.875	-82.4583	-82.0417	-81.625	-81.2083	-80.7917	-80.375	-79.9583	-79.5417	-79.125	-78.7083	-78.2917	-77.875	-77.4583	-77.0417	-76.625	-76.2083	-75.7917	-75.375	-74.9583	-74.5417	-74.125	-73.7083	-73.2917	-72.875	-72.4583	-72.0417	-71.625	-71.2083	-70.7917	-70.375	-69.9583	-69.5417
-89.9583	-89.5417	-89.125	-88.7083	-88.2917	-87.875	-87.4583	-87.0417	-86.625	-86.2083	-85.7917	-85.375	-84.9583	-84.5417	-84.125	-83.7083	-83.2917	-82.875	-82.4583	-82.0417	-81.625	-81.2083	-80.7917	-80.375	-79.9583	-79.5417	-79.125	-78.7083	-78.2917	-77.875	-77.4583	-77.0417	-76.625	-76.2083	-75.7917	-75.375	-74.9583	-74.5417	-74.125	-73.7083	-73.2917	-72.875	-72.4583	-72.0417	-71.625	-71.2083	-70.7917	-70.375	-69.9583	-69.5417
-89.9583	-89.5417	-89.125	-88.7083	-88.2917	-87.875	-87.4583	-87.0417	-86.625	-86.2083	-85.7917	-85.375	-84.9583	-84.5417	-84.125	-83.7083	-83.2917	-82.875	-82.4583	-82.0417	-81.625	-81.2083	-80.7917	-80.375	-79.9583	-79.5417	-79.125	-78.7083	-78.2917	-77.875	-77.4583	-77.0417	-76.625	-76.2083	-75.7917	-75.375	-74.9583	-74.5417	-74.125	-73.7083	-73.2917	-72.875	-72.4583	-72.0417	-71.625	-71.2083	-70.7917	-70.375	-69.9583	-69.5417
-89.9583	-89.5417	-89.125	-88.7083	-88.2917	-87.875	-87.4583	-87.0417	-86.625	-86.2083	-85.7917	-85.375	-84.9583	-84.5417	-84.125	-83.7083	-83.2917	-82.875	-82.4583	-82.0417	-81.625	-81.2083	-80.7917	-80.375	-79.9583	-79.5417	-79.125	-78.7083	-78.2917	-77.875	-77.4583	-77.0417	-76.625	-76.2083	-75.7917	-75.375	-74.9583	-74.5417	-74.125	-73.7083	-73.2917	-72.875	-72.4583	-72.0417	-71.625	-71.2083	-70.7917	-70.375	-69.9583	-69.5417
-89.9583	-89.5417	-89.125	-88.7083	-88.2917	-87.875	-87.4583	-87.0417	-86.625	-86.2083	-85.7917	-85.375	-84.9583	-84.5417	-84.125	-83.7083	-83.2917	-82.875	-82.4583	-82.0417	-81.625	-81.2083	-80.7917	-80.375	-79.9583	-79.5417	-79.125	-78.7083	-78.2917	-77.875	-77.4583	-77.0417	-76.625	-76.2083	-75.7917	-75.375	-74.9583	-74.5417	-74.125	-73.7083	-73.2917	-72.875	-72.4583	-72.0417	-71.625	-71.2083	-70.7917	-70.375	-69.9583	-69.5417
-89.9583	-89.5417	-89.125	-88.7083	-88.2917	-87.875	-87.4583	-87.0417	-86.625	-86.2083	-85.7917	-85.375	-84.9583	-84.5417	-84.125	-83.7083	-83.2917	-82.875	-82.4583	-82.0417	-81.625	-81.2083	-80.7917	-80.375	-79.9583	-79.5417	-79.125	-78.7083	-78.2917	-77.875	-77.4583	-77.0417	-76.625	-76.2083	-75.7917	-75.375	-74.9583	-74.5417	-74.125	-73.7083	-73.2917	-72.875	-72.4583	-72.0417	-71.625	-71.2083	-70.7917	-70.375	-69.9583	-69.5417
-89.9583	-89.5417	-89.125	-88.7083	-88.2917	-87.875	-87.4583	-87.0417	-86.625	-86.2083	-85.7917	-85.375	-84.9583	-84.5417	-84.125	-83.7083	-83.2917	-82.875	-82.4583	-82.0417	-81.625	-81.2083	-80.7917	-80.375	-79.9583	-79.5417	-79.125	-78.7083	-78.2917	-77.875	-77.4583	-77.0417	-76.625	-76.2083	-75.7917	-75.375	-74.9583	-74.5417	-74.125	-73.7083	-73.2917	-72.875	-72.4583	-72.0417	-71.625	-71.2083	-70.7917	-70.375	-69.9583	-69.5417
-89.9583	-89.5417	-89.125	-88.7083	-88.2917	-87.875	-87.4583	-87.0417	-86.625	-86.2083	-85.7917	-85.375	-84.9583	-84.5417	-84.125	-83.7083	-83.2917	-82.875	-82.4583	-82.0417	-81.625	-81.2083	-80.7917	-80.375	-79.9583	-79.5417	-79.125	-78.7083	-78.2917	-77.875	-77.4583	-77.0417	-76.625	-76.2083	-75.7917	-75.375	-74.9583	-74.5417	-74.125	-73.7083	-73.2917	-72.875	-72.4583	-72.0417	-71.625	-71.2083	-70.7917	-70.375	-69.9583	-69.5417
-89.9583	-89.5417	-89.125	-88.7083	-88.2917	-87.875	-87.4583	-87.0417	-86.625	-86.2083	-85.7917	-85.375	-84.9583	-84.5417	-84.125	-83.7083	-83.2917	-82.875	-82.4583	-82.0417	-81.625	-81.2083	-80.7917	-80.375	-79.9583	-79.5417	-79.125	-78.7083	-78.2917	-77.875	-77.4583	-77.0417	-76.625	-76.2083	-75.7917	-75.375	-74.9583	-74.5417	-74.125	-73.7083	-73.2917	-72.875	-72.4583	-72.0417	-71.625	-71.2083	-70.7917	-70.375	-69.9583	-69.5417
-89.9583	-89.5417	-89.125	-88.7083	-88.2917	-87.875	-87.4583	-87.0417	-86.625	-86.2083	-85.7917	-85.375	-84.9583	-84.5417	-84.125	-83.7083	-83.2917	-82.875	-82.4583	-82.0417	-81.625	-81.2083	-80.7917	-80.375	-79.9583	-79.5417	-79.125	-78.7083	-78.2917	-77.875	-77.4583	-77.0417	-76.625	-76.2083	-75.7917	-75.375	-74.9583	-74.5417	-74.125	-73.7083	-73.2917	-72.875	-72.4583	-72.0417	-71.625	-71.2083	-70.7917	-70.375	-69.9583	-69.5417
-89.9583	-89.5417	-89.125	-88.7083	-88.2917	-87.875	-87.4583	-87.0417	-86.625	-86.2083	-85.7917	-85.375	-84.9583	-84.5417	-84.125	-83.7083	-83.2917	-82.875	-82.4583	-82.0417	-81.625	-81.2083	-80.7917	-80.375	-79.9583	-79.5417	-79.125	-78.7083	-78.2917	-77.875	-77.4583	-77.0417	-76.625	-76.2083	-75.7917	-75.375	-74.9583	-74.5417	-74.125	-73.7083	-73.2917	-72.875	-72.4583	-72.0417	-71.625	-71.2083	-70.7917	-70.375	-69.9583	-69.5417
-89.9583	-89.5417	-89.125	-88.7083	-88.2917	-87.875	-87.4583	-87.0417	-86.625	-86.2083	-85.7917	-85.375	-84.9583	-84.5417	-84.125	-83.7083	-83.2917	-82.875	-82.4583	-82.0417	-81.625	-81.2083	-80.7917	-80.375	-79.9583	-79.5417	-79.125	-78.7083	-78.2917	-77.875	-77.4583	-77.0417	-76.625	-76.2083	-75.7917	-75.375	-74.9583	-74.5417	-74.125	-73.7083	-73.2917	-72.875	-72.4583	-72.0417	-71.625	-71.2083	-70.7917	-70.375	-69.9583	-69.5417
-89.9583	-89.5417	-89.125	-88.7083	-88.2917	-87.875	-87.4583	-87.0417	-86.625	-86.2083	-85.7917	-85.375	-84.9583	-84.5417	-84.125	-83.7083	-83.2917	-82.875	-82.4583	-82.0417	-81.625	-81.2083	-80.7917	-80.375	-79.9583	-79.5417	-79.125	-78.7083	-78.2917	-77.875	-77.4583	-77.0417	-76.625	-76.2083	-75.7917	-75.375	-74.9583	-74.5417	-74.125	-73.7083	-73.2917	-72.875	-72.4583	-72.0417	-71.625	-71.2083	-70.7917	-70.375	-69.9583	-69.5417
-89.9583	-89.5417	-89.125	-88.7083	-88.2917	-87.875	-87.4583	-87.0417	-86.625	-86.2083	-85.7917	-85.375	-84.9583	-84.5417	-84.125	-83.7083	-83.2917	-82.875	-82.4583	-82.0417	-81.625	-81.2083	-80.7917	-80.375	-79.9583	-79.5417	-79.125	-78.7083	-78.2917	-77.875	-77.4583	-77.0417	-76.625	-76.2083	-75.7917	-75.375	-74.9583	-74.5417	-74.125	-73.7083	-73.2917	-72.875	-72.4583	-72.0417	-71.625	-71.2083	-70.7917	-70.375	-69.9583	-69.5417
-89.9583	-89.5417	-89.125	-88.7083	-88.2917	-87.875	-87.4583	-87.0417	-86.625	-86.2083	-85.7917	-85.375	-84.9583	-84.5417	-84.125	-83.7083	-83.2917	-82.875	-82.4583	-82.0417	-81.625	-81.2083	-80.7917	-80.375	-79.9583	-79.5417	-79.125	-78.7083	-78.2917	-77.875	-77.4583	-77.0417	-76.625	-76.2083	-75.7917	-75.375	-74.9583	-74.5417	-74.125	-73.7083	-73.2917	-72.875	-72.4583	-72.0417	-71.625	-71.2083	-70.7917	-70.375	-69.9583	-69.5417
-89.9583	-89.5417	-89.125	-88.7083	-88.2917	-87.875	-87.4583	-87.0417	-86.625	-86.2083	-85.7917	-85.375	-84.9583	-84.5417	-84.125	-83.7083	-83.2917	-82.875	-82.4583	-82.0417	-81.625	-81.2083	-80.7917	-80.375	-79.9583	-79.5417	-79.125	-78.7083	-78.2917	-77.875	-77.4583	-77.0417	-76.625	-76.2083	-75.7917	-75.375	-74.9583	-74.5417	-74.125	-73.7083	-73.2917	-72.875	-72.4583	-72.0417	-71.625	-71.2083	-70.7917	-70.375	-69.9583	-69.5417
-89.9583	-89.5417	-89.125	-88.7083	-88.2917	-87.875	-87.4583	-87.0417	-86.625	-86.2083	-85.7917	-85.375	-84.9583	-84.5417	-84.125	-83.7083	-83.2917	-82.875	-82.4583	-82.0417	-81.625	-81.2083	-80.7917	-80.375	-79.9583	-79.5417	-79.125	-78.7083	-78.2917	-77.875	-77.4583	-77.0417	-76.625	-76.2083	-75.7917	-75.375	-74.9583	-74.5417	-74.125	-73.7083	-73.2917	-72.875	-72.4583	-72.0417	-71.625	-71.2083	-70.7917	-70.375	-69.9583	-69.5417
-89.9583	-89.5417	-89.125	-88.7083	-88.2917	-87.875	-87.4583	-87.0417	-86.625	-86.2083	-85.7917	-85.375	-84.9583	-84.5417	-84.125	-83.7083	-83.2917	-82.875	-82.4583	-82.0417	-81.625	-81.2083	-80.7917	-80.375	-79.9583	-79.5417	-79.125	-78.7083	-78.2917	-77.875	-77.4583	-77.0417	-76.625	-76.2083	-75.7917	-75.375	-74.9583	-74.5417	-74.125	-73.7083	-73.2917	-72.875	-72.4583	-72.0417	-71.625	-71.2083	-70.7917	-70.375	-69.9583	-69.5417
-89.9583	-89.5417	-89.125	-88.7083	-88.2917	-87.875	-87.4583	-87.0417	-86.625	-86.2083	-85.7917	-85.375	-84.9583	-84.5417	-84.125	-83.7083	-83.2917	-82.875	-82.4583	-82.0417	-81.625	-81.2083	-80.7917	-80.375	-79.9583	-79.5417	-79.125	-78.7083	-78.2917	-77.875	-77.4583	-77.0417	-76.625	-76.2083	-75.7917	-75.375	-74.9583	-74.5417	-74.125	-73.7083	-73.2917	-72.875	-72.4583	-72.0417	-71.625	-71.2083	-70.7917	-70.375	-69.9583	-69.5417
-89.9583	-89.5417	-89.125	-88.7083	-88.2917	-87.875	-87.4583	-87.0417	-86.625	-86.2083	-85.7917	-85.375	-84.9583	-84.5417	-84.125	-83.7083	-83.2917	-82.875	-82.4583	-82.0417	-81.625	-81.2083	-80.7917	-80.375	-79.9583	-79.5417	-79.125	-78.7083	-78.2917	-77.875	-77.4583	-77.0417	-76.625	-76.2083	-75.7917	-75.375	-74.9583	-74.5417	-74.125	-73.7083	-73.2917	-72.875	-72.4583	-72.0417	-71.625	-71.2083	-70.7917	-70.375	-69.9583	-69.5417
-89.9583	-89.5417	-89.125	-88.7083	-88.2917	-87.875	-87.4583	-87.0417	-86.625	-86.2083	-85.7917	-85.375	-84.9583	-84.5417	-84.125	-83.7083	-83.2917	-82.875	-82.4583	-82.0417	-81.625	-81.2083	-80.7917	-80.375	-79.9583	-79.5417	-79.125	-78.7083	-78.2917	-77.875	-77.4583	-77.0417	-76.625	-76.2083	-75.7917	-75.375	-74.9583	-74.5417	-74.125	-73.7083	-73.2917	-72.875	-72.4583	-72.0417	-71.625	-71.2083	-70.7917	-70.375	-69.9583	-69.5417
-89.9583	-89.5417	-89.125	-88.7083	-88.2917	-87.875	-87.4583	-87.0417	-86.625	-86.2083	-85.7917	-85.375	-84.9583	-84.5417	-84.125	-83.7083	-83.2917	-82.875	-82.4583	-82.0417	-81.625	-81.2083	-80.7917	-80.375	-79.9583	-79.5417	-79.125	-78.7083	-78.2917	-77.875	-77.4583	-77.0417	-76.625	-76.2083	-75.7917	-75.375	-74.9583	-74.5417	-74.125	-73.7083	-73.2917	-72.875	-72.4583	-72.0417	-71.625	-71.2083	-70.7917	-70.375	-69.9583	-69.5417
-89.9583	-89.5417	-89.125	-88.7083	-88.2917	-87.875	-87.4583	-87.0417	-86.625	-86.2083	-85.7917	-85.375	-84.9583	-84.5417	-84.125	-83.7083	-83.2917	-82.875	-82.4583	-82.0417	-81.625	-81.2083	-80.7917	-80.375	-79.9583	-79.5417	-79.125	-78.7083	-78.2917	-77.875	-77.4583	-77.0417	-76.625	-76.2083	-75.7917	-75.375	-74.9583	-74.5417	-74.125	-73.7083	-73.2917	-72.875	-72.4583	-72.0417	-71.625	-71.2083	-70.7917	-70.375	-69.9583	-69.5417
-89.9583	-89.5417	-89.125	-88.7083	-88.2917	-87.875	-87.4583	-87.0417	-86.625	-86.2083	-85.7917	-85.375	-84.9583	-84.5417	-84.125	-83.7083	-83.2917	-82.875	-82.4583	-82.0417	-81.625	-81.2083	-80.7917	-80.375	-79.9583	-79.5417	-79.125	-78.7083	-78.2917	-77.875	-77.4583	-77.0417	-76.625	-76.2083	-75.7917	-75.375	-74.9583	-74.5417	-74.125	-73.7083	-73.2917	-72.875	-72.4583	-72.0417	-71.625	-71.2083	-70.7917	-70.375	-69.9583	-69.5417
-89.9583	-89.5417	-89.125	-88.7083	-88.2917	-87.875	-87.4583	-87.0417	-86.625	-86.2083	-85.7917	-85.375	-84.9583	-84.5417	-84.125	-83.7083	-83.2917	-82.875	-82.4583	-82.0417	-81.625	-81.2083	-80.7917	-80.375	-79.9583	-79.5417	-79.125	-78.7083	-78.2917	-77.875	-77.4583	-77.0417	-76.625	-76.2083	-75.7917	-75.375	-74.9583	-74.5417	-74.125	-73.7083	-73.2917	-72.875	-72.4583	-72.0417	-71.625	-71.2083	-70.7917	-70.375	-69.9583	-69.5417
-89.9583	-89.5417	-89.125	-88.7083	-88.2917	-87.875	-87.4583	-87.0417	-86.625	-86.2083	-85.7917	-85.375	-84.9583	-84.5417	-84.125	-83.7083	-83.2917	-82.875	-82.4583	-82.0417	-81.625	-81.2083	-80.7917	-80.375	-79.9583	-79.5417	-79.125	-78.7083	-78.2917	-77.875	-77.4583	-77.0417	-76.625	-76.2083	-75.7917	-75.375	-74.9583	-74.5417	-74.125	-73.7083	-73.2917	-72.875	-72.4583	-72.0417	-71.625	-71.2083	-70.7917	-70.375	-69.9583	-69.5417
-89.9583	-89.5417	-89.125	-88.7083	-88.2917	-87.875	-87.4583	-87.0417	-86.625	-86.2083	-85.7917	-85.375	-84.9583	-84.5417	-84.125	-83.7083	-83.2917	-82.875	-82.4583	-82.0417	-81.625	-81.2083	-80.7917	-80.375	-79.9583	-79.5417	-79.125	-78.7083	-78.2917	-77.875	-77.4583	-77.0417	-76.625	-76.2083	-75.7917	-75.375	-74.9583	-74.5417	-74.125	-73.7083	-73.2917	-72.875	-72.4583	-72.0417	-71.625	-71.2083	-70.7917	-70.375	-69.9583	-69.5417
-89.9583	-89.5417	-89.125	-88.7083	-88.2917	-87.875	-87.4583	-87.0417	-86.625	-86.2083	-85.7917	-85.375	-84.9583	-84.5417	-84.125	-83.7083	-83.2917	-82.875	-82.4583	-82.0417	-81.625	-81.2083	-80.7917	-80.375	-79.9583	-79.5417	-79.125	-78.7083	-78.2917	-77.875	-77.4583	-77.0417	-76.625	-76.2083	-75.7917	-75.375	-74.9583	-74.5417	-74.125	-73.7083	-73.2917	-72.875	-72.4583	-72.0417	-71.625	-71.2083	-70.7917	-70.375	-69.9583	-69.5417
-89.9583	-89.5417	-89.125	-88.7083	-88.2917	-87.875	-87.4583	-87.0417	-86.625	-86.2083	-85.7917	-85.375	-84.9583	-84.5417	-84.125	-83.7083	-83.2917	-82.875	-82.4583	-82.0417	-81.625	-81.2083	-80.7917	-80.375	-79.9583	-79.5417	-79.125	-78.7083	-78.2917	-77.875	-77.4583	-77.0417	-76.625	-76.2083	-75.7917	-75.375	-74.9583	-74.5417	-74.125	-73.7083	-73.2917	-72.875	-72.4583	-72.0417	-71.625	-71.2083	-70.7917	-70.375	-69.9583	-69.5417
-89.9583	-89.5417	-89.125	-88.7083	-88.2917	-87.875	-87.4583	-87.0417	-86.625	-86.2083	-85.7917	-85.375	-84.9583	-84.5417	-84.125	-83.7083	-83.2917	-82.875	-82.4583	-82.0417	-81.625	-81.2083	-80.7917	-80.375	-79.9583	-79.5417	-79.125	-78.7083	-78.2917	-77.875	-77.4583	-77.0417	-76.625	-76.2083	-75.7917	-75.375	-74.9583	-74.5417	-74.125	-73.7083	-73.2917	-72.875	-72.4583	-72.0417	-71.625	-71.2083	-70.7917	-70.375	-69.9583	-69.5417
-89.9583	-89.5417	-89.125	-88.7083	-88.2917	-87.875	-87.4583	-87.0417	-86.625	-86.2083	-85.7917	-85.375	-84.9583	-84.5417	-84.125	-83.7083	-83.2917	-82.875	-82.4583	-82.0417	-81.625	-81.2083	-80.7917	-80.375	-79.9583	-79.5417	-79.125	-78.7083	-78.2917	-77.875	-77.4583	-77.0417	-76.625	-76.2083	-75.7917	-75.375	-74.9583	-74.5417	-74.125	-73.7083	-73.2917	-72.875	-72.4583	-72.0417	-71.625	-71.2083	-70.7917	-70.375	-69.9583	-69.5417
-89.9583	-89.5417	-89.125	-88.7083	-88.2917	-87.875	-87.4583	-87.0417	-86.625	-86.2083	-85.7917	-85.375	-84.9583	-84.5417	-84.125	-83.7083	-83.2917	-82.875	-82.4583	-82.0417	-81.625	-81.2083	-80.7917	-80.375	-79.9583	-79.5417	-79.125	-78.7083	-78.2917	-77.875	-77.4583	-77.0417	-76.625	-76.2083	-75.7917	-75.375	-74.9583	-74.5417	-74.125	-73.7083	-73.2917	-72.875	-72.4583	-72.0417	-71.625	-71.2083	-70.7917	-70.375	-69.9583	-69.5417
-89.9583	-89.5417	-89.125	-88.7083	-88.2917	-87.875	-87.4583	-87.0417	-86.625	-86.2083	-85.7917	-85.375	-84.9583	-84.5417	-84.125	-83.7083	-83.2917	-82.875	-82.4583	-82.0417	-81.625	-81.2083	-80.7917	-80.375	-79.9583	-79.5417	-79.125	-78.7083	-78.2917	-77.875	-77.4583	-77.0417	-76.625	-76.2083	-75.7917	-75.375	-74.9583	-74.5417	-74.125	-73.7083	-73.2917	-72.875	-72.4583	-72.0417	-71.625	-71.2083	-70.7917	-70.375	-69.9583	-69.5417
-89.9583	-89.5417	-89.125	-88.7083	-88.2917	-87.875	-87.4583	-87.0417	-86.625	-86.2083	-85.7917	-85.375	-84.9583	-84.5417	-84.125	-83.7083	-83.2917	-82.875	-82.4583	-82.0417	-81.625	-81.2083	-80.7917	-80.375	-79.9583	-79.5417	-79.125	-78.7083	-78.2917	-77.875	-77.4583	-77.0417	-76.625	-76.2083	-75.7917	-75.375	-74.9583	-74.5417	-74.125	-73.7083	-73.2917	-72.875	-72.4583	-72.0417	-71.625	-71.2083	-70.7917	-70.375	-69.9583	-69.5417
-89.9583	-89.5417	-89.125	-88.7083	-88.2917	-87.875	-87.4583	-87.0417	-86.625	-86.2083	-85.7917	-85.375	-84.9583	-84.5417	-84.125	-83.7083	-83.2917	-82.875	-82.4583	-82.0417	-81.625	-81.2083	-80.7917	-80.375	-79.9583	-79.5417	-79.125	-78.7083	-78.2917	-77.875	-77.4583	-77.0417	-76.625	-76.2083	-75.7917	-75.375	-74.9583	-74.5417	-74.125	-73.7083	-73.2917	-72.875	-72.4583	-72.0417	-71.625	-71.2083	-70.7917	-70.375	-69.9583	-69.5417
-89.9583	-89.5417	-89.125	-88.7083	-88.2917	-87.875	-87.4583	-87.0417	-86.625	-86.2083	-85.7917	-85.375	-84.9583	-84.5417	-84.125	-83.7083	-83.2917	-82.875	-82.4583	-82.0417	-81.625	-81.2083	-80.7917	-80.375	-79.9583	-79.5417	-79.125	-78.7083	-78.2917	-77.875	-77.4583	-77.0417	-76.625	-76.2083	-75.7917	-75.375	-74.9583	-74.5417	-74.125	-73.7083	-73.2917	-72.875	-72.4583	-72.0417	-71.625	-71.2083	-70.7917	-70.375	-69.9583	-69.5417
-89.9583	-89.5417	-89.125	-88.7083	-88.2917	-87.875	-87.4583	-87.0417	-86.625	-86.2083	-85.7917	-85.375	-84.9583	-84.5417	-84.125	-83.7083	-83.2917	-82.875	-82.4583	-82.0417	-81.625	-81.2083	-80.7917	-80.375	-79.9583	-79.5417	-79.125	-78.7083	-78.2917	-77.875	-77.4583	-77.0417	-76.625	-76.2083	-75.7917	-75.375	-74.9583	-74.5417	-74.125	-73.7083	-73.2917	-72.875	-72.4583	-72.0417	-71.625	-71.2083	-70.7917	-70.375	-69.9583	-69.5417
-89.9583	-89.5417	-89.125	-88.7083	-88.2917	-87.875	-87.4583	-87.0417	-86.625	-86.2083	-85.7917	-85.375	-84.9583	-84.5417	-84.125	-83.7083	-83.2917	-82.875	-82.4583	-82.0417	-81.625	-81.2083	-80.7917	-80.375	-79.9583	-79.5417	-79.125	-78.7083	-78.2917	-77.875	-77.4583	-77.0417	-76.625	-76.2083	-75.7917	-75.375	-74.9583	-74.5417	-74.125	-73.7083	-73.2917	-72.875	-72.4583	-72.0417	-71.625	-71.2083	-70.7917	-70.375	-69.9583	-69.5417
-89.9583	-89.5417	-89.125	-88.7083	-88.2917	-87.875	-87.4583	-87.0417	-86.625	-86.2083	-85.7917	-85.375	-84.9583	-84.5417	-84.125	-83.7083	-83.2917	-82.875	-82.4583	-82.0417	-81.625	-81.2083	-80.7917	-80.375	-79.9583	-79.5417	-79.125	-78.7083	-78.2917	-77.875	-77.4583	-77.0417	-76.625	-76.2083	-75.7917	-75.375	-74.9583	-74.5417	-74.125	-73.7083	-73.2917	-72.875	-72.4583	-72.0417	-71.625	-71.2083	-70.7917	-70.375	-69.9583	-69.5417
-89.9583	-89.5417	-89.125	-88.7083	-88.2917	-87.875	-87.4583	-87.0417	-86.625	-86.2083	-85.7917	-85.375	-84.9583	-84.5417	-84.125	-83.7083	-83.2917	-82.875	-82.4583	-82.0417	-81.625	-81.2083	-80.7917	-80.375	-79.9583	-79.5417	-79.125	-78.7083	-78.2917	-77.875	-77.4583	-77.0417	-76.625	-76.2083	-75.7917	-75.375	-74.9583	-74.5417	-74.125	-73.7083	-73.2917	-72.875	-72.4583	-72.0417	-71.625	-71.2083	-70.7917	-70.375	-69.9583	-69.5417
-89.9583	-89.5417	-89.125	-88.7083	-88.2917	-87.875	-87.4583	-87.0417	-86.625	-86.2083	-85.7917	-85.375	-84.9583	-84.5417	-84.125	-83.7083	-83.2917	-82.875	-82.4583	-82.0417	-81.625	-81.2083	-80.7917	-80.375	-79.9583	-79.5417	-79.125	-78.7083	-78.2917	-77.875	-77.4583	-77.0417	-76.625	-76.2083	-75.7917	-75.375	-74.9583	-74.5417	-74.125	-73.7083	-73.2917	-72.875	-72.4583	-72.0417	-71.625	-71.2083	-70.7917	-70.375	-69.9583	-69.5417
-89.9583	-89.5417	-89.125	-88.7083	-88.2917	-87.875	-87.4583	-87.0417	-86.625	-86.2083	-85.7917	-85.375	-84.9583	-84.5417	-84.125	-83.7083	-83.2917	-82.875	-82.4583	-82.0417	-81.625	-81.2083	-80.7917	-80.375	-79.9583	-79.5417	-79.125	-78.7083	-78.2917	-77.875	-77.4583	-77.0417	-76.625	-76.2083	-75.7917	-75.375	-74.9583	-74.5417	-74.125	-73.7083	-73.2917	-72.875	-72.4583	-72.0417	-71.625	-71.2083	-70.7917	-70.375	-69.9583	-69.5417
-89.9583	-89.5417	-89.125	-88.7083	-88.2917	-87.875	-87.4583	-87.0417	-86.625	-86.2083	-85.7917	-85.375	-84.9583	-84.5417	-84.125	-83.7083	-83.2917	-82.875	-82.4583	-82.0417	-81.625	-81.2083	-80.7917	-80.375	-79.9583	-79.5417	-79.125	-78.7083	-78.2917	-77.875	-77.4583	-77.0417	-76.625	-76.2083	-75.7917	-75.375	-74.9583	-74.5417	-74.125	-73.7083	-73.2917	-72.875	-72.4583	-72.0417	-71.625	-71.2083	-70.7917	-70.375	-69.9583	-69.5417
-89.9583	-89.5417	-89.125	-88.7083	-88.2917	-87.875	-87.4583	-87.0417	-86.625	-86.2083	-85.7917	-85.375	-84.9583	-84.5417	-84.125	-83.7083	-83.2917	-82.875	-82.4583	-82.0417	-81.625	-81.2083	-80.7917	-80.375	-79.9583	-79.5417	-79.125	-78.7083	-78.2917	-77.875	-77.4583	-77.0417	-76.625	-76.2083	-75.7917	-75.375	-74.9583	-74.5417	-74.125	-73.7083	-73.2917	-72.875	-72.4583	-72.0417	-71.625	-71.2083	-70.7917	-70.375	-69.9583	-69.5417
-89.9583	-89.5417	-89.125	-88.7083	-88.2917	-87.875	-87.4583	-87.0417	-86.625	-86.2083	-85.7917	-85.375	-84.9583	-84.5417	-84.125	-83.7083	-83.2917	-82.875	-82.4583	-82.0417	-81.625	-81.2083	-80.7917	-80.375	-79.9583	-79.5417	-79.125	-78.7083	-78.2917	-77.875	-77.4583	-77.0417	-76.625	-76.2083	-75.7917	-75.375	-74.9583	-74.5417	-74.125	-73.7083	-73.2917	-72.875	-72.4583	-72.0417	-71.625	-71.2083	-70.7917	-70.375	-69.9583	-69.5417
-89.9583	-89.5417	-89.125	-88.7083	-88.2917	-87.875	-87.4583	-87.0417	-86.625	-86.2083	-85.7917	-85.375	-84.9583	-84.5417	-84.125	-83.7083	-83.2917	-82.875	-82.4583	-82.0417	-81.625	-81.2083	-80.7917	-80.375	-79.9583	-79.5417	-79.125	-78.7083	-78.2917	-77.875	-77.4583	-77.0417	-76.625	-76.2083	-75.7917	-75.375	-74.9583	-74.5417	-74.125	-73.7083	-73.2917	-72.875	-72.4583	-72.0417	-71.625	-71.2083	-70.7917	-70.375	-69.9583	-69.5417
-89.9583	-89.5417	-89.125	-88.7083	-88.2917	-87.875	-87.4583	-87.0417	-86.625	-86.2083	-85.7917	-85.375	-84.9583	-84.5417	-84.125	-83.7083	-83.2917	-82.875	-82.4583	-82.0417	-81.625	-81.2083	-80.7917	-80.375	-79.9583	-79.5417	-79.125	-78.7083	-78.2917	-77.875	-77.4583	-77.0417	-76.625	-76.2083	-75.7917	-75.375	-74.9583	-74.5417	-74.125	-73.7083	-73.2917	-72.875	-72.4583	-72.0417	-71.625	-71.2083	-70.7917	-70.375	-69.9583	-69.5417
-89.9583	-89.5417	-89.125	-88.7083	-88.2917	-87.875	-87.4583	-87.0417	-86.625	-86.2083	-85.7917	-85.375	-84.9583	-84.5417	-84.125	-83.7083	-83.2917	-82.875	-82.4583	-82.0417	-81.625	-81.2083	-80.7917	-80.375	-79.9583	-79.5417	-79.125	-78.7083	-78.2917	-77.875	-77.4583	-77.0417	-76.625	-76.2083	-75.7917	-75.375	-74.9583	-74.5417	-74.125	-73.7083	-73.2917	-72.875	-72.4583	-72.0417	-71.625	-71.2083	-70.7917	-70.375	-69.9583	-69.5417
-89.9583	-89.5417	-89.125	-88.7083	-88.2917	-87.875	-87.4583	-87.0417	-86.625	-86.2083	-85.7917	-85.375	-84.9583	-84.5417	-84.125	-83.7083	-83.2917	-82.875	-82.4583	-82.0417	-81.625	-81.2083	-80.7917	-80.375	-79.9583	-79.5417	-79.125	-78.7083	-78.2917	-77.875	-77.4583	-77.0417	-76.625	-76.2083	-75.7917	-75.375	-74.9583	-74.5417	-74.125	-73.7083	-73.2917	-72.875	-72.4583	-72.0417	-71.625	-71.2083	-70.7917	-70.375	-69.9583	-69.5417
-89.9583	-89.5417	-89.125	-88.7083	-88.2917	-87.875	-87.4583	-87.0417	-86.625	-86.2083	-85.7917	-85.375	-84.9583	-84.5417	-84.125	-83.7083	-83.2917	-82.875	-82.4583	-82.0417	-81.625	-81.2083	-80.7917	-80.375	-79.9583	-79.5417	-79.125	-78.7083	-78.2917	-77.875	-77.4583	-77.0417	-76.625	-76.2083	-75.7917	-75.375	-74.9583	-74.5417	-74.125	-73.7083	-73.2917	-72.875	-72.4583	-72.0417	-71.625	-71.2083	-70.7917	-70.375	-69.9583	-69.5417
-89.9583	-89.5417	-89.125	-88.7083	-88.2917	-87.875	-87.4583	-87.0417	-86.625	-86.2083	-85.7917	-85.375	-84.9583	-84.5417	-84.125	-83.7083	-83.2917	-82.875	-82.4583	-82.0417	-81.625	-81.2083	-80.7917	-80.375	-79.9583	-79.5417	-79.125	-78.7083	-78.2917	-77.875	-77.4583	-77.0417	-76.625	-76.2083	-75.7917	-75.375	-74.9583	-74.5417	-74.125	-73.7083	-73.2917	-72.875	-72.4583	-72.0417	-71.625	-71.2083	-70.7917	-70.375	-69.9583	-69.5417
-89.9583	-89.5417	-89.125	-88.7083	-88.2917	-87.875	-87.4583	-87.0417	-86.625	-86.2083	-85.7917	-85.375	-84.9583	-84.5417	-84.125	-83.7083	-83.2917	-82.875	-82.4583	-82.0417	-81.625	-81.2083	-80.7917	-80.375	-79.9583	-79.5417	-79.125	-78.7083	-78.2917	-77.875	-77.4583	-77.0417	-76.625	-76.2083	-75.7917	-75.375	-74.9583	-74.5417	-74.125	-73.7083	-73.2917	-72.875	-72.4583	-72.0417	-71.625	-71.2083	-70.7917	-70.375	-69.9583	-69.5417
-89.9583	-89.5417	-89.125	-88.7083	-88.2917	-87.875	-87.4583	-87.0417	-86.625	-86.2083	-85.7917	-85.375	-84.9583	-84.5417	-84.125	-83.7083	-83.2917	-82.875	-82.4583	-82.0417	-81.625	-81.2083	-80.7917	-80.375	-79.9583	-79.5417	-79.125	-78.7083	-78.2917	-77.875	-77.4583	-77.0417	-76.625	-76.2083	-75.7917	-75.375	-74.9583	-74.5417	-74.125	-73.7083	-73.2917	-72.875	-72.4583	-72.0417	-71.625	-71.2083	-70.7917	-70.375	-69.9583	-69.5417
-89.9583	-89.5417	-89.125	-88.7083	-88.2917	-87.875	-87.4583	-87.0417	-86.625	-86.2083	-85.7917	-85.375	-84.9583	-84.5417	-84.125	-83.7083	-83.2917	-82.875	-82.4583	-82.0417	-81.625	-81.2083	-80.7917	-80.375	-79.9583	-79.5417	-79.125	-78.7083	-78.2917	-77.875	-77.4583	-77.0417	-76.625	-76.2083	-75.7917	-75.375	-74.9583	-74.5417	-74.125	-73.7083	-73.2917	-72.875	-72.4583	-72.0417	-71.625	-71.2083	-70.7917	-70.375	-69.9583	-69.5417
-89.9583	-89.5417	-89.125	-88.7083	-88.2917	-87.875	-87.4583	-87.0417	-86.625	-86.2083	-85.7917	-85.375	-84.9583	-84.5417	-84.125	-83.7083	-83.2917	-82.875	-82.4583	-82.0417	-81.625	-81.2083	-80.7917	-80.375	-79.9583	-79.5417	-79.125	-78.7083	-78.2917	-77.875	-77.4583	-77.0417	-76.625	-76.2083	-75.7917	-75.375	-74.9583	-74.5417	-74.125	-73.7083	-73.2917	-72.875	-72.4583	-72.0417	-71.625	-71.2083	-70.7917	-70.375	-69.9583	-69.5417
-89.9583	-89.5417	-89.125	-88.7083	-88.2917	-87.875	-87.4583	-87.0417	-86.625	-86.2083	-85.7917	-85.375	-84.9583	-84.5417	-84.125	-83.7083	-83.2917	-82.875	-82.4583	-82.0417	-81.625	-81.2083	-80.7917	-80.375	-79.9583	-79.5417	-79.125	-78.7083	-78.2917	-77.875	-77.4583	-77.0417	-76.625	-76.2083	-75.7917	-75.375	-74.9583	-74.5417	-74.125	-73.7083	-73.2917	-72.875	-72.4583	-72.0417	-71.625	-71.2083	-70.7917	-70.375	-69.9583	-69.5417
-89.9583	-89.5417	-89.125	-88.7083	-88.2917	-87.875	-87.4583	-87.0417	-86.625	-86.2083	-85.7917	-85.375	-84.9583	-84.5417	-84.125	-83.7083	-83.2917	-82.875	-82.4583	-82.0417	-81.625	-81.2083	-80.7917	-80.375	-79.9583	-79.5417	-79.125	-78.7083	-78.2917	-77.875	-77.4583	-77.0417	-76.625	-76.2083	-75.7917	-75.375	-74.9583	-74.5417	-74.125	-73.7083	-73.2917	-72.875	-72.4583	-72.0417	-71.625	-71.2083	-70.7917	-70.375	-69.9583	-69.5417
-89.9583	-89.5417	-89.125	-88.7083	-88.2917	-87.875	-87.4583	-87.0417	-86.625	-86.2083	-85.7917	-85.375	-84.9583	-84.5417	-84.125	-83.7083	-83.2917	-82.875	-82.4583	-82.0417	-81.625	-81.2083	-80.7917	-80.375	-79.9583	-79.5417	-79.125	-78.7083	-78.2917	-77.875	-77.4583	-77.0417	-76.625	-76.2083	-75.7917	-75.375	-74.9583	-74.5417	-74.125	-73.7083	-73.2917	-72.875	-72.4583	-72.0417	-71.625	-71.2083	-70.7917	-70.375	-69.9583	-69.5417
-89.9583	-89.5417	-89.125	-88.7083	-88.2917	-87.875	-87.4583	-87.0417	-86.625	-86.2083	-85.7917	-85.375	-84.9583	-84.5417	-84.125	-83.7083	-83.2917	-82.875	-82.4583	-82.0417	-81.625	-81.2083	-80.7917	-80.375	-79.9583	-79.5417	-79.125	-78.7083	-78.2917	-77.875	-77.4583	-77.0417	-76.625	-76.2083	-75.7917	-75.375	-74.9583	-74.5417	-74.125	-73.7083	-73.2917	-72.875	-72.4583	-72.0417	-71.625	-71.2083	-70.7917	-70.375	-69.9583	-69.5417
-89.9583	-89.5417	-89.125	-88.7083	-88.2917	-87.875	-87.4583	-87.0417	-86.625	-86.2083	-85.7917	-85.375	-84.9583	-84.5417	-84.125	-83.7083	-83.2917	-82.875	-82.4583	-82.0417	-81.625	-81.2083	-80.7917	-80.375	-79.9583	-79.5417	-79.125	-78.7083	-78.2917	-77.875	-77.4583	-77.0417	-76.625	-76.2083	-75.7917	-75.375	-74.9583	-74.5417	-74.125	-73.7083	-73.2917	-72.875	-72.4583	-72.0417	-71.625	-71.2083	-70.7917	-70.375	-69.9583	-69.5417
-89.9583	-89.5417	-89.125	-88.7083	-88.2917	-87.875	-87.4583	-87.0417	-86.625	-86.2083	-85.7917	-85.375	-84.9583	-84.5417	-84.125	-83.7083	-83.2917	-82.875	-82.4583	-82.0417	-81.625	-81.2083	-80.7917	-80.375	-79.9583	-79.5417	-79.125	-78.7083	-78.2917	-77.875	-77.4583	-77.0417	-76.625	-76.2083	-75.7917	-75.375	-74.9583	-74.5417	-74.125	-73.7083	-73.2917	-72.875	-72.4583	-72.0417	-71.625	-71.2083	-70.7917	-70.375	-69.9583	-69.5417
-89.9583	-89.5417	-89.125	-88.7083	-88.2917	-87.875	-87.4583	-87.0417	-86.625	-86.2083	-85.7917	-85.375	-84.9583	-84.5417	-84.125	-83.7083	-83.2917	-82.875	-82.4583	-82.0417	-81.625	-81.2083	-80.7917	-80.375	-79.9583	-79.5417	-79.125	-78.7083	-78.2917	-77.875	-77.4583	-77.0417	-76.625	-76.2083	-75.7917	-75.375	-74.9583	-74.5417	-74.125	-73.7083	-73.2917	-72.875	-72.4583	-72.0417	-71.625	-71.2083	-70.7917	-70.375	-69.9583	-69.5417
-89.9583	-89.5417	-89.125	-88.7083	-88.2917	-87.875	-87.4583	-87.0417	-86.625	-86.2083	-85.7917	-85.375	-84.9583	-84.5417	-84.125	-83.7083	-83.2917	-82.875	-82.4583	-82.0417	-81.625	-81.2083	-80.7917	-80.375	-79.9583	-79.5417	-79.125	-78.7083	-78.2917	-77.875	-77.4583	-77.0417	-76.625	-76.2083	-75.7917	-75.375	-74.9583	-74.5417	-74.125	-73.7083	-73.2917	-72.875	-72.4583	-72.0417	-71.625	-71.2083	-70.7917	-70.375	-69.9583	-69.5417
-89.9583	-89.5417	-89.125	-88.7083	-88.2917	-87.875	-87.4583	-87.0417	-86.625	-86.2083	-85.7917	-85.375	-84.9583	-84.5417	-84.125	-83.7083	-83.2917	-82.875	-82.4583	-82.0417	-81.625	-81.2083	-80.7917	-80.375	-79.9583	-79.5417	-79.125	-78.7083	-78.2917	-77.875	-77.4583	-77.0417	-76.625	-76.2083	-75.7917	-75.375	-74.9583	-74.5417	-74.125	-73.7083	-73.2917	-72.875	-72.4583	-72.0417	-71.625	-71.2083	-70.7917	-70.375	-69.9583	-69.5417
-89.9583	-89.5417	-89.125	-88.7083	-88.2917	-87.875	-87.4583	-87.0417	-86.625	-86.2083	-85.7917	-85.375	-84.9583	-84.5417	-84.125	-83.7083	-83.2917	-82.875	-82.4583	-82.0417	-81.625	-81.2083	-80.7917	-80.375	-79.9583	-79.5417	-79.125	-78.7083	-78.2917	-77.875	-77.4583	-77.0417	-76.625	-76.2083	-75.7917	-75.375	-74.9583	-74.5417	-74.125	-73.7083	-73.2917	-72.875	-72.4583	-72.0417	-71.625	-71.2083	-70.7917	-70.375	-69.9583	-69.5417
-89.9583	-89.5417	-89.125	-88.7083	-88.2917	-87.875	-87.4583	-87.0417	-86.625	-86.2083	-85.7917	-85.375	-84.9583	-84.5417	-84.125	-83.7083	-83.2917	-82.875	-82.4583	-82.0417	-81.625	-81.2083	-80.7917	-80.375	-79.9583	-79.5417	-79.125	-78.7083	-78.2917	-77.875	-77.4583	-77.0417	-76.625	-76.2083	-75.7917	-75.375	-74.9583	-74.5417	-74.125	-73.7083	-73.2917	-72.875	-72.4583	-72.0417	-71.625	-71.2083	-70.7917	-70.375	-69.9583	-69.5417
-89.9583	-89.5417	-89.125	-88.7083	-88.2917	-87.875	-87.4583	-87.0417	-86.625	-86.2083	-85.7917	-85.375	-84.9583	-84.5417	-84.125	-83.7083	-83.2917	-82.875	-82.4583	-82.0417	-81.625	-81.2083	-80.7917	-80.375	-79.9583	-79.5417	-79.125	-78.7083	-78.2917	-77.875	-77.4583	-77.0417	-76.625	-76.2083	-75.7917	-75.375	-74.9583	-74.5417	-74.125	-73.7083	-73.2917	-72.875	-72.4583	-72.0417	-71.625	-71.2083	-70.7917	-70.375	-69.9583	-69.5417
-89.9583	-89.5417	-89.125	-88.7083	-88.2917	-87.875	-87.4583	-87.0417	-86.625	-86.2083	-85.7917	-85.375	-84.9583	-84.5417	-84.125	-83.7083	-83.2917	-82.875	-82.4583	-82.0417	-81.625	-81.2083	-80.7917	-80.375	-79.9583	-79.5417	-79.125	-78.7083	-78.2917	-77.875	-77.4583	-77.0417	-76.625	-76.2083	-75.7917	-75.375	-74.9583	-74.5417	-74.125	-73.7083	-73.2917	-72.875	-72.4583	-72.0417	-71.625	-71.2083	-70.7917	-70.375	-69.9583	-69.5417
-89.9583	-89.5417	-89.125	-88.7083	-88.2917	-87.875	-87.4583	-87.0417	-86.625	-86.2083	-85.7917	-85.375	-84.9583	-84.5417	-84.125	-83.7083	-83.2917	-82.875	-82.4583	-82.0417	-81.625	-81.2083	-80.7917	-80.375	-79.9583	-79.5417	-79.125	-78.7083	-78.2917	-77.875	-77.4583	-77.0417	-76.625	-76.2083	-75.7917	-75.375	-74.9583	-74.5417	-74.125	-73.7083	-73.2917	-72.875	-72.4583	-72.0417	-71.625	-71.2083	-70.7917	-70.375	-69.9583	-69.5417
-89.9583	-89.5417	-89.125	-88.7083	-88.2917	-87.875	-87.4583	-87.0417	-86.625	-86.2083	-85.7917	-85.375	-84.9583	-84.5417	-84.125	-83.7083	-83.2917	-82.875	-82.4583	-82.0417	-81.625	-81.2083	-80.7917	-80.375	-79.9583	-79.5417	-79.125	-78.7083	-78.2917	-77.875	-77.4583	-77.0417	-76.625	-76.2083	-75.7917	-75.375	-74.9583	-74.5417	-74.125	-73.7083	-73.2917	-72.875	-72.4583	-72.0417	-71.625	-71.2083	-70.7917	-70.375	-69.9583	-69.5417
-89.9583	-89.5417	-89.125	-88.7083	-88.2917	-87.875	-87.4583	-87.0417	-86.625	-86.2083	-85.7917	-85.375	-84.9583	-84.5417	-84.125	-83.7083	-83.2917	-82.875	-82.4583	-82.0417	-81.625	-81.2083	-80.7917	-80.375	-79.9583	-79.5417	-79.125	-78.7083	-78.2917	-77.875	-77.4583	-77.0417	-76.625	-76.2083	-75.7917	-75.375	-74.9583	-74.5417	-74.125	-73.7083	-73.2917	-72.875	-72.4583	-72.0417	-71.625	-71.2083	-70.7917	-70.375	-69.9583	-69.5417
-89.9583	-89.5417	-89.125	-88.7083	-88.2917	-87.875	-87.4583	-87.0417	-86.625	-86.2083	-85.7917	-85.375	-84.9583	-84.5417	-84.125	-83.7083	-83.2917	-82.875	-82.4583	-82.0417	-81.625	-81.2083	-80.7917	-80.375	-79.9583	-79.5417	-79.125	-78.7083	-78.2917	-77.875	-77.4583	-77.0417	-76.625	-76.2083	-75.7917	-75.375	-74.9583	-74.5417	-74.125	-73.7083	-73.2917	-72.875	-72.4583	-72.0417	-71.625	-71.2083	-70.7917	-70.375	-69.9583	-69.5417
-89.9583	-89.5417	-89.125	-88.7083	-88.2917	-87.875	-87.4583	-87.0417	-86.625	-86.2083	-85.7917	-85.375	-84.9583	-84.5417	-84.125	-83.7083	-83.2917	-82.875	-82.4583	-82.0417	-81.625	-81.2083	-80.7917	-80.375	-79.9583	-79.5417	-79.125	-78.7083	-78.2917	-77.875	-77.4583	-77.0417	-76.625	-76.2083	-75.7917	-75.375	-74.9583	-74.5417	-74.125	-73.7083	-73.2917	-72.875	-72.4583	-72.0417	-71.625	-71.2083	-70.7917	-70.375	-69.9583	-69.5417
-89.9583	-89.5417	-89.125	-88.7083	-88.2917	-87.875	-87.4583	-87.0417	-86.625	-86.2083	-85.7917	-85.375	-84.9583	-84.5417	-84.125	-83.7083	-83.2917	-82.875	-82.4583	-82.0417	-81.625	-81.2083	-80.7917	-80.375	-79.9583	-79.5417	-79.125	-78.7083	-78.2917	-77.875	-77.4583	-77.0417	-76.625	-76.2083	-75.7917	-75.375	-74.9583	-74.5417	-74.125	-73.7083	-73.2917	-72.875	-72.4583	-72.0417	-71.625	-71.2083	-70.7917	-70.375	-69.9583	-69.5417
-89.9583	-89.5417	-89.125	-88.7083	-88.2917	-87.875	-87.4583	-87.0417	-86.625	-86.2083	-85.7917	-85.375	-84.9583	-84.5417	-84.125	-83.7083	-83.2917	-82.875	-82.4583	-82.0417	-81.625	-81.2083	-80.7917	-80.375	-79.9583	-79.5417	-79.125	-78.7083	-78.2917	-77.875	-77.4583	-77.0417	-76.625	-76.2083	-75.7917	-75.375	-74.9583	-74.5417	-74.125	-73.7083	-73.2917	-72.875	-72.4583	-72.0417	-71.625	-71.2083	-70.7917	-70.375	-69.9583	-69.5417
-89.9583	-89.5417	-89.125	-88.7083	-88.2917	-87.875	-87.4583	-87.0417	-86.625	-86.2083	-85.7917	-85.375	-84.9583	-84.5417	-84.125	-83.7083	-83.2917	-82.875	-82.4583	-82.0417	-81.625	-81.2083	-80.7917	-80.375	-79.9583	-79.5417	-79.125	-78.7083	-78.2917	-77.875	-77.4583	-77.0417	-76.625	-76.2083	-75.7917	-75.375	-74.9583	-74.5417	-74.125	-73.7083	-73.2917	-72.875	-72.4583	-72.0417	-71.625	-71.2083	-70.7917	-70.375	-69.9583	-69.5417
-89.9583	-89.5417	-89.125	-88.7083	-88.2917	-87.875	-87.4583	-87.0417	-86.625	-86.2083	-85.7917	-85.375	-84.9583	-84.5417	-84.125	-83.7083	-83.2917	-82.875	-82.4583	-82.0417	-81.625	-81.2083	-80.7917	-80.375	-79.9583	-79.5417	-79.125	-78.7083	-78.2917	-77.875	-77.4583	-77.0417	-76.625	-76.2083	-75.7917	-75.375	-74.9583	-74.5417	-74.125	-73.7083	-73.2917	-72.875	-72.4583	-72.0417	-71.625	-71.2083	-70.7917	-70.375	-69.9583	-69.5417
-89.9583	-89.5417	-89.125	-88.7083	-88.2917	-87.875	-87.4583	-87.0417	-86.625	-86.2083	-85.7917	-85.375	-84.9583	-84.5417	-84.125	-83.7083	-83.2917	-82.875	-82.4583	-82.0417	-81.625	-81.2083	-80.7917	-80.375	-79.9583	-79.5417	-79.125	-78.7083	-78.2917	-77.875	-77.4583	-77.0417	-76.625	-76.2083	-75.7917	-75.375	-74.9583	-74.5417	-74.125	-73.7083	-73.2917	-72.875	-72.4583	-72.0417	-71.625	-71.2083	-70.7917	-70.375	-69.9583	-69.5417
-89.9583	-89.5417	-89.125	-88.7083	-88.2917	-87.875	-87.4583	-87.0417	-86.625	-86.2083	-85.7917	-85.375	-84.9583	-84.5417	-84.125	-83.7083	-83.2917	-82.875	-82.4583	-82.0417	-81.625	-81.2083	-80.7917	-80.375	-79.9583	-79.5417	-79.125	-78.7083	-78.2917	-77.875	-77.4583	-77.0417	-76.625	-76.2083	-75.7917	-75.375	-74.9583	-74.5417	-74.125	-73.7083	-73.2917	-72.875	-72.4583	-72.0417	-71.625	-71.2083	-70.7917	-70.375	-69.9583	-69.5417
-89.9583	-89.5417	-89.125	-88.7083	-88.2917	-87.875	-87.4583	-87.0417	-86.625	-86.2083	-85.7917	-85.375	-84.9583	-84.5417	-84.125	-83.7083	-83.2917	-82.875	-82.4583	-82.0417	-81.625	-81.2083	-80.7917	-80.375	-79.9583	-79.5417	-79.125	-78.7083	-78.2917	-77.875	-77.4583	-77.0417	-76.625	-76.2083	-75.7917	-75.375	-74.9583	-74.5417	-74.125	-73.7083	-73.2917	-72.875	-72.4583	-72.0417	-71.625	-71.2083	-70.7917	-70.375	-69.9583	-69.5417
-89.9583	-89.5417	-89.125	-88.7083	-88.2917	-87.875	-87.4583	-87.0417	-86.625	-86.2083	-85.7917	-85.375	-84.9583	-84.5417	-84.125	-83.7083	-83.2917	-82.875	-82.4583	-82.0417	-81.625	-81.2083	-80.7917	-80.375	-79.9583	-79.5417	-79.125	-78.7083	-78.2917	-77.875	-77.4583	-77.0417	-76.625	-76.2083	-75.7917	-75.375	-74.9583	-74.5417	-74.125	-73.7083	-73.2917	-72.875	-72.4583	-72.0417	-71.625	-71.2083	-70.7917	-70.375	-69.9583	-69.5417
-89.9583	-89.5417	-89.125	-88.7083	-88.2917	-87.875	-87.4583	-87.0417	-86.625	-86.2083	-85.7917	-85.375	-84.9583	-84.5417	-84.125	-83.7083	-83.2917	-82.875	-82.4583	-82.0417	-81.625	-81.2083	-80.7917	-80.375	-79.9583	-79.5417	-79.125	-78.7083	-78.2917	-77.875	-77.4583	-77.0417	-76.625	-76.2083	-75.7917	-75.375	-74.9583	-74.5417	-74.125	-73.7083	-73.2917	-72.875	-72.4583	-72.0417	-71.625	-71.2083	-70.7917	-70.375	-69.9583	-69.5417
-89.9583	-89.5417	-89.125	-88.7083	-88.2917	-87.875	-87.4583	-87.0417	-86.625	-86.2083	-85.7917	-85.375	-84.9583	-84.5417	-84.125	-83.7083	-83.2917	-82.875	-82.4583	-82.0417	-81.625	-81.2083	-80.7917	-80.375	-79.9583	-79.5417	-79.125	-78.7083	-78.2917	-77.875	-77.4583	-77.0417	-76.625	-76.2083	-75.7917	-75.375	-74.9583	-74.5417	-74.125	-73.7083	-73.2917	-72.875	-72.4583	-72.0417	-71.625	-71.2083	-70.7917	-70.375	-69.9583	-69.5417
-89.9583	-89.5417	-89.125	-88.7083	-88.2917	-87.875	-87.4583	-87.0417	-86.625	-86.2083	-85.7917	-85.375	-84.9583	-84.5417	-84.125	-83.7083	-83.2917	-82.875	-82.4583	-82.0417	-81.625	-81.2083	-80.7917	-80.375	-79.9583	-79.5417	-79.125	-78.7083	-78.2917	-77.875	-77.4583	-77.0417	-76.625	-76.2083	-75.7917	-75.375	-74.9583	-74.5417	-74.125	-73.7083	-73.2917	-72.875	-72.4583	-72.0417	-71.625	-71.2083	-70.7917	-70.375	-69.9583	-69.5417
-89.9583	-89.5417	-89.125	-88.7083	-88.2917	-87.875	-87.4583	-87.0417	-86.625	-86.2083	-85.7917	-85.375	-84.9583	-84.5417	-84.125	-83.7083	-83.2917	-82.875	-82.4583	-82.0417	-81.625	-81.2083	-80.7917	-80.375	-79.9583	-79.5417	-79.125	-78.7083	-78.2917	-77.875	-77.4583	-77.0417	-76.625	-76.2083	-75.7917	-75.375	-74.9583	-74.5417	-74.125	-73.7083	-73.2917	-72.875	-72.4583	-72.0417	-71.625	-71.2083	-70.7917	-70.375	-69.9583	-69.5417
-89.9583	-89.5417	-89.125	-88.7083	-88.2917	-87.875	-87.4583	-87.0417	-86.625	-86.2083	-85.7917	-85.375	-84.9583	-84.5417	-84.125	-83.7083	-83.2917	-82.875	-82.4583	-82.0417	-81.625	-81.2083	-80.7917	-80.375	-79.9583	-79.5417	-79.125	-78.7083	-78.2917	-77.875	-77.4583	-77.0417	-76.625	-76.2083	-75.7917	-75.375	-74.9583	-74.5417	-74.125	-73.7083	-73.2917	-72.875	-72.4583	-72.0417	-71.625	-71.2083	-70.7917	-70.375	-69.9583	-69.5417
-89.9583	-89.5417	-89.125	-88.7083	-88.2917	-87.875	-87.4583	-87.0417	-86.625	-86.2083	-85.7917	-85.375	-84.9583	-84.5417	-84.125	-83.7083	-83.2917	-82.875	-82.4583	-82.0417	-81.625	-81.2083	-80.7917	-80.375	-79.9583	-79.5417	-79.125	-78.7083	-78.2917	-77.875	-77.4583	-77.0417	-76.625	-76.2083	-75.7917	-75.375	-74.9583	-74.5417	-74.125	-73.7083	-73.2917	-72.875	-72.4583	-72.0417	-71.625	-71.2083	-70.7917	-70.375	-69.9583	-69.5417
-89.9583	-89.5417	-89.125	-88.7083	-88.2917	-87.875	-87.4583	-87.0417	-86.625	-86.2083	-85.7917	-85.375	-84.9583	-84.5417	-84.125	-83.7083	-83.2917	-82.875	-82.4583	-82.0417	-81.625	-81.2083	-80.7917	-80.375	-79.9583	-79.5417	-79.125	-78.7083	-78.2917	-77.875	-77.4583	-77.0417	-76.625	-76.2083	-75.7917	-75.375	-74.9583	-74.5417	-74.125	-73.7083	-73.2917	-72.875	-72.4583	-72.0417	-71.625	-71.2083	-70.7917	-70.375	-69.9583	-69.5417
-89.9583	-89.5417	-89.125	-88.7083	-88.2917	-87.875	-87.4583	-87.0417	-86.625	-86.2083	-85.7917	-85.375	-84.9583	-84.5417	-84.125	-83.7083	-83.2917	-82.875	-82.4583	-82.0417	-81.625	-81.2083	-80.7917	-80.375	-79.9583	-79.5417	-79.125	-78.7083	-78.2917	-77.875	-77.4583	-77.0417	-76.625	-76.2083	-75.7917	-75.375	-74.9583	-74.5417	-74.125	-73.7083	-73.2917	-72.875	-72.4583	-72.0417	-71.625	-71.2083	-70.7917	-70.375	-69.9583	-69.5417
-89.9583	-89.5417	-89.125	-88.7083	-88.2917	-87.875	-87.4583	-87.0417	-86.625	-86.2083	-85.7917	-85.375	-84.9583	-84.5417	-84.125	-83.7083	-83.2917	-82.875	-82.4583	-82.0417	-81.625	-81.2083	-80.7917	-80.375	-79.9583	-79.5417	-79.125	-78.7083	-78.2917	-77.875	-77.4583	-77.0417	-76.625	-76.2083	-75.7917	-75.375	-74.9583	-74.5417	-74.125	-73.7083	-73.2917	-72.875	-72.4583	-72.0417	-71.625	-71.2083	-70.7917	-70.375	-69.9583	-69.5417
-89.9583	-89.5417	-89.125	-88.7083	-88.2917	-87.875	-87.4583	-87.0417	-86.625	-86.2083	-85.7917	-85.375	-84.9583	-84.5417	-84.125	-83.7083	-83.2917	-82.875	-82.4583	-82.0417	-81.625	-81.2083	-80.7917	-80.375	-79.9583	-79.5417	-79.125	-78.7083	-78.2917	-77.875	-77.4583	-77.0417	-76.625	-76.2083	-75.7917	-75.375	-74.9583	-74.5417	-74.125	-73.7083	-73.2917	-72.875	-72.4583	-72.0417	-71.625	-71.2083	-70.7917	-70.375	-69.9583	-69.5417
-89.9583	-89.5417	-89.125	-88.7083	-88.2917	-87.875	-87.4583	-87.0417	-86.625	-86.2083	-85.7917	-85.375	-84.9583	-84.5417	-84.125	-83.7083	-83.2917	-82.875	-82.4583	-82.0417	-81.625	-81.2083	-80.7917	-80.375	-79.9583	-79.5417	-79.125	-78.7083	-78.2917	-77.875	-77.4583	-77.0417	-76.625	-76.2083	-75.7917	-75.375	-74.9583	-74.5417	-74.125	-73.7083	-73.2917	-72.875	-72.4583	-72.0417	-71.625	-71.2083	-70.7917	-70.375	-69.9583	-69.5417
-89.9583	-89.5417	-89.125	-88.7083	-88.2917	-87.875	-87.4583	-87.0417	-86.625	-86.2083	-85.7917	-85.375	-84.9583	-84.5417	-84.125	-83.7083	-83.2917	-82.875	-82.4583	-82.0417	-81.625	-81.2083	-80.7917	-80.375	-79.9583	-79.5417	-79.125	-78.7083	-78.2917	-77.875	-77.4583	-77.0417	-76.625	-76.2083	-75.7917	-75.375	-74.9583	-74.5417	-74.125	-73.7083	-73.2917	-72.875	-72.4583	-72.0417	-71.625	-71.2083	-70.7917	-70.375	-69.9583	-69.5417
-89.9583	-89.5417	-89.125	-88.7083	-88.2917	-87.875	-87.4583	-87.0417	-86.625	-86.2083	-85.7917	-85.375	-84.9583	-84.5417	-84.125	-83.7083	-83.2917	-82.875	-82.4583	-82.0417	-81.625	-81.2083	-80.7917	-80.375	-79.9583	-79.5417	-79.125	-78.7083	-78.2917	-77.875	-77.4583	-77.0417	-76.625	-76.2083	-75.7917	-75.375	-74.9583	-74.5417	-74.125	-73.7083	-73.2917	-72.875	-72.4583	-72.0417	-71.625	-71.2083	-70.7917	-70.375	-69.9583	-69.5417
-89.9583	-89.5417	-89.125	-88.7083	-88.2917	-87.875	-87.4583	-87.0417	-86.625	-86.2083	-85.7917	-85.375	-84.9583	-84.5417	-84.125	-83.7083	-83.2917	-82.875	-82.4583	-82.0417	-81.625	-81.2083	-80.7917	-80.375	-79.9583	-79.5417	-79.125	-78.7083	-78.2917	-77.875	-77.4583	-77.0417	-76.625	-76.2083	-75.7917	-75.375	-74.9583	-74.5417	-74.125	-73.7083	-73.2917	-72.875	-72.4583	-72.0417	-71.625	-71.2083	-70.7917	-70.375	-69.9583	-69.5417
-89.9583	-89.5417	-89.125	-88.7083	-88.2917	-87.875	-87.4583	-87.0417	-86.625	-86.2083	-85.7917	-85.375	-84.9583	-84.5417	-84.125	-83.7083	-83.2917	-82.875	-82.4583	-82.0417	-81.625	-81.2083	-80.7917	-80.375	-79.9583	-79.5417	-79.125	-78.7083	-78.2917	-77.875	-77.4583	-77.0417	-76.625	-76.2083	-75.7917	-75.375	-74.9583	-74.5417	-74.125	-73.7083	-73.2917	-72.875	-72.4583	-72.0417	-71.625	-71.2083	-70.7917	-70.375	-69.9583	-69.5417
-89.9583	-89.5417	-89.125	-88.7083	-88.2917	-87.875	-87.4583	-87.0417	-86.625	-86.2083	-85.7917	-85.375	-84.9583	-84.5417	-84.125	-83.7083	-83.2917	-82.875	-82.4583	-82.0417	-81.625	-81.2083	-80.7917	-80.375	-79.9583	-79.5417	-79.125	-78.7083	-78.2917	-77.875	-77.4583	-77.0417	-76.625	-76.2083	-75.7917	-75.375	-74.9583	-74.5417	-74.125	-73.7083	-73.2917	-72.875	-72.4583	-72.0417	-71.625	-71.2083	-70.7917	-70.375	-69.9583	-69.5417
-89.9583	-89.5417	-89.125	-88.7083	-88.2917	-87.875	-87.4583	-87.0417	-86.625	-86.2083	-85.7917	-85.375	-84.9583	-84.5417	-84.125	-83.7083	-83.2917	-82.875	-82.4583	-82.0417	-81.625	-81.2083	-80.7917	-80.375	-79.9583	-79.5417	-79.125	-78.7083	-78.2917	-77.875	-77.4583	-77.0417	-76.625	-76.2083	-75.7917	-75.375	-74.9583	-74.5417	-74.125	-73.7083	-73.2917	-72.875	-72.4583	-72.0417	-71.625	-71.2083	-70.7917	-70.375	-69.9583	-69.5417
-89.9583	-89.5417	-89.125	-88.7083	-88.2917	-87.875	-87.4583	-87.0417	-86.625	-86.2083	-85.7917	-85.375	-84.9583	-84.5417	-84.125	-83.7083	-83.2917	-82.875	-82.4583	-82.0417	-81.625	-81.2083	-80.7917	-80.375	-79.9583	-79.5417	-79.125	-78.7083	-78.2917	-77.875	-77.4583	-77.0417	-76.625	-76.2083	-75.7917	-75.375	-74.9583	-74.5417	-74.125	-73.7083	-73.2917	-72.875	-72.4583	-72.0417	-71.625	-71.2083	-70.7917	-70.375	-69.9583	-69.5417
-89.9583	-89.5417	-89.125	-88.7083	-88.2917	-87.875	-87.4583	-87.0417	-86.625	-86.2083	-85.7917	-85.375	-84.9583	-84.5417	-84.125	-83.7083	-83.2917	-82.875	-82.4583	-82.0417	-81.625	-81.2083	-80.7917	-80.375	-79.9583	-79.5417	-79.125	-78.7083	-78.2917	-77.875	-77.4583	-77.0417	-76.625	-76.2083	-75.7917	-75.375	-74.9583	-74.5417	-74.125	-73.7083	-73.2917	-72.875	-72.4583	-72.0417	-71.625	-71.2083	-70.7917	-70.375	-69.9583	-69.5417
-89.9583	-89.5417	-89.125	-88.7083	-88.2917	-87.875	-87.4583	-87.0417	-86.625	-86.2083	-85.7917	-85.375	-84.9583	-84.5417	-84.125	-83.7083	-83.2917	-82.875	-82.4583	-82.0417	-81.625	-81.2083	-80.7917	-80.375	-79.9583	-79.5417	-79.125	-78.7083	-78.2917	-77.875	-77.4583	-77.0417	-76.625	-76.2083	-75.7917	-75.375	-74.9583	-74.5417	-74.125	-73.7083	-73.2917	-72.875	-72.4583	-72.0417	-71.625	-71.2083	-70.7917	-70.375	-69.9583	-69.5417
-89.9583	-89.5417	-89.125	-88.7083	-88.2917	-87.875	-87.4583	-87.0417	-86.625	-86.2083	-85.7917	-85.375	-84.9583	-84.5417	-84.125	-83.7083	-83.2917	-82.875	-82.4583	-82.0417	-81.625	-81.2083	-80.7917	-80.375	-79.9583	-79.5417	-79.125	-78.7083	-78.2917	-77.875	-77.4583	-77.0417	-76.625	-76.2083	-75.7917	-75.375	-74.9583	-74.5417	-74.125	-73.7083	-73.2917	-72.875	-72.4583	-72.0417	-71.625	-71.2083	-70.7917	-70.375	-69.9583	-69.5417
-89.9583	-89.5417	-89.125	-88.7083	-88.2917	-87.875	-87.4583	-87.0417	-86.625	-86.2083	-85.7917	-85.375	-84.9583	-84.5417	-84.125	-83.7083	-83.2917	-82.875	-82.4583	-82.0417	-81.625	-81.2083	-80.7917	-80.375	-79.9583	-79.5417	-79.125	-78.7083	-78.2917	-77.875	-77.4583	-77.0417	-76.625	-76.2083	-75.7917	-75.375	-74.9583	-74.5417	-74.125	-73.7083	-73.2917	-72.875	-72.4583	-72.0417	-71.625	-71.2083	-70.7917	-70.375	-69.9583	-69.5417
-89.9583	-89.5417	-89.125	-88.7083	-88.2917	-87.875	-87.4583	-87.0417	-86.625	-86.2083	-85.7917	-85.375	-84.9583	-84.5417	-84.125	-83.7083	-83.2917	-82.875	-82.4583	-82.0417	-81.625	-81.2083	-80.7917	-80.375	-79.9583	-79.5417	-79.125	-78.7083	-78.2917	-77.875	-77.4583	-77.0417	-76.625	-76.2083	-75.7917	-75.375	-74.9583	-74.5417	-74.125	-73.7083	-73.2917	-72.875	-72.4583	-72.0417	-71.625	-71.2083	-70.7917	-70.375	-69.9583	-69.5417
-89.9583	-89.5417	-89.125	-88.7083	-88.2917	-87.875	-87.4583	-87.0417	-86.625	-86.2083	-85.7917	-85.375	-84.9583	-84.5417	-84.125	-83.7083	-83.2917	-82.875	-82.4583	-82.0417	-81.625	-81.2083	-80.7917	-80.375	-79.9583	-79.5417	-79.125	-78.7083	-78.2917	-77.875	-77.4583	-77.0417	-76.625	-76.2083	-75.7917	-75.375	-74.9583	-74.5417	-74.125	-73.7083	-73.2917	-72.875	-72.4583	-72.0417	-71.625	-71.2083	-70.7917	-70.375	-69.9583	-69.5417
-89.9583	-89.5417	-89.125	-88.7083	-88.2917	-87.875	-87.4583	-87.0417	-86.625	-86.2083	-85.7917	-85.375	-84.9583	-84.5417	-84.125	-83.7083	-83.2917	-82.875	-82.4583	-82.0417	-81.625	-81.2083	-80.7917	-80.375	-79.9583	-79.5417	-79.125	-78.7083	-78.2917	-77.875	-77.4583	-77.0417	-76.625	-76.2083	-75.7917	-75.375	-74.9583	-74.5417	-74.125	-73.7083	-73.2917	-72.875	-72.4583	-72.0417	-71.625	-71.2083	-70.7917	-70.375	-69.9583	-69.5417
-89.9583	-89.5417	-89.125	-88.7083	-88.2917	-87.875	-87.4583	-87.0417	-86.625	-86.2083	-85.7917	-85.375	-84.9583	-84.5417	-84.125	-83.7083	-83.2917	-82.875	-82.4583	-82.0417	-81.625	-81.2083	-80.7917	-80.375	-79.9583	-79.5417	-79.125	-78.7083	-78.2917	-77.875	-77.4583	-77.0417	-76.625	-76.2083	-75.7917	-75.375	-74.9583	-74.5417	-74.125	-73.7083	-73.2917	-72.875	-72.4583	-72.0417	-71.625	-71.2083	-70.7917	-70.375	-69.9583	-69.5417
-89.9583	-89.5417	-89.125	-88.7083	-88.2917	-87.875	-87.4583	-87.0417	-86.625	-86.2083	-85.7917	-85.375	-84.9583	-84.5417	-84.125	-83.7083	-83.2917	-82.875	-82.4583	-82.0417	-81.625	-81.2083	-80.7917	-80.375	-79.9583	-79.5417	-79.125	-78.7083	-78.2917	-77.875	-77.4583	-77.0417	-76.625	-76.2083	-75.7917	-75.375	-74.9583	-74.5417	-74.125	-73.7083	-73.2917	-72.875	-72.4583	-72.0417	-71.625	-71.2083	-70.7917	-70.375	-69.9583	-69.5417
-89.9583	-89.5417	-89.125	-88.7083	-88.2917	-87.875	-87.4583	-87.0417	-86.625	-86.2083	-85.7917	-85.375	-84.9583	-84.5417	-84.125	-83.7083	-83.2917	-82.875	-82.4583	-82.0417	-81.625	-81.2083	-80.7917	-80.375	-79.9583	-79.5417	-79.125	-78.7083	-78.2917	-77.875	-77.4583	-77.0417	-76.625	-76.2083	-75.7917	-75.375	-74.9583	-74.5417	-74.125	-73.7083	-73.2917	-72.875	-72.4583	-72.0417	-71.625	-71.2083	-70.7917	-70.375	-69.9583	-69.5417
-89.9583	-89.5417	-89.125	-88.7083	-88.2917	-87.875	-87.4583	-87.0417	-86.625	-86.2083	-85.7917	-85.375	-84.9583	-84.5417	-84.125	-83.7083	-83.2917	-82.875	-82.4583	-82.0417	-81.625	-81.2083	-80.7917	-80.375	-79.9583	-79.5417	-79.125	-78.7083	-78.2917	-77.875	-77.4583	-77.0417	-76.625	-76.2083	-75.7917	-75.375	-74.9583	-74.5417	-74.125	-73.7083	-73.2917	-72.875	-72.4583	-72.0417	-71.625	-71.2083	-70.7917	-70.375	-69.9583	-69.5417
-89.9583	-89.5417	-89.125	-88.7083	-88.2917	-87.875	-87.4583	-87.0417	-86.625	-86.2083	-85.7917	-85.375	-84.9583	-84.5417	-84.125	-83.7083	-83.2917	-82.875	-82.4583	-82.0417	-81.625	-81.2083	-80.7917	-80.375	-79.9583	-79.5417	-79.125	-78.7083	-78.2917	-77.875	-77.4583	-77.0417	-76.625	-76.2083	-75.7917	-75.375	-74.9583	-74.5417	-74.125	-73.7083	-73.2917	-72.875	-72.4583	-72.0417	-71.625	-71.2083	-70.7917	-70.375	-69.9583	-69.5417
-89.9583	-89.5417	-89.125	-88.7083	-88.2917	-87.875	-87.4583	-87.0417	-86.625	-86.2083	-85.7917	-85.375	-84.9583	-84.5417	-84.125	-83.7083	-83.2917	-82.875	-82.4583	-82.0417	-81.625	-81.2083	-80.7917	-80.375	-79.9583	-79.5417	-79.125	-78.7083	-78.2917	-77.875	-77.4583	-77.0417	-76.625	-76.2083	-75.7917	-75.375	-74.9583	-74.5417	-74.125	-73.7083	-73.2917	-72.875	-72.4583	-72.0417	-71.625	-71.2083	-70.7917	-70.375	-69.9583	-69.5417
-89.9583	-89.5417	-89.125	-88.7083	-88.2917	-87.875	-87.4583	-87.0417	-86.625	-86.2083	-85.7917	-85.375	-84.9583	-84.5417	-84.125	-83.7083	-83.2917	-82.875	-82.4583	-82.0417	-81.625	-81.2083	-80.7917	-80.375	-79.9583	-79.5417	-79.125	-78.7083	-78.2917	-77.875	-77.4583	-77.0417	-76.625	-76.2083	-75.7917	-75.375	-74.9583	-74.5417	-74.125	-73.7083	-73.2917	-72.875	-72.4583	-72.0417	-71.625	-71.2083	-70.7917	-70.375	-69.9583	-69.5417
-89.9583	-89.5417	-89.125	-88.7083	-88.2917	-87.875	-87.4583	-87.0417	-86.625	-86.2083	-85.7917	-85.375	-84.9583	-84.5417	-84.125	-83.7083	-83.2917	-82.875	-82.4583	-82.0417	-81.625	-81.2083	-80.7917	-80.375	-79.9583	-79.5417	-79.125	-78.7083	-78.2917	-77.875	-77.4583	-77.0417	-76.625	-76.2083	-75.7917	-75.375	-74.9583	-74.5417	-74.125	-73.7083	-73.2917	-72.875	-72.4583	-72.0417	-71.625	-71.2083	-70.7917	-70.375	-69.9583	-69.5417
-89.9583	-89.5417	-89.125	-88.7083	-88.2917	-87.875	-87.4583	-87.0417	-86.625	-86.2083	-85.7917	-85.375	-84.9583	-84.5417	-84.125	-83.7083	-83.2917	-82.875	-82.4583	-82.0417	-81.625	-81.2083	-80.7917	-80.375	-79.9583	-79.5417	-79.125	-78.7083	-78.2917	-77.875	-77.4583	-77.0417	-76.625	-76.2083	-75.7917	-75.375	-74.9583	-74.5417	-74.125	-73.7083	-73.2917	-72.875	-72.4583	-72.0417	-71.625	-71.2083	-70.7917	-70.375	-69.9583	-69.5417
-89.9583	-89.5417	-89.125	-88.7083	-88.2917	-87.875	-87.4583	-87.0417	-86.625	-86.2083	-85.7917	-85.375	-84.9583	-84.5417	-84.125	-83.7083	-83.2917	-82.875	-82.4583	-82.0417	-81.625	-81.2083	-80.7917	-80.375	-79.9583	-79.5417	-79.125	-78.7083	-78.2917	-77.875	-77.4583	-77.0417	-76.625	-76.2083	-75.7917	-75.375	-74.9583	-74.5417	-74.125	-73.7083	-73.2917	-72.875	-72.4583	-72.0417	-71.625	-71.2083	-70.7917	-70.375	-69.9583	-69.5417
-89.9583	-89.5417	-89.125	-88.7083	-88.2917	-87.875	-87.4583	-87.0417	-86.625	-86.2083	-85.7917	-85.375	-84.9583	-84.5417	-84.125	-83.7083	-83.2917	-82.875	-82.4583	-82.0417	-81.625	-81.2083	-80.7917	-80.375	-79.9583	-79.5417	-79.125	-78.7083	-78.2917	-77.875	-77.4583	-77.0417	-76.625	-76.2083	-75.7917	-75.375	-74.9583	-74.5417	-74.125	-73.7083	-73.2917	-72.875	-72.4583	-72.0417	-71.625	-71.2083	-70.7917	-70.375	-69.9583	-69.5417
-89.9583	-89.5417	-89.125	-88.7083	-88.2917	-87.875	-87.4583	-87.0417	-86.625	-86.2083	-85.7917	-85.375	-84.9583	-84.5417	-84.125	-83.7083	-83.2917	-82.875	-82.4583	-82.0417	-81.625	-81.2083	-80.7917	-80.375	-79.9583	-79.5417	-79.125	-78.7083	-78.2917	-77.875	-77.4583	-77.0417	-76.625	-76.2083	-75.7917	-75.375	-74.9583	-74.5417	-74.125	-73.7083	-73.2917	-72.875	-72.4583	-72.0417	-71.625	-71.2083	-70.7917	-70.375	-69.9583	-69.5417
-89.9583	-89.5417	-89.125	-88.7083	-88.2917	-87.875	-87.4583	-87.0417	-86.625	-86.2083	-85.7917	-85.375	-84.9583	-84.5417	-84.125	-83.7083	-83.2917	-82.875	-82.4583	-82.0417	-81.625	-81.2083	-80.7917	-80.375	-79.9583	-79.5417	-79.125	-78.7083	-78.2917	-77.875	-77.4583	-77.0417	-76.625	-76.2083	-75.7917	-75.375	-74.9583	-74.5417	-74.125	-73.7083	-73.2917	-72.875	-72.4583	-72.0417	-71.625	-71.2083	-70.7917	-70.375	-69.9583	-69.5417
-89.9583	-89.5417	-89.125	-88.7083	-88.2917	-87.875	-87.4583	-87.0417	-86.625	-86.2083	-85.7917	-85.375	-84.9583	-84.5417	-84.125	-83.7083	-83.2917	-82.875	-82.4583	-82.0417	-81.625	-81.2083	-80.7917	-80.375	-79.9583	-79.5417	-79.125	-78.7083	-78.2917	-77.875	-77.4583	-77.0417	-76.625	-76.2083	-75.7917	-75.375	-74.9583	-74.5417	-74.125	-73.7083	-73.2917	-72.875	-72.4583	-72.0417	-71.625	-71.2083	-70.7917	-70.375	-69.9583	-69.5417
-89.9583	-89.5417	-89.125	-88.7083	-88.2917	-87.875	-87.4583	-87.0417	-86.625	-86.2083	-85.7917	-85.375	-84.9583	-84.5417	-84.125	-83.7083	-83.2917	-82.875	-82.4583	-82.0417	-81.625	-81.2083	-80.7917	-80.375	-79.9583	-79.5417	-79.125	-78.7083	-78.2917	-77.875	-77.4583	-77.0417	-76.625	-76.2083	-75.7917	-75.375	-74.9583	-74.5417	-74.125	-73.7083	-73.2917	-72.875	-72.4583	-72.0417	-71.625	-71.2083	-70.7917	-70.375	-69.9583	-69.5417
[truncated: 382 more columns]

## Sheet: longitude
-179.958	-179.958	-179.958	-179.958	-179.958	-179.958	-179.958	-179.958	-179.958	-179.958	-179.958	-179.958	-179.958	-179.958	-179.958	-179.958	-179.958	-179.958	-179.958	-179.958	-179.958	-179.958	-179.958	-179.958	-179.958	-179.958	-179.958	-179.958	-179.958	-179.958	-179.958	-179.958	-179.958	-179.958	-179.958	-179.958	-179.958	-179.958	-179.958	-179.958	-179.958	-179.958	-179.958	-179.958	-179.958	-179.958	-179.958	-179.958	-179.958	-179.958
-179.542	-179.542	-179.542	-179.542	-179.542	-179.542	-179.542	-179.542	-179.542	-179.542	-179.542	-179.542	-179.542	-179.542	-179.542	-179.542	-179.542	-179.542	-179.542	-179.542	-179.542	-179.542	-179.542	-179.542	-179.542	-179.542	-179.542	-179.542	-179.542	-179.542	-179.542	-179.542	-179.542	-179.542	-179.542	-179.542	-179.542	-179.542	-179.542	-179.542	-179.542	-179.542	-179.542	-179.542	-179.542	-179.542	-179.542	-179.542	-179.542	-179.542
-179.125	-179.125	-179.125	-179.125	-179.125	-179.125	-179.125	-179.125	-179.125	-179.125	-179.125	-179.125	-179.125	-179.125	-179.125	-179.125	-179.125	-179.125	-179.125	-179.125	-179.125	-179.125	-179.125	-179.125	-179.125	-179.125	-179.125	-179.125	-179.125	-179.125	-179.125	-179.125	-179.125	-179.125	-179.125	-179.125	-179.125	-179.125	-179.125	-179.125	-179.125	-179.125	-179.125	-179.125	-179.125	-179.125	-179.125	-179.125	-179.125	-179.125
-178.708	-178.708	-178.708	-178.708	-178.708	-178.708	-178.708	-178.708	-178.708	-178.708	-178.708	-178.708	-178.708	-178.708	-178.708	-178.708	-178.708	-178.708	-178.708	-178.708	-178.708	-178.708	-178.708	-178.708	-178.708	-178.708	-178.708	-178.708	-178.708	-178.708	-178.708	-178.708	-178.708	-178.708	-178.708	-178.708	-178.708	-178.708	-178.708	-178.708	-178.708	-178.708	-178.708	-178.708	-178.708	-178.708	-178.708	-178.708	-178.708	-178.708
-178.292	-178.292	-178.292	-178.292	-178.292	-178.292	-178.292	-178.292	-178.292	-178.292	-178.292	-178.292	-178.292	-178.292	-178.292	-178.292	-178.292	-178.292	-178.292	-178.292	-178.292	-178.292	-178.292	-178.292	-178.292	-178.292	-178.292	-178.292	-178.292	-178.292	-178.292	-178.292	-178.292	-178.292	-178.292	-178.292	-178.292	-178.292	-178.292	-178.292	-178.292	-178.292	-178.292	-178.292	-178.292	-178.292	-178.292	-178.292	-178.292	-178.292
-177.875	-177.875	-177.875	-177.875	-177.875	-177.875	-177.875	-177.875	-177.875	-177.875	-177.875	-177.875	-177.875	-177.875	-177.875	-177.875	-177.875	-177.875	-177.875	-177.875	-177.875	-177.875	-177.875	-177.875	-177.875	-177.875	-177.875	-177.875	-177.875	-177.875	-177.875	-177.875	-177.875	-177.875	-177.875	-177.875	-177.875	-177.875	-177.875	-177.875	-177.875	-177.875	-177.875	-177.875	-177.875	-177.875	-177.875	-177.875	-177.875	-177.875
-177.458	-177.458	-177.458	-177.458	-177.458	-177.458	-177.458	-177.458	-177.458	-177.458	-177.458	-177.458	-177.458	-177.458	-177.458	-177.458	-177.458	-177.458	-177.458	-177.458	-177.458	-177.458	-177.458	-177.458	-177.458	-177.458	-177.458	-177.458	-177.458	-177.458	-177.458	-177.458	-177.458	-177.458	-177.458	-177.458	-177.458	-177.458	-177.458	-177.458	-177.458	-177.458	-177.458	-177.458	-177.458	-177.458	-177.458	-177.458	-177.458	-177.458
-177.042	-177.042	-177.042	-177.042	-177.042	-177.042	-177.042	-177.042	-177.042	-177.042	-177.042	-177.042	-177.042	-177.042	-177.042	-177.042	-177.042	-177.042	-177.042	-177.042	-177.042	-177.042	-177.042	-177.042	-177.042	-177.042	-177.042	-177.042	-177.042	-177.042	-177.042	-177.042	-177.042	-177.042	-177.042	-177.042	-177.042	-177.042	-177.042	-177.042	-177.042	-177.042	-177.042	-177.042	-177.042	-177.042	-177.042	-177.042	-177.042	-177.042
-176.625	-176.625	-176.625	-176.625	-176.625	-176.625	-176.625	-176.625	-176.625	-176.625	-176.625	-176.625	-176.625	-176.625	-176.625	-176.625	-176.625	-176.625	-176.625	-176.625	-176.625	-176.625	-176.625	-176.625	-176.625	-176.625	-176.625	-176.625	-176.625	-176.625	-176.625	-176.625	-176.625	-176.625	-176.625	-176.625	-176.625	-176.625	-176.625	-176.625	-176.625	-176.625	-176.625	-176.625	-176.625	-176.625	-176.625	-176.625	-176.625	-176.625
-176.208	-176.208	-176.208	-176.208	-176.208	-176.208	-176.208	-176.208	-176.208	-176.208	-176.208	-176.208	-176.208	-176.208	-176.208	-176.208	-176.208	-176.208	-176.208	-176.208	-176.208	-176.208	-176.208	-176.208	-176.208	-176.208	-176.208	-176.208	-176.208	-176.208	-176.208	-176.208	-176.208	-176.208	-176.208	-176.208	-176.208	-176.208	-176.208	-176.208	-176.208	-176.208	-176.208	-176.208	-176.208	-176.208	-176.208	-176.208	-176.208	-176.208
-175.792	-175.792	-175.792	-175.792	-175.792	-175.792	-175.792	-175.792	-175.792	-175.792	-175.792	-175.792	-175.792	-175.792	-175.792	-175.792	-175.792	-175.792	-175.792	-175.792	-175.792	-175.792	-175.792	-175.792	-175.792	-175.792	-175.792	-175.792	-175.792	-175.792	-175.792	-175.792	-175.792	-175.792	-175.792	-175.792	-175.792	-175.792	-175.792	-175.792	-175.792	-175.792	-175.792	-175.792	-175.792	-175.792	-175.792	-175.792	-175.792	-175.792
-175.375	-175.375	-175.375	-175.375	-175.375	-175.375	-175.375	-175.375	-175.375	-175.375	-175.375	-175.375	-175.375	-175.375	-175.375	-175.375	-175.375	-175.375	-175.375	-175.375	-175.375	-175.375	-175.375	-175.375	-175.375	-175.375	-175.375	-175.375	-175.375	-175.375	-175.375	-175.375	-175.375	-175.375	-175.375	-175.375	-175.375	-175.375	-175.375	-175.375	-175.375	-175.375	-175.375	-175.375	-175.375	-175.375	-175.375	-175.375	-175.375	-175.375
-174.958	-174.958	-174.958	-174.958	-174.958	-174.958	-174.958	-174.958	-174.958	-174.958	-174.958	-174.958	-174.958	-174.958	-174.958	-174.958	-174.958	-174.958	-174.958	-174.958	-174.958	-174.958	-174.958	-174.958	-174.958	-174.958	-174.958	-174.958	-174.958	-174.958	-174.958	-174.958	-174.958	-174.958	-174.958	-174.958	-174.958	-174.958	-174.958	-174.958	-174.958	-174.958	-174.958	-174.958	-174.958	-174.958	-174.958	-174.958	-174.958	-174.958
-174.542	-174.542	-174.542	-174.542	-174.542	-174.542	-174.542	-174.542	-174.542	-174.542	-174.542	-174.542	-174.542	-174.542	-174.542	-174.542	-174.542	-174.542	-174.542	-174.542	-174.542	-174.542	-174.542	-174.542	-174.542	-174.542	-174.542	-174.542	-174.542	-174.542	-174.542	-174.542	-174.542	-174.542	-174.542	-174.542	-174.542	-174.542	-174.542	-174.542	-174.542	-174.542	-174.542	-174.542	-174.542	-174.542	-174.542	-174.542	-174.542	-174.542
-174.125	-174.125	-174.125	-174.125	-174.125	-174.125	-174.125	-174.125	-174.125	-174.125	-174.125	-174.125	-174.125	-174.125	-174.125	-174.125	-174.125	-174.125	-174.125	-174.125	-174.125	-174.125	-174.125	-174.125	-174.125	-174.125	-174.125	-174.125	-174.125	-174.125	-174.125	-174.125	-174.125	-174.125	-174.125	-174.125	-174.125	-174.125	-174.125	-174.125	-174.125	-174.125	-174.125	-174.125	-174.125	-174.125	-174.125	-174.125	-174.125	-174.125
-173.708	-173.708	-173.708	-173.708	-173.708	-173.708	-173.708	-173.708	-173.708	-173.708	-173.708	-173.708	-173.708	-173.708	-173.708	-173.708	-173.708	-173.708	-173.708	-173.708	-173.708	-173.708	-173.708	-173.708	-173.708	-173.708	-173.708	-173.708	-173.708	-173.708	-173.708	-173.708	-173.708	-173.708	-173.708	-173.708	-173.708	-173.708	-173.708	-173.708	-173.708	-173.708	-173.708	-173.708	-173.708	-173.708	-173.708	-173.708	-173.708	-173.708
-173.292	-173.292	-173.292	-173.292	-173.292	-173.292	-173.292	-173.292	-173.292	-173.292	-173.292	-173.292	-173.292	-173.292	-173.292	-173.292	-173.292	-173.292	-173.292	-173.292	-173.292	-173.292	-173.292	-173.292	-173.292	-173.292	-173.292	-173.292	-173.292	-173.292	-173.292	-173.292	-173.292	-173.292	-173.292	-173.292	-173.292	-173.292	-173.292	-173.292	-173.292	-173.292	-173.292	-173.292	-173.292	-173.292	-173.292	-173.292	-173.292	-173.292
-172.875	-172.875	-172.875	-172.875	-172.875	-172.875	-172.875	-172.875	-172.875	-172.875	-172.875	-172.875	-172.875	-172.875	-172.875	-172.875	-172.875	-172.875	-172.875	-172.875	-172.875	-172.875	-172.875	-172.875	-172.875	-172.875	-172.875	-172.875	-172.875	-172.875	-172.875	-172.875	-172.875	-172.875	-172.875	-172.875	-172.875	-172.875	-172.875	-172.875	-172.875	-172.875	-172.875	-172.875	-172.875	-172.875	-172.875	-172.875	-172.875	-172.875
-172.458	-172.458	-172.458	-172.458	-172.458	-172.458	-172.458	-172.458	-172.458	-172.458	-172.458	-172.458	-172.458	-172.458	-172.458	-172.458	-172.458	-172.458	-172.458	-172.458	-172.458	-172.458	-172.458	-172.458	-172.458	-172.458	-172.458	-172.458	-172.458	-172.458	-172.458	-172.458	-172.458	-172.458	-172.458	-172.458	-172.458	-172.458	-172.458	-172.458	-172.458	-172.458	-172.458	-172.458	-172.458	-172.458	-172.458	-172.458	-172.458	-172.458
-172.042	-172.042	-172.042	-172.042	-172.042	-172.042	-172.042	-172.042	-172.042	-172.042	-172.042	-172.042	-172.042	-172.042	-172.042	-172.042	-172.042	-172.042	-172.042	-172.042	-172.042	-172.042	-172.042	-172.042	-172.042	-172.042	-172.042	-172.042	-172.042	-172.042	-172.042	-172.042	-172.042	-172.042	-172.042	-172.042	-172.042	-172.042	-172.042	-172.042	-172.042	-172.042	-172.042	-172.042	-172.042	-172.042	-172.042	-172.042	-172.042	-172.042
-171.625	-171.625	-171.625	-171.625	-171.625	-171.625	-171.625	-171.625	-171.625	-171.625	-171.625	-171.625	-171.625	-171.625	-171.625	-171.625	-171.625	-171.625	-171.625	-171.625	-171.625	-171.625	-171.625	-171.625	-171.625	-171.625	-171.625	-171.625	-171.625	-171.625	-171.625	-171.625	-171.625	-171.625	-171.625	-171.625	-171.625	-171.625	-171.625	-171.625	-171.625	-171.625	-171.625	-171.625	-171.625	-171.625	-171.625	-171.625	-171.625	-171.625
-171.208	-171.208	-171.208	-171.208	-171.208	-171.208	-171.208	-171.208	-171.208	-171.208	-171.208	-171.208	-171.208	-171.208	-171.208	-171.208	-171.208	-171.208	-171.208	-171.208	-171.208	-171.208	-171.208	-171.208	-171.208	-171.208	-171.208	-171.208	-171.208	-171.208	-171.208	-171.208	-171.208	-171.208	-171.208	-171.208	-171.208	-171.208	-171.208	-171.208	-171.208	-171.208	-171.208	-171.208	-171.208	-171.208	-171.208	-171.208	-171.208	-171.208
-170.792	-170.792	-170.792	-170.792	-170.792	-170.792	-170.792	-170.792	-170.792	-170.792	-170.792	-170.792	-170.792	-170.792	-170.792	-170.792	-170.792	-170.792	-170.792	-170.792	-170.792	-170.792	-170.792	-170.792	-170.792	-170.792	-170.792	-170.792	-170.792	-170.792	-170.792	-170.792	-170.792	-170.792	-170.792	-170.792	-170.792	-170.792	-170.792	-170.792	-170.792	-170.792	-170.792	-170.792	-170.792	-170.792	-170.792	-170.792	-170.792	-170.792
-170.375	-170.375	-170.375	-170.375	-170.375	-170.375	-170.375	-170.375	-170.375	-170.375	-170.375	-170.375	-170.375	-170.375	-170.375	-170.375	-170.375	-170.375	-170.375	-170.375	-170.375	-170.375	-170.375	-170.375	-170.375	-170.375	-170.375	-170.375	-170.375	-170.375	-170.375	-170.375	-170.375	-170.375	-170.375	-170.375	-170.375	-170.375	-170.375	-170.375	-170.375	-170.375	-170.375	-170.375	-170.375	-170.375	-170.375	-170.375	-170.375	-170.375
-169.958	-169.958	-169.958	-169.958	-169.958	-169.958	-169.958	-169.958	-169.958	-169.958	-169.958	-169.958	-169.958	-169.958	-169.958	-169.958	-169.958	-169.958	-169.958	-169.958	-169.958	-169.958	-169.958	-169.958	-169.958	-169.958	-169.958	-169.958	-169.958	-169.958	-169.958	-169.958	-169.958	-169.958	-169.958	-169.958	-169.958	-169.958	-169.958	-169.958	-169.958	-169.958	-169.958	-169.958	-169.958	-169.958	-169.958	-169.958	-169.958	-169.958
-169.542	-169.542	-169.542	-169.542	-169.542	-169.542	-169.542	-169.542	-169.542	-169.542	-169.542	-169.542	-169.542	-169.542	-169.542	-169.542	-169.542	-169.542	-169.542	-169.542	-169.542	-169.542	-169.542	-169.542	-169.542	-169.542	-169.542	-169.542	-169.542	-169.542	-169.542	-169.542	-169.542	-169.542	-169.542	-169.542	-169.542	-169.542	-169.542	-169.542	-169.542	-169.542	-169.542	-169.542	-169.542	-169.542	-169.542	-169.542	-169.542	-169.542
-169.125	-169.125	-169.125	-169.125	-169.125	-169.125	-169.125	-169.125	-169.125	-169.125	-169.125	-169.125	-169.125	-169.125	-169.125	-169.125	-169.125	-169.125	-169.125	-169.125	-169.125	-169.125	-169.125	-169.125	-169.125	-169.125	-169.125	-169.125	-169.125	-169.125	-169.125	-169.125	-169.125	-169.125	-169.125	-169.125	-169.125	-169.125	-169.125	-169.125	-169.125	-169.125	-169.125	-169.125	-169.125	-169.125	-169.125	-169.125	-169.125	-169.125
-168.708	-168.708	-168.708	-168.708	-168.708	-168.708	-168.708	-168.708	-168.708	-168.708	-168.708	-168.708	-168.708	-168.708	-168.708	-168.708	-168.708	-168.708	-168.708	-168.708	-168.708	-168.708	-168.708	-168.708	-168.708	-168.708	-168.708	-168.708	-168.708	-168.708	-168.708	-168.708	-168.708	-168.708	-168.708	-168.708	-168.708	-168.708	-168.708	-168.708	-168.708	-168.708	-168.708	-168.708	-168.708	-168.708	-168.708	-168.708	-168.708	-168.708
-168.292	-168.292	-168.292	-168.292	-168.292	-168.292	-168.292	-168.292	-168.292	-168.292	-168.292	-168.292	-168.292	-168.292	-168.292	-168.292	-168.292	-168.292	-168.292	-168.292	-168.292	-168.292	-168.292	-168.292	-168.292	-168.292	-168.292	-168.292	-168.292	-168.292	-168.292	-168.292	-168.292	-168.292	-168.292	-168.292	-168.292	-168.292	-168.292	-168.292	-168.292	-168.292	-168.292	-168.292	-168.292	-168.292	-168.292	-168.292	-168.292	-168.292
-167.875	-167.875	-167.875	-167.875	-167.875	-167.875	-167.875	-167.875	-167.875	-167.875	-167.875	-167.875	-167.875	-167.875	-167.875	-167.875	-167.875	-167.875	-167.875	-167.875	-167.875	-167.875	-167.875	-167.875	-167.875	-167.875	-167.875	-167.875	-167.875	-167.875	-167.875	-167.875	-167.875	-167.875	-167.875	-167.875	-167.875	-167.875	-167.875	-167.875	-167.875	-167.875	-167.875	-167.875	-167.875	-167.875	-167.875	-167.875	-167.875	-167.875
-167.458	-167.458	-167.458	-167.458	-167.458	-167.458	-167.458	-167.458	-167.458	-167.458	-167.458	-167.458	-167.458	-167.458	-167.458	-167.458	-167.458	-167.458	-167.458	-167.458	-167.458	-167.458	-167.458	-167.458	-167.458	-167.458	-167.458	-167.458	-167.458	-167.458	-167.458	-167.458	-167.458	-167.458	-167.458	-167.458	-167.458	-167.458	-167.458	-167.458	-167.458	-167.458	-167.458	-167.458	-167.458	-167.458	-167.458	-167.458	-167.458	-167.458
-167.042	-167.042	-167.042	-167.042	-167.042	-167.042	-167.042	-167.042	-167.042	-167.042	-167.042	-167.042	-167.042	-167.042	-167.042	-167.042	-167.042	-167.042	-167.042	-167.042	-167.042	-167.042	-167.042	-167.042	-167.042	-167.042	-167.042	-167.042	-167.042	-167.042	-167.042	-167.042	-167.042	-167.042	-167.042	-167.042	-167.042	-167.042	-167.042	-167.042	-167.042	-167.042	-167.042	-167.042	-167.042	-167.042	-167.042	-167.042	-167.042	-167.042
-166.625	-166.625	-166.625	-166.625	-166.625	-166.625	-166.625	-166.625	-166.625	-166.625	-166.625	-166.625	-166.625	-166.625	-166.625	-166.625	-166.625	-166.625	-166.625	-166.625	-166.625	-166.625	-166.625	-166.625	-166.625	-166.625	-166.625	-166.625	-166.625	-166.625	-166.625	-166.625	-166.625	-166.625	-166.625	-166.625	-166.625	-166.625	-166.625	-166.625	-166.625	-166.625	-166.625	-166.625	-166.625	-166.625	-166.625	-166.625	-166.625	-166.625
-166.208	-166.208	-166.208	-166.208	-166.208	-166.208	-166.208	-166.208	-166.208	-166.208	-166.208	-166.208	-166.208	-166.208	-166.208	-166.208	-166.208	-166.208	-166.208	-166.208	-166.208	-166.208	-166.208	-166.208	-166.208	-166.208	-166.208	-166.208	-166.208	-166.208	-166.208	-166.208	-166.208	-166.208	-166.208	-166.208	-166.208	-166.208	-166.208	-166.208	-166.208	-166.208	-166.208	-166.208	-166.208	-166.208	-166.208	-166.208	-166.208	-166.208
-165.792	-165.792	-165.792	-165.792	-165.792	-165.792	-165.792	-165.792	-165.792	-165.792	-165.792	-165.792	-165.792	-165.792	-165.792	-165.792	-165.792	-165.792	-165.792	-165.792	-165.792	-165.792	-165.792	-165.792	-165.792	-165.792	-165.792	-165.792	-165.792	-165.792	-165.792	-165.792	-165.792	-165.792	-165.792	-165.792	-165.792	-165.792	-165.792	-165.792	-165.792	-165.792	-165.792	-165.792	-165.792	-165.792	-165.792	-165.792	-165.792	-165.792
-165.375	-165.375	-165.375	-165.375	-165.375	-165.375	-165.375	-165.375	-165.375	-165.375	-165.375	-165.375	-165.375	-165.375	-165.375	-165.375	-165.375	-165.375	-165.375	-165.375	-165.375	-165.375	-165.375	-165.375	-165.375	-165.375	-165.375	-165.375	-165.375	-165.375	-165.375	-165.375	-165.375	-165.375	-165.375	-165.375	-165.375	-165.375	-165.375	-165.375	-165.375	-165.375	-165.375	-165.375	-165.375	-165.375	-165.375	-165.375	-165.375	-165.375
-164.958	-164.958	-164.958	-164.958	-164.958	-164.958	-164.958	-164.958	-164.958	-164.958	-164.958	-164.958	-164.958	-164.958	-164.958	-164.958	-164.958	-164.958	-164.958	-164.958	-164.958	-164.958	-164.958	-164.958	-164.958	-164.958	-164.958	-164.958	-164.958	-164.958	-164.958	-164.958	-164.958	-164.958	-164.958	-164.958	-164.958	-164.958	-164.958	-164.958	-164.958	-164.958	-164.958	-164.958	-164.958	-164.958	-164.958	-164.958	-164.958	-164.958
-164.542	-164.542	-164.542	-164.542	-164.542	-164.542	-164.542	-164.542	-164.542	-164.542	-164.542	-164.542	-164.542	-164.542	-164.542	-164.542	-164.542	-164.542	-164.542	-164.542	-164.542	-164.542	-164.542	-164.542	-164.542	-164.542	-164.542	-164.542	-164.542	-164.542	-164.542	-164.542	-164.542	-164.542	-164.542	-164.542	-164.542	-164.542	-164.542	-164.542	-164.542	-164.542	-164.542	-164.542	-164.542	-164.542	-164.542	-164.542	-164.542	-164.542
-164.125	-164.125	-164.125	-164.125	-164.125	-164.125	-164.125	-164.125	-164.125	-164.125	-164.125	-164.125	-164.125	-164.125	-164.125	-164.125	-164.125	-164.125	-164.125	-164.125	-164.125	-164.125	-164.125	-164.125	-164.125	-164.125	-164.125	-164.125	-164.125	-164.125	-164.125	-164.125	-164.125	-164.125	-164.125	-164.125	-164.125	-164.125	-164.125	-164.125	-164.125	-164.125	-164.125	-164.125	-164.125	-164.125	-164.125	-164.125	-164.125	-164.125
-163.708	-163.708	-163.708	-163.708	-163.708	-163.708	-163.708	-163.708	-163.708	-163.708	-163.708	-163.708	-163.708	-163.708	-163.708	-163.708	-163.708	-163.708	-163.708	-163.708	-163.708	-163.708	-163.708	-163.708	-163.708	-163.708	-163.708	-163.708	-163.708	-163.708	-163.708	-163.708	-163.708	-163.708	-163.708	-163.708	-163.708	-163.708	-163.708	-163.708	-163.708	-163.708	-163.708	-163.708	-163.708	-163.708	-163.708	-163.708	-163.708	-163.708
-163.292	-163.292	-163.292	-163.292	-163.292	-163.292	-163.292	-163.292	-163.292	-163.292	-163.292	-163.292	-163.292	-163.292	-163.292	-163.292	-163.292	-163.292	-163.292	-163.292	-163.292	-163.292	-163.292	-163.292	-163.292	-163.292	-163.292	-163.292	-163.292	-163.292	-163.292	-163.292	-163.292	-163.292	-163.292	-163.292	-163.292	-163.292	-163.292	-163.292	-163.292	-163.292	-163.292	-163.292	-163.292	-163.292	-163.292	-163.292	-163.292	-163.292
-162.875	-162.875	-162.875	-162.875	-162.875	-162.875	-162.875	-162.875	-162.875	-162.875	-162.875	-162.875	-162.875	-162.875	-162.875	-162.875	-162.875	-162.875	-162.875	-162.875	-162.875	-162.875	-162.875	-162.875	-162.875	-162.875	-162.875	-162.875	-162.875	-162.875	-162.875	-162.875	-162.875	-162.875	-162.875	-162.875	-162.875	-162.875	-162.875	-162.875	-162.875	-162.875	-162.875	-162.875	-162.875	-162.875	-162.875	-162.875	-162.875	-162.875
-162.458	-162.458	-162.458	-162.458	-162.458	-162.458	-162.458	-162.458	-162.458	-162.458	-162.458	-162.458	-162.458	-162.458	-162.458	-162.458	-162.458	-162.458	-162.458	-162.458	-162.458	-162.458	-162.458	-162.458	-162.458	-162.458	-162.458	-162.458	-162.458	-162.458	-162.458	-162.458	-162.458	-162.458	-162.458	-162.458	-162.458	-162.458	-162.458	-162.458	-162.458	-162.458	-162.458	-162.458	-162.458	-162.458	-162.458	-162.458	-162.458	-162.458
-162.042	-162.042	-162.042	-162.042	-162.042	-162.042	-162.042	-162.042	-162.042	-162.042	-162.042	-162.042	-162.042	-162.042	-162.042	-162.042	-162.042	-162.042	-162.042	-162.042	-162.042	-162.042	-162.042	-162.042	-162.042	-162.042	-162.042	-162.042	-162.042	-162.042	-162.042	-162.042	-162.042	-162.042	-162.042	-162.042	-162.042	-162.042	-162.042	-162.042	-162.042	-162.042	-162.042	-162.042	-162.042	-162.042	-162.042	-162.042	-162.042	-162.042
-161.625	-161.625	-161.625	-161.625	-161.625	-161.625	-161.625	-161.625	-161.625	-161.625	-161.625	-161.625	-161.625	-161.625	-161.625	-161.625	-161.625	-161.625	-161.625	-161.625	-161.625	-161.625	-161.625	-161.625	-161.625	-161.625	-161.625	-161.625	-161.625	-161.625	-161.625	-161.625	-161.625	-161.625	-161.625	-161.625	-161.625	-161.625	-161.625	-161.625	-161.625	-161.625	-161.625	-161.625	-161.625	-161.625	-161.625	-161.625	-161.625	-161.625
-161.208	-161.208	-161.208	-161.208	-161.208	-161.208	-161.208	-161.208	-161.208	-161.208	-161.208	-161.208	-161.208	-161.208	-161.208	-161.208	-161.208	-161.208	-161.208	-161.208	-161.208	-161.208	-161.208	-161.208	-161.208	-161.208	-161.208	-161.208	-161.208	-161.208	-161.208	-161.208	-161.208	-161.208	-161.208	-161.208	-161.208	-161.208	-161.208	-161.208	-161.208	-161.208	-161.208	-161.208	-161.208	-161.208	-161.208	-161.208	-161.208	-161.208
[truncated: 818 more rows]
[truncated: 382 more columns]

## Sheet: delta_pyrite
																															70.8642	56.3346	41.2057	41.1277	40.3897	47.725	38.2747	37.7304	37.3464	37.1051	37.4435	41.1388	43.9713	44.2106	42.7585	42.9299	51.9494	59.83	60.8736
[truncated: 540 more rows]
[truncated: 381 more columns]

## Sheet: total_mol_pyrite
																															0.00145581	0.00690219	0.0122767	0.0121943	0.0126241	0.00785137	0.0133664	0.0134713	0.0135615	0.0128183	0.0133453	0.0104533	0.00857871	0.0090421	0.00900712	0.00873569	0.00748857	0.00656046	0.00636327
[truncated: 540 more rows]
[truncated: 381 more columns]

[truncated: 219 more sheets: pyrite_buria_rate, zmax, 1002, 13824-1, 13863-1, 14MC, 18MC, 22680, 26, 27, 29MC, 2A, 33MC, 38G, 45MC, 50G, 680, 686, 7G, 8-19 …]
